# Supplementary material for: CRISPRa-mediated disentanglement of the Dux-MERVL axis in the 2C-like state, totipotency, and cell death
Source: Sci Adv. 2025 Dec 19;11(51):eadu9092. doi: 10.1126/sciadv.adu9092 (PMC12716392; doi:10.1126/sciadv.adu9092)
Supplement: Supplementary file 2 — Tables S1 and S2 [file sciadv.adu9092_tables_s1_and_s2.zip]

Archive with 2 entries (2 files):
- adu9092_table_s1.xlsx
- adu9092_table_s2.xlsx
