# Supplementary material for: CRISPRa-mediated disentanglement of the Dux-MERVL axis in the 2C-like state, totipotency, and cell death
Source: Sci Adv. 2025 Dec 19;11(51):eadu9092. doi: 10.1126/sciadv.adu9092 (PMC12716392; doi:10.1126/sciadv.adu9092)
Supplement: Supplementary file 2 — Tables S1 and S2 [file sciadv.adu9092_tables_s1_and_s2.zip › adu9092_table_s1.xlsx]

## Sheet: gRNA sequences
CRISPRa
gRNA	Sequence
sgGal4	GATCACGCTCAAGTCCA
sgMERVL#1	TAAGGAACACACCTTTAATC
sgMERVL#2	TTCATCTGGGATTAAAGGTG
sgMERVL#3	AAGGAACACACCTTTAATCT
sgDux#1	TGAGTGTCAGAGGACGC
sgDux#2	CCTGACATCAGGGCACC
CRISPR
gRNA	Sequence
sgRosa26	ACTCCAGTCTTTCTAGAAGA
sgNoxa-1	GATTCGAGTAGACTTTAGAG
sgNoxa-2	GCTAGCTGCATACACCGTGA

## Sheet: primers
qRT-PCR
Primer name	Sequence-F 5-3'	Sequence-R 5-3'
Mouse
Rpl7	AGCGGATTGCCTTGACAGAT	AACTTGAAGGGCCACAGGAA
Ttn	GACACCACAAGGTGCAAAGTC	CCCACTGTTCTTGACCGTATCT
Hbb	CTGGGAAGGCTCCTGATTGT	GTTCTTAACCCCCAAGCCCA
MERVL	CTTCCATTCACAGCTGCGACTG	CTAGAACCACTCCTGGTACCAAC
Dux	ACTTCTAGCCCCAGCGACTC	CCATGCTGCCAGGATTTCTA
Zscan4	GTCCTGACAGAGGCCTGCC	GAGATGTCTGAAGAGGCAAT
Pmaip1/Noxa	CACTCGCGATTCATCTTGCG	GTTATGTCCGGTGCACTCCA
Human
GAPDH	AGCACATCGCTCAGACAC	GCCCAATACGACCAAATCC
DUX4	CCAGGAGATGTAACTCTAATCCAGGTTTGC	CACTCCCCTGCGGCCTGCTGCTGGATGA
ZSCAN4	CATCACTGGACTGAGGGACA	TGTTCCAGCCATCTTGTTCA
LEUTX	GCTACAATGGGGAAACTGGC	CTCTTCCATTTGGCACGCTG
SLC34A2	AGGACTCGGGGATCAAGTGG	GCTGAAGAACTGTCCTGCCAT
TRIM48	CATCACTGGACTGAGGGACA	TGACTGTTGGCTTCATTGTGA
PMAIP1/NOXA	TTCAGTGCCAACTCAGCACA	CGCCCAACAGGAACACATTG
Genotyping PCR
Rosa-RW174	TCTGGGGGAGTCGTTTTACC
Rosa-RW067	GAACTCCATATATGGGCTATGAAC
Rosa-RW068	GAGTGTTGCAATACCTTTCTG
Rosa-RW069	GAAAATGGGGCTAAAATGAGTG
int-chr11_F	TAACTTGTTGTTGGGTGGAGAGAATG
int-chr11_R	CCAAGAGTATGAGACATTAGGTTAGCCAGAC
Pmaip1/Noxa_F	CAAGCTCCAGACAGTGCTCA
Pmaip1/Noxa_R	TGCGTAGTGACTTGCGACTT

## Sheet: antibodies
Western Blot
Primary antibodies
	Host	Dilution used	Supplier	Catalog Number
Zscan4	Rabbit	1:1000	Millipore	AB4340
Gapdh	Rabbit	1:1000	Cell Signaling Techonology	2118
MERVL-gag	Rabbit	1:1000	2B Scientific	R-1501-2
Oct3/4	Rat	1:1000	eBiosciences	14-5841-82
cleaved-PARP	Rabbit	1:1000	Cell Signaling Techonology	9541T
Tubulin	Mouse	1:1000	Sigma	T6074
Vincullin	Rabbit	1:1000	Cell Signaling Techonology	13901
Sox2	Goat	1:1000	R&D systems (Biotechne)	AF2018
Nanog	Rabbit	1:1000	Abcam	ab214549
Secondary antibodies
	Host	Dilution used	Supplier	Catalog Number
Anti-Rabbit IgG- HRP linked	Goat	1:2500	Cell Signaling Techonology	7074S
Anti-Mouse IgG- HRP linked	Horse	1:2500	Cell Signaling Techonology	7076S
Anti-Rat IgG- HRP linked	Goat	1:2500	Cell Signaling Techonology	7077S
Immunofluorescence
Primary antibodies
	Host	Dilution used	Supplier	Catalog Number
Oct4	Rabbit	1:200	Abcam	Ab181557
GFP	Chicken	1:100	Aves Labs	GFP-1020
Nucleolin	Rabbit	1:2000	Abcam	ab22758
B23	Mouse	1:200	Santa Cruz	sc-56622
Sox2	Rat	1:100	eBioscience	14-9811-82
Cdx2	Rabbit	1:100	Abcam	ab76541
TdTomato	Goat	1:100	biorbyt	orb182397
Secondary antibodies
	Host	Dilution used	Supplier	Catalog Number
Anti-Chicken Alexa 488	Goat	1:500	Invitrogen	A11039
Anti-Rabbit Alexa 647	Donkey	1:500	Invitrogen	A31573
Anti-Rat Alexa 488	Donkey	1:500	Invitrogen	A21208
Anti-Goat Alexa 555	Donkey	1:500	Invitrogen	A21432
Anti-Rabbit Alexa 555	Donkey	1:500	Invitrogen	A32794
Anti-Mouse Alexa 647	Donkey	1:500	Invitrogen	A31571
Anti-Rat Alexa 594	Donkey	1:500	Invitrogen	A21209
