# Supplementary material for: CRISPRa-mediated disentanglement of the Dux-MERVL axis in the 2C-like state, totipotency, and cell death
Source: Sci Adv. 2025 Dec 19;11(51):eadu9092. doi: 10.1126/sciadv.adu9092 (PMC12716392; doi:10.1126/sciadv.adu9092)
Supplement: Supplementary file 2 — Tables S1 and S2 [file sciadv.adu9092_tables_s1_and_s2.zip › adu9092_table_s2.xlsx]

## Sheet: sample_inf
SampleID	Sample_Name	Sample_description	Replicate	GFP	Activator
PC1	R1_sgGal4_GFPneg	sgGal4 GFP-	1	0	Gal4
PC2	R1_sgGal4_GFPpos	sgGal4 GFP+	1	1	Gal4
PC3	R1_sgMERVL1_GFPneg	sgMERVL1 GFP-	1	0	MERVL
PC4	R1_sgMERVL1_GFPpos	sgMERVL1 GFP+	1	1	MERVL
PC5	R1_sgMERVL2_GFPneg	sgMERVL2 GFP-	1	0	MERVL
PC6	R1_sgMERVL2_GFPpos	sgMERVL2 GFP+	1	1	MERVL
PC7	R1_sgMERVL3_GFPneg	sgMERVL3 GFP-	1	0	MERVL
PC8	R1_sgMERVL3_GFPpos	sgMERVL3 GFP+	1	1	MERVL
PC9	R1_sgDUX1_GFPneg	sgDUX1 GFP-	1	0	DUX
PC10	R1_sgDUX1_GFPpos	sgDUX1 GFP+	1	1	DUX
PC11	R1_sgDUX2_GFPneg	sgDUX2 GFP-	1	0	DUX
PC12	R1_sgDUX2_GFPpos	sgDUX2 GFP+	1	1	DUX
PC13	R2_sgGal4_GFPneg	sgGal4 GFP-	2	0	Gal4
PC14	R2_sgGal4_GFPpos	sgGal4 GFP+	2	1	Gal4
PC15	R2_sgMERVL1_GFPneg	sgMERVL1 GFP-	2	0	MERVL
PC16	R2_sgMERVL1_GFPpos	sgMERVL1 GFP+	2	1	MERVL
PC17	R2_sgMERVL2_GFPneg	sgMERVL2 GFP-	2	0	MERVL
PC18	R2_sgMERVL2_GFPpos	sgMERVL2 GFP+	2	1	MERVL
PC19	R2_sgMERVL3_GFPneg	sgMERVL3 GFP-	2	0	MERVL
PC20	R2_sgMERVL3_GFPpos	sgMERVL3 GFP+	2	1	MERVL
PC21	R2_sgDUX1_GFPneg	sgDUX1 GFP-	2	0	DUX
PC22	R2_sgDUX1_GFPpos	sgDUX1 GFP+	2	1	DUX
PC23	R2_sgDUX2_GFPneg	sgDUX2 GFP-	2	0	DUX
PC24	R2_sgDUX2_GFPpos	sgDUX2 GFP+	2	1	DUX
PC25	R3_sgGal4_GFPneg	sgGal4 GFP-	3	0	Gal4
PC26	R3_sgGal4_GFPpos	sgGal4 GFP+	3	1	Gal4
PC27	R3_sgMERVL1_GFPneg	sgMERVL1 GFP-	3	0	MERVL
PC28	R3_sgMERVL1_GFPpos	sgMERVL1 GFP+	3	1	MERVL
PC29	R3_sgMERVL2_GFPneg	sgMERVL2 GFP-	3	0	MERVL
PC30	R3_sgMERVL2_GFPpos	sgMERVL2 GFP+	3	1	MERVL
PC31	R3_sgMERVL3_GFPneg	sgMERVL3 GFP-	3	0	MERVL
PC32	R3_sgMERVL3_GFPpos	sgMERVL3 GFP+	3	1	MERVL
PC33	R3_sgDUX1_GFPneg	sgDUX1 GFP-	3	0	DUX
PC34	R3_sgDUX1_GFPpos	sgDUX1 GFP+	3	1	DUX
PC35	R3_sgDUX2_GFPneg	sgDUX2 GFP-	3	0	DUX
PC36	R3_sgDUX2_GFPpos	sgDUX2 GFP+	3	1	DUX

## Sheet: ruv_vst_genes
gene_id	PC1	PC2	PC3	PC4	PC5	PC6	PC7	PC8	PC9	PC10	PC11	PC12	PC13	PC14	PC15	PC16	PC17	PC18	PC19	PC20	PC21	PC22	PC23	PC24	PC25	PC26	PC27	PC28	PC29	PC30	PC31	PC32	PC33	PC34	PC35	PC36	sgGal4_neg	sgGal4_pos	sgMERVL1_neg	sgMERVL1_pos	sgMERVL2_neg	sgMERVL2_pos	sgMERVL3_neg	sgMERVL3_pos	sgDUX1_neg	sgDUX1_pos	sgDUX2_neg	sgDUX2_pos	gene_symbol
ENSMUSG00000000001	11.153	10.796	11.276	11.236	11.274	11.197	11.281	11.301	11.212	10.879	11.167	10.921	11.132	10.921	11.119	11.241	11.14	11.082	11.207	11.053	11.087	10.994	11.222	10.928	11.248	10.838	11.232	11.199	11.216	11.13	11.15	11.19	11.167	10.888	11.14	10.942	11.153	10.838	11.232	11.236	11.216	11.13	11.207	11.19	11.167	10.888	11.167	10.928	Gnai3
ENSMUSG00000000028	10.451	10.748	10.476	10.582	10.579	10.884	10.398	10.612	10.512	10.794	10.519	10.838	10.574	10.663	10.506	10.649	10.653	11.023	10.665	10.723	10.636	10.838	10.556	10.678	10.354	11.014	10.385	10.722	10.382	11.31	10.444	10.61	10.363	10.855	10.34	10.886	10.451	10.748	10.476	10.649	10.579	11.023	10.444	10.612	10.512	10.838	10.519	10.838	Cdc45
ENSMUSG00000000031	14.715	17.319	14.962	16.168	14.997	16.659	15.05	16.308	14.934	17.52	14.929	17.483	14.437	17.264	14.744	15.98	14.742	16.807	14.702	15.913	14.677	17.318	14.6	17.099	14.565	17.134	14.322	16.167	14.306	17.328	14.648	16.203	14.889	17.355	14.884	17.086	14.565	17.264	14.744	16.167	14.742	16.807	14.702	16.203	14.889	17.355	14.884	17.099	H19
ENSMUSG00000000037	10.193	12.464	9.795	10.445	9.966	11.06	9.983	10.329	10.137	12.199	10.084	12.122	10.339	12.514	10.074	10.67	10.216	11.338	10.139	10.636	10.232	12.321	10.386	11.975	9.901	12.621	9.737	10.945	10.014	11.647	9.911	10.782	10.098	12.311	10.068	11.815	10.193	12.514	9.795	10.67	10.014	11.338	9.983	10.636	10.137	12.311	10.084	11.975	Scml2
ENSMUSG00000000049	6.357	6.301	6.303	6.358	6.233	6.305	6.231	6.056	6.355	6.248	6.211	6.421	6.215	6.344	6.059	6.227	6.238	6.349	6.059	6.057	6.344	6.382	6.06	6.369	6.235	6.3	6.227	6.23	6.056	6.409	6.303	6.236	6.055	6.049	6.233	6.617	6.235	6.301	6.227	6.23	6.233	6.349	6.231	6.057	6.344	6.248	6.211	6.421	Apoh
ENSMUSG00000000056	9.656	10.345	9.71	9.96	9.724	9.885	9.606	10.008	9.596	10.206	9.599	10.214	9.788	10.421	9.697	10.059	9.657	9.841	9.697	9.975	9.694	10.464	9.775	10.195	9.612	10.515	9.521	10.107	9.548	10.085	9.551	10.086	9.599	10.369	9.624	10.225	9.656	10.421	9.697	10.059	9.657	9.885	9.606	10.008	9.599	10.369	9.624	10.214	Narf
ENSMUSG00000000058	6.166	5.993	6.297	6.08	6.299	6.273	6.131	6.366	6.23	5.844	6.375	6.022	6.384	6.372	6.236	5.96	6.477	6.237	6.099	6.309	6.316	5.938	6.253	6.102	6.51	6.112	6.05	6.185	6.099	6.203	6.319	6.274	6.401	6.117	6.266	5.951	6.384	6.112	6.236	6.08	6.299	6.237	6.131	6.309	6.316	5.938	6.266	6.022	Cav2
ENSMUSG00000000078	9.173	8.222	9.154	8.988	9.154	8.866	9.173	9.093	9.111	8.178	9.091	8.254	9.233	8.457	9.069	8.811	9.159	8.854	9.121	8.841	9.167	8.108	9.138	8.298	9.248	8.122	9.268	9.169	9.187	8.56	9.217	9.303	9.054	8.179	9.068	8.129	9.233	8.222	9.154	8.988	9.159	8.854	9.173	9.093	9.111	8.178	9.091	8.254	Klf6
ENSMUSG00000000085	9.338	8.871	9.351	9.455	9.271	9.252	9.264	9.26	9.253	8.882	9.457	8.961	9.366	8.877	9.607	9.386	9.539	9.272	9.471	9.467	9.469	8.943	9.378	9.128	9.594	8.58	9.725	9.324	9.695	9.069	9.68	9.3	9.609	8.688	9.673	8.803	9.366	8.871	9.607	9.386	9.539	9.252	9.471	9.3	9.469	8.882	9.457	8.961	Scmh1
ENSMUSG00000000088	11.757	11.472	11.803	11.491	11.818	11.322	11.83	11.575	11.858	11.534	11.772	11.483	11.86	11.406	11.805	11.555	11.727	11.454	11.781	11.57	11.876	11.546	11.886	11.717	11.928	11.698	11.835	11.406	11.874	11.28	11.803	11.31	11.839	11.585	11.844	11.617	11.86	11.472	11.805	11.491	11.818	11.322	11.803	11.57	11.858	11.546	11.844	11.617	Cox5a
ENSMUSG00000000093	7.68	8.49	7.362	7.582	7.406	7.512	7.419	7.412	7.593	8.451	7.592	8.471	7.599	8.526	7.592	7.469	7.493	7.607	7.509	7.664	7.497	8.342	7.768	8.475	7.449	8.167	7.313	7.662	7.565	7.915	7.449	7.662	7.522	8.557	7.714	8.35	7.599	8.49	7.362	7.582	7.493	7.607	7.449	7.662	7.522	8.451	7.714	8.471	Tbx2
ENSMUSG00000000094	6.847	6.972	6.865	7.197	6.987	7.112	6.823	7.024	6.646	6.498	6.84	7.084	6.589	6.916	6.849	6.886	6.704	6.98	6.652	7.155	6.645	6.536	6.562	6.989	6.964	6.607	6.923	6.72	6.759	6.893	6.85	6.821	6.639	6.73	7.031	7.184	6.847	6.916	6.865	6.886	6.759	6.98	6.823	7.024	6.645	6.536	6.84	7.084	Tbx4
ENSMUSG00000000103	6.933	7.574	6.973	7.205	6.817	7.148	6.932	7.128	6.909	7.211	6.939	7.386	6.914	7.677	6.828	7.115	6.884	7.146	7.038	7.269	6.951	7.471	6.922	7.383	6.814	7.624	6.883	7.226	6.932	7.112	7.033	7.186	6.98	7.403	6.738	7.549	6.914	7.624	6.883	7.205	6.884	7.146	7.033	7.186	6.951	7.403	6.922	7.386	Zfy2
ENSMUSG00000000120	10.198	9.907	10.599	10.595	10.503	10.734	10.648	10.571	10.396	9.911	10.28	9.929	9.997	9.647	10.41	10.453	10.465	10.512	10.501	10.412	10.311	9.546	10.265	9.756	10.423	9.874	10.415	10.369	10.394	10.354	10.453	10.107	10.48	9.77	10.365	9.949	10.198	9.874	10.415	10.453	10.465	10.512	10.501	10.412	10.396	9.77	10.28	9.929	Ngfr
ENSMUSG00000000125	6.163	6.167	6.523	6.318	6.585	6.721	6.406	6.368	6.241	6.398	6.487	6.635	6.36	6.149	6.319	6.51	6.2	6.985	6.415	6.432	6.331	6.265	6.245	6.746	6.496	5.892	6.4	6.346	6.481	7.159	6.488	6.174	6.315	6.429	6.53	6.322	6.36	6.149	6.4	6.346	6.481	6.985	6.415	6.368	6.315	6.398	6.487	6.635	Wnt3
ENSMUSG00000000126	6.992	7.634	7.157	7.232	7.284	7.368	7.062	7.154	7.283	7.65	7.212	7.533	7.411	8.147	7.239	7.428	7.164	7.453	7.257	7.356	7.296	7.863	7.19	7.891	7.441	7.696	7.413	7.311	7.517	7.46	7.236	7.603	7.154	7.389	7.37	7.57	7.411	7.696	7.239	7.311	7.284	7.453	7.236	7.356	7.283	7.65	7.212	7.57	Wnt9a
ENSMUSG00000000127	9.492	9.358	9.384	9.295	9.352	9.37	9.336	9.445	9.336	9.408	9.42	9.397	9.523	9.509	9.42	9.457	9.484	9.381	9.425	9.29	9.497	9.493	9.405	9.499	9.499	9.453	9.37	9.521	9.336	9.475	9.291	9.457	9.294	9.55	9.266	9.554	9.499	9.453	9.384	9.457	9.352	9.381	9.336	9.445	9.336	9.493	9.405	9.499	Fer
ENSMUSG00000000131	11.846	11.66	11.927	11.799	11.904	11.667	11.931	11.819	11.865	11.67	11.928	11.69	11.861	11.616	11.919	11.754	11.901	11.652	11.835	11.753	11.838	11.675	11.818	11.701	11.942	11.635	11.855	11.74	11.884	11.625	11.881	11.814	11.882	11.658	11.811	11.718	11.861	11.635	11.919	11.754	11.901	11.652	11.881	11.814	11.865	11.67	11.818	11.701	Xpo6
ENSMUSG00000000134	11.631	10.605	11.637	11.634	11.6	11.344	11.686	11.597	11.624	10.747	11.725	10.814	11.525	10.609	11.618	11.559	11.639	11.239	11.621	11.537	11.58	10.714	11.564	10.936	11.587	10.719	11.543	11.557	11.604	11.215	11.608	11.628	11.599	10.911	11.548	10.78	11.587	10.609	11.618	11.559	11.604	11.239	11.621	11.597	11.599	10.747	11.564	10.814	Tfe3
ENSMUSG00000000142	8.999	11.284	8.997	9.289	9.064	9.22	9.025	9.427	9.128	11.748	9.163	11.784	8.955	11.169	8.911	9.177	8.962	9.15	8.895	9.479	9.132	11.77	9.026	11.577	8.685	11.581	8.822	9.484	8.458	9.604	8.588	9.28	8.864	12.077	8.82	11.917	8.955	11.284	8.911	9.289	8.962	9.22	8.895	9.427	9.128	11.77	9.026	11.784	Axin2
ENSMUSG00000000148	9.521	9.687	9.592	9.485	9.631	9.379	9.694	9.439	9.62	9.663	9.592	9.642	9.571	9.613	9.645	9.455	9.646	9.298	9.638	9.3	9.618	9.804	9.645	9.799	9.636	9.64	9.616	9.352	9.695	9.112	9.667	9.505	9.612	9.802	9.639	9.777	9.571	9.64	9.616	9.455	9.646	9.298	9.667	9.439	9.618	9.802	9.639	9.777	Brat1
ENSMUSG00000000149	10.544	10.66	10.654	10.442	10.687	10.513	10.786	10.418	10.804	10.644	10.702	10.605	10.751	10.546	10.818	10.397	10.72	10.368	10.705	10.376	10.838	10.696	10.758	10.666	10.658	10.723	10.684	10.448	10.779	10.323	10.794	10.393	10.787	10.696	10.72	10.576	10.658	10.66	10.684	10.442	10.72	10.368	10.786	10.393	10.804	10.696	10.72	10.605	Gna12
ENSMUSG00000000154	7.656	7.518	7.588	7.459	7.45	7.795	7.456	7.472	7.578	7.678	7.601	7.6	7.741	7.769	7.427	7.523	7.726	7.762	7.535	7.519	7.82	7.627	7.686	7.837	7.521	7.557	7.537	7.414	7.664	8.016	7.471	7.882	7.578	7.752	7.597	7.639	7.656	7.557	7.537	7.459	7.664	7.795	7.471	7.519	7.578	7.678	7.601	7.639	Slc22a18
ENSMUSG00000000159	6.573	6.871	6.498	6.306	6.255	6.48	6.433	6.494	6.419	6.413	6.394	6.777	6.614	6.753	6.473	6.676	6.542	6.707	6.406	6.299	6.619	6.86	6.521	6.632	6.574	6.668	6.568	6.408	6.633	6.776	6.512	6.419	6.588	6.511	6.34	6.699	6.574	6.753	6.498	6.408	6.542	6.707	6.433	6.419	6.588	6.511	6.394	6.699	Igsf5
ENSMUSG00000000167	7.083	7.176	6.87	6.945	6.737	7.144	6.814	7.162	6.967	7.246	6.884	7.283	6.879	6.859	6.911	7.149	6.87	6.987	6.945	7.007	6.979	7.223	6.914	7.217	6.852	7.108	6.89	6.825	7.009	6.961	6.845	7.208	6.967	7.275	6.821	7.292	6.879	7.108	6.89	6.945	6.87	6.987	6.845	7.162	6.967	7.246	6.884	7.283	Pih1d2
ENSMUSG00000000168	11.257	11.043	11.298	11.168	11.353	11.152	11.39	11.146	11.326	11.199	11.256	11.155	11.297	11.021	11.345	11.165	11.32	11.094	11.369	11.144	11.119	11.213	11.229	11.039	11.245	11.14	11.287	11.213	11.235	11.191	11.157	11.063	11.244	11.208	11.208	11.183	11.257	11.043	11.298	11.168	11.32	11.152	11.369	11.144	11.244	11.208	11.229	11.155	Dlat
ENSMUSG00000000171	11.066	10.527	11.141	11.032	11.107	10.966	11.148	11.1	11.064	10.775	11.017	10.656	10.902	10.507	11.002	10.892	10.954	10.928	11.038	11.033	11.024	10.611	10.897	10.635	11.008	10.696	11.02	10.947	11.019	10.96	11.003	10.994	10.911	10.678	10.901	10.652	11.008	10.527	11.02	10.947	11.019	10.96	11.038	11.033	11.024	10.678	10.901	10.652	Sdhd
ENSMUSG00000000182	6.448	6.141	6.355	6.471	6.538	6.551	6.497	6.555	6.28	6.149	6.446	6.408	6.477	6.369	6.344	6.362	6.414	6.458	6.483	6.512	6.386	6.335	6.64	6.455	6.436	6.473	6.47	6.147	6.622	6.586	6.378	6.334	6.59	6.466	6.438	6.169	6.448	6.369	6.355	6.362	6.538	6.551	6.483	6.512	6.386	6.335	6.446	6.408	Fgf23
ENSMUSG00000000183	5.993	6.101	5.982	6.133	5.981	6.207	5.979	5.953	6.156	5.911	5.987	5.913	6.003	5.941	5.99	6.258	5.991	6.203	5.99	5.962	5.998	5.918	5.994	5.928	6.205	5.876	5.95	5.913	6.124	5.908	5.945	6.168	6.243	5.867	6.194	5.873	6.003	5.941	5.982	6.133	5.991	6.203	5.979	5.962	6.156	5.911	5.994	5.913	Fgf6
ENSMUSG00000000184	9.132	8.557	9.879	9.741	9.977	10.806	9.765	9.786	9.487	8.864	9.276	9.026	8.376	7.964	8.974	9.009	9.078	10.199	8.953	9.031	8.677	8.45	8.598	8.471	8.882	8.278	8.922	8.854	9.356	10.247	9.063	9.118	8.967	9.005	8.977	8.949	8.882	8.278	8.974	9.009	9.356	10.247	9.063	9.118	8.967	8.864	8.977	8.949	Ccnd2
ENSMUSG00000000194	10.249	10.2	10.175	10.31	10.247	10.324	10.241	10.416	10.185	10.082	10.298	10.095	10.266	10.139	10.328	10.301	10.359	10.352	10.295	10.365	10.289	10.111	10.147	9.985	10.264	10.129	10.253	10.601	10.242	10.301	10.252	10.506	10.1	10.015	10.228	9.992	10.264	10.139	10.253	10.31	10.247	10.324	10.252	10.416	10.185	10.082	10.228	9.992	Gpr107
ENSMUSG00000000197	6.96	6.878	6.97	6.97	6.995	6.846	7.045	6.888	7.051	6.969	7.116	6.924	7.086	6.942	6.987	6.996	7.129	6.892	7.105	6.735	6.803	6.903	6.919	6.667	7.01	7.066	7.198	6.951	7.211	6.861	7.013	6.963	7.068	6.564	6.92	6.495	7.01	6.942	6.987	6.97	7.129	6.861	7.045	6.888	7.051	6.903	6.92	6.667	Nalcn
ENSMUSG00000000202	7.1	6.939	7.111	6.993	7.134	7.088	7.037	7.106	7.072	6.839	7.099	7.138	6.908	7.063	6.934	6.889	6.817	6.882	6.856	7.071	7.187	6.649	6.861	6.991	6.912	6.626	6.964	7.115	7.134	6.78	7.136	6.949	7.127	7.09	7.091	6.926	6.912	6.939	6.964	6.993	7.134	6.882	7.037	7.071	7.127	6.839	7.091	6.991	Btbd17
ENSMUSG00000000204	7.695	8.873	7.687	8.149	7.605	8.242	7.639	8.229	7.706	8.73	7.926	8.413	7.742	8.806	7.855	8.343	7.711	8.596	7.784	8.163	7.455	8.628	7.759	8.543	7.822	8.434	7.647	8.255	8	8.528	7.829	8.352	7.761	8.473	7.792	8.396	7.742	8.806	7.687	8.255	7.711	8.528	7.784	8.229	7.706	8.628	7.792	8.413	Slfn4
ENSMUSG00000000214	6.722	6.998	6.684	6.784	6.716	6.833	6.804	6.793	6.931	6.844	6.678	6.86	6.583	6.838	6.575	6.605	6.769	6.846	6.545	6.68	6.616	6.619	6.637	6.632	6.916	6.841	6.51	6.7	6.56	6.707	6.522	6.689	6.562	6.748	6.758	6.956	6.722	6.841	6.575	6.7	6.716	6.833	6.545	6.689	6.616	6.748	6.678	6.86	Th
ENSMUSG00000000215	6.045	6.027	6.287	6.036	6.042	6.036	6.042	6.034	6.043	6.022	6.044	6.023	6.048	6.031	6.045	6.037	6.223	6.037	6.213	6.037	6.047	6.024	6.046	6.027	6.034	6.013	6.033	6.023	6.208	6.022	6.032	6.022	6.031	6.01	6.032	6.297	6.045	6.027	6.045	6.036	6.208	6.036	6.042	6.034	6.043	6.022	6.044	6.027	Ins2
ENSMUSG00000000216	6.033	6.351	6.028	6.017	6.027	6.017	6.026	6.262	6.029	5.995	6.03	5.996	6.192	6.009	6.031	6.189	6.032	6.188	6.2	6.019	6.035	5.999	6.033	6.185	6.014	5.979	6.013	6.174	6.012	5.994	6.259	5.994	6.183	5.975	6.188	6.263	6.033	6.009	6.028	6.174	6.027	6.017	6.2	6.019	6.035	5.995	6.033	6.185	Scnn1g
ENSMUSG00000000223	7.777	8.287	7.503	7.736	7.517	7.671	7.421	7.958	7.47	8.069	7.636	8.046	7.761	8.151	7.792	7.887	7.56	7.856	7.655	7.989	7.739	8.149	7.901	7.891	7.723	7.936	7.873	7.955	7.774	7.625	7.657	7.761	7.707	7.88	7.926	8.229	7.761	8.151	7.792	7.887	7.56	7.671	7.655	7.958	7.707	8.069	7.901	8.046	Drp2
ENSMUSG00000000244	7.136	7.272	7.035	7.32	7.132	7.029	7.248	7.221	7.15	7.023	7.045	7.168	7.088	7.238	7.127	7.388	6.973	7.213	7.081	7.2	7.24	6.887	7.152	7.132	7.099	7.265	7.145	7.345	7.068	7.185	7.158	7.286	7.123	7.171	7.05	6.82	7.099	7.265	7.127	7.345	7.068	7.185	7.158	7.221	7.15	7.023	7.05	7.132	Tspan32
ENSMUSG00000000247	6.376	6.605	6.23	6.463	6.292	6.297	6.506	6.133	6.124	6.586	6.373	6.613	6.441	6.587	6.505	6.186	6.464	6.086	6.489	6.279	6.06	6.369	6.377	6.58	6.229	6.469	6.224	6.213	6.349	6.243	6.399	6.346	6.181	6.935	6.273	6.603	6.376	6.587	6.23	6.213	6.349	6.243	6.489	6.279	6.124	6.586	6.373	6.603	Lhx2
ENSMUSG00000000248	6.073	6.326	6.074	6.076	6.074	6.076	6.074	6.077	6.074	6.081	6.073	6.08	6.072	6.245	6.073	6.076	6.073	6.076	6.073	6.076	6.072	6.08	6.073	6.079	6.077	6.084	6.077	6.258	6.077	6.081	6.077	6.081	6.078	6.085	6.078	6.084	6.073	6.245	6.074	6.076	6.074	6.076	6.074	6.077	6.074	6.081	6.073	6.08	Clec2g
ENSMUSG00000000253	9.107	9.566	9.326	9.425	9.148	9.32	9.154	9.305	9.211	9.799	9.33	9.9	9.358	9.755	9.07	9.228	9.122	9.339	9.092	9.112	9.352	9.775	9.203	9.859	9.236	9.491	9.207	9.354	9.2	9.345	9.253	9.116	9.361	9.886	9.302	9.754	9.236	9.566	9.207	9.354	9.148	9.339	9.154	9.116	9.352	9.799	9.302	9.859	Gmpr
ENSMUSG00000000263	6.152	6.406	6.165	6.367	6.166	6.367	6.168	6.447	6.333	6.586	6.159	6.565	6.14	6.739	6.156	6.358	6.155	6.187	6.156	6.189	6.146	6.664	6.151	6.592	6.2	6.29	6.445	6.246	6.205	6.252	6.209	6.252	6.212	6.716	6.388	6.495	6.152	6.406	6.165	6.358	6.166	6.252	6.168	6.252	6.212	6.664	6.159	6.565	Glra1
ENSMUSG00000000266	6.561	7.054	6.396	6.564	6.579	6.802	6.453	6.357	6.6	6.7	6.6	6.708	6.398	7.203	6.554	6.511	6.577	6.775	6.436	6.6	6.626	6.97	6.555	7.05	6.435	6.962	6.356	6.69	6.434	6.935	6.493	6.806	6.617	6.855	6.369	6.984	6.435	7.054	6.396	6.564	6.577	6.802	6.453	6.6	6.617	6.855	6.555	6.984	Mid2
ENSMUSG00000000275	13.062	13.723	13.145	13.417	13.229	13.568	13.229	13.464	13.101	13.404	13.108	13.497	12.945	13.39	13.114	13.386	13.1	13.473	13.095	13.22	12.963	13.329	13.022	13.314	13.132	13.614	13.089	13.301	13.108	13.447	13.141	13.207	13.13	13.319	13.116	13.245	13.062	13.614	13.114	13.386	13.108	13.473	13.141	13.22	13.101	13.329	13.108	13.314	Trim25
ENSMUSG00000000276	11.418	12.454	11.438	11.746	11.412	11.764	11.567	11.798	11.494	12.124	11.463	12.155	11.168	12.281	11.35	11.691	11.318	11.712	11.348	11.669	11.22	12.104	11.524	11.98	11.497	12.144	11.386	11.733	11.377	11.808	11.492	11.905	11.561	11.834	11.438	11.7	11.418	12.281	11.386	11.733	11.377	11.764	11.492	11.798	11.494	12.104	11.463	11.98	Dgke
ENSMUSG00000000278	13.339	13.585	13.4	13.573	13.394	13.394	13.434	13.593	13.421	13.886	13.416	13.779	13.421	13.575	13.363	13.569	13.343	13.355	13.426	13.483	13.266	13.781	13.33	13.605	13.178	13.793	13.167	13.725	13.146	13.508	13.191	13.678	13.274	13.728	13.291	13.861	13.339	13.585	13.363	13.573	13.343	13.394	13.426	13.593	13.274	13.781	13.33	13.779	Scpep1
ENSMUSG00000000282	11.734	11.572	11.742	11.711	11.778	11.775	11.84	11.786	11.741	11.643	11.767	11.594	11.519	11.332	11.764	11.714	11.774	11.832	11.763	11.84	11.796	11.527	11.587	11.677	11.728	11.449	11.667	11.625	11.761	11.716	11.767	11.8	11.756	11.627	11.768	11.634	11.728	11.449	11.742	11.711	11.774	11.775	11.767	11.8	11.756	11.627	11.767	11.634	Mnt
ENSMUSG00000000290	6.68	6.791	6.457	6.616	6.506	6.703	6.572	6.57	6.356	6.365	6.47	6.538	6.469	6.876	6.459	6.395	6.522	6.95	6.389	6.61	6.468	6.502	6.525	6.412	6.776	6.436	6.524	6.394	6.641	6.928	6.679	6.522	6.551	6.266	6.655	6.362	6.68	6.791	6.459	6.395	6.522	6.928	6.572	6.57	6.468	6.365	6.525	6.412	Itgb2
ENSMUSG00000000295	9.467	9.417	9.399	9.182	9.37	9.171	9.425	9.301	9.38	9.432	9.454	9.422	9.456	9.266	9.454	9.183	9.375	9.085	9.465	9.113	9.407	9.254	9.438	9.459	9.411	9.288	9.329	9.187	9.446	9.127	9.419	9.171	9.368	9.454	9.545	9.376	9.456	9.288	9.399	9.183	9.375	9.127	9.425	9.171	9.38	9.432	9.454	9.422	Hddc2
ENSMUSG00000000296	9.063	9.399	9.098	9.091	9.322	9.118	9.127	9.058	9.238	9.375	9.183	9.367	9.269	9.407	9.121	9.333	9.293	9.367	9.184	9.103	9.111	9.371	9.237	9.417	9.146	9.331	9.322	9.326	9.198	9.201	9.116	9.29	9.042	9.445	9.179	9.343	9.146	9.399	9.121	9.326	9.293	9.201	9.127	9.103	9.111	9.375	9.183	9.367	Tpd52l1
ENSMUSG00000000301	8.247	10.004	8.394	9.508	8.939	11.381	8.455	10.719	8.103	10.142	8.399	10.141	8.062	9.614	8.47	9.803	8.703	11.848	8.413	11.03	8.154	10.177	8.233	9.994	8.096	9.928	8.289	9.758	8.845	11.998	8.313	10.669	8.028	10.163	8.153	10.006	8.096	9.928	8.394	9.758	8.845	11.848	8.413	10.719	8.103	10.163	8.233	10.006	Pemt
ENSMUSG00000000303	12.653	12.164	12.581	12.44	12.614	12.504	12.593	12.252	12.754	12.235	12.808	12.363	12.799	12.32	12.568	12.394	12.588	12.452	12.595	12.282	12.791	12.251	12.72	12.311	12.682	12.226	12.622	12.352	12.652	12.509	12.673	12.313	12.735	12.239	12.704	12.384	12.682	12.226	12.581	12.394	12.614	12.504	12.595	12.282	12.754	12.239	12.72	12.363	Cdh1
ENSMUSG00000000305	6.64	6.14	6.418	5.989	6.494	6.308	6.473	6.127	6.317	5.952	6.358	5.673	6.348	6.201	6.512	6.132	6.724	6.373	6.517	6.332	6.421	5.642	6.446	5.832	6.529	6.107	6.626	6.129	6.462	6.244	6.552	6.259	6.512	5.461	6.549	5.892	6.529	6.14	6.512	6.129	6.494	6.308	6.517	6.259	6.421	5.642	6.446	5.832	Cdh4
ENSMUSG00000000308	8.917	9.783	8.951	8.824	8.94	8.86	8.916	8.895	8.971	9.456	9.054	9.424	9.205	9.931	8.947	8.879	9.009	8.918	8.931	8.927	9.251	9.322	9.059	9.4	9.108	9.884	8.976	8.841	8.885	9.07	8.915	8.863	9.033	9.394	8.954	9.57	9.108	9.884	8.951	8.841	8.94	8.918	8.916	8.895	9.033	9.394	9.054	9.424	Ckmt1
ENSMUSG00000000317	8.952	8.808	9.146	9.108	9.066	9.223	8.962	9.087	8.999	9.065	9.079	9.074	8.844	8.817	8.877	9.077	9.019	9.214	8.903	9.16	8.858	9.167	8.882	9.066	9.018	8.832	8.972	9.129	8.743	9.149	8.883	9.298	8.859	9.191	8.848	9.131	8.952	8.817	8.972	9.108	9.019	9.214	8.903	9.16	8.859	9.167	8.882	9.074	Bcl6b
ENSMUSG00000000318	6.035	9.022	7.273	10.534	5.832	6.421	7.626	11.338	6.223	9.601	6.217	9.301	5.892	8.809	7.054	10.878	6.166	6.648	7.369	11.455	6.31	9.397	5.867	8.772	5.75	8.769	7.228	10.532	5.915	7.39	7.641	11.13	6.148	9.191	6.034	9.031	5.892	8.809	7.228	10.534	5.915	6.648	7.626	11.338	6.223	9.397	6.034	9.031	Clec10a
ENSMUSG00000000320	8.096	8.366	7.839	8.008	7.857	8.205	7.62	7.998	7.979	8.411	7.775	8.32	8.002	8.47	7.761	8.009	7.877	8.434	7.897	7.954	8.058	8.843	7.959	8.357	7.971	8.466	7.903	8.264	7.831	8.47	7.976	7.914	7.818	8.357	7.845	8.419	8.002	8.466	7.839	8.009	7.857	8.434	7.897	7.954	7.979	8.411	7.845	8.357	Alox12
ENSMUSG00000000326	9.477	9.255	9.483	9.467	9.471	9.479	9.383	9.276	9.515	9.473	9.569	9.181	9.61	9.427	9.552	9.4	9.562	9.502	9.654	9.559	9.691	9.404	9.549	9.529	9.707	9.22	9.638	9.686	9.618	9.547	9.606	9.463	9.715	9.129	9.619	9.14	9.61	9.255	9.552	9.467	9.562	9.502	9.606	9.463	9.691	9.404	9.569	9.181	Comt
ENSMUSG00000000339	9.989	9.92	10.245	9.976	10.077	9.85	10.154	9.935	10.103	10.139	10.108	10.245	10.103	9.961	10.154	9.962	10.096	9.98	10.098	9.903	10.17	10.03	10.137	10.27	10.032	10.066	9.999	10.127	9.957	9.97	10.045	10.055	10.018	10.279	10.032	10.122	10.032	9.961	10.154	9.976	10.077	9.97	10.098	9.935	10.103	10.139	10.108	10.245	Rtca
ENSMUSG00000000340	10.553	10.743	10.472	10.64	10.441	10.368	10.442	10.594	10.439	10.912	10.488	10.792	10.539	10.747	10.491	10.535	10.517	10.47	10.554	10.596	10.342	10.84	10.454	10.723	10.409	10.957	10.436	10.441	10.312	10.53	10.448	10.511	10.335	11.014	10.35	10.974	10.539	10.747	10.472	10.535	10.441	10.47	10.448	10.594	10.342	10.912	10.454	10.792	Dbt
ENSMUSG00000000346	10.581	10.004	10.635	10.382	10.587	10.237	10.545	10.397	10.53	10.101	10.576	10.153	10.454	10.049	10.596	10.327	10.547	10.235	10.584	10.28	10.521	10.08	10.552	10.077	10.596	10.116	10.534	10.434	10.603	10.234	10.588	10.22	10.571	9.935	10.51	10.091	10.581	10.049	10.596	10.382	10.587	10.235	10.584	10.28	10.53	10.08	10.552	10.091	Dazap2
ENSMUSG00000000355	8.913	8.754	9.192	9.049	9.071	8.93	9.15	9.248	9.023	8.815	9.01	8.948	8.924	8.691	9.032	9.01	9.017	8.874	9.04	8.903	8.815	8.87	9.066	8.818	9.055	8.69	9.01	8.939	9.209	8.77	8.959	8.861	9.172	8.83	9.019	8.908	8.924	8.691	9.032	9.01	9.071	8.874	9.04	8.903	9.023	8.83	9.019	8.908	Mcts1
ENSMUSG00000000359	6.271	6.439	6.133	6.279	6.134	6.454	6.254	6.314	6.381	6.592	6.18	6.58	6.295	6.748	6.26	6.611	6.368	6.468	6.346	6.708	6.346	6.632	6.315	6.657	6.393	6.645	6.37	6.306	6.468	6.337	6.341	6.415	6.21	6.611	6.441	6.712	6.295	6.645	6.26	6.306	6.368	6.454	6.341	6.415	6.346	6.611	6.315	6.657	Rem1
ENSMUSG00000000365	10.968	10.941	10.955	11.273	10.977	11.411	10.929	11.273	10.926	10.988	10.907	10.952	11.111	11.012	10.95	11.282	11.036	11.403	11.023	11.225	10.856	10.992	11.001	10.785	10.937	11.11	10.935	11.337	10.854	11.539	10.877	11.265	10.76	11.065	10.816	11.007	10.968	11.012	10.95	11.282	10.977	11.411	10.929	11.265	10.856	10.992	10.907	10.952	Rnf17
ENSMUSG00000000374	9.687	9.792	9.693	9.696	9.744	9.886	9.78	9.619	9.789	9.542	9.723	9.431	9.834	9.995	9.891	9.7	9.798	9.816	9.796	9.603	9.912	9.643	9.874	9.563	9.903	9.732	9.913	9.762	9.835	9.804	9.83	9.749	9.862	9.444	9.906	9.439	9.834	9.792	9.891	9.7	9.798	9.816	9.796	9.619	9.862	9.542	9.874	9.439	Trappc10
ENSMUSG00000000378	10.658	11.105	10.836	10.819	10.833	10.781	10.839	10.798	10.735	11.11	10.7	11.079	10.744	11.061	10.693	10.837	10.734	10.637	10.717	10.878	10.779	11.29	10.718	11.131	10.708	10.985	10.775	11.019	10.784	10.794	10.775	11.104	10.8	10.985	10.664	10.859	10.708	11.061	10.775	10.837	10.784	10.781	10.775	10.878	10.779	11.11	10.7	11.079	Ccm2
ENSMUSG00000000381	6.26	6.108	6.091	6.098	6.091	6.098	6.092	6.1	6.09	6.113	6.09	6.112	6.085	6.104	6.089	6.097	6.089	6.097	6.089	6.097	6.251	6.11	6.088	6.107	6.1	6.123	6.101	6.112	6.101	6.114	6.102	6.114	6.103	6.126	6.103	6.124	6.1	6.108	6.091	6.098	6.091	6.098	6.092	6.1	6.103	6.113	6.09	6.112	Wap
ENSMUSG00000000384	12.426	12.099	12.611	12.395	12.627	12.421	12.664	12.385	12.514	12.339	12.473	12.281	12.057	11.769	12.44	12.241	12.487	12.229	12.476	12.429	12.263	12.07	12.253	12.258	12.437	12.159	12.408	12.093	12.394	12.183	12.43	12.208	12.438	12.264	12.437	12.207	12.426	12.099	12.44	12.241	12.487	12.229	12.476	12.385	12.438	12.264	12.437	12.258	Tbrg4
ENSMUSG00000000385	6.274	6.121	6.322	6.199	6.253	6.114	6.03	6.043	6.043	6.208	6.139	6.018	6.323	6.488	6.051	6.06	6.138	6.114	6.122	6.12	6.269	6.248	6.274	6.051	5.972	6.168	6.13	6.359	5.959	6.221	6.08	6.294	6.26	6.138	6.127	6.378	6.274	6.168	6.13	6.199	6.138	6.114	6.08	6.12	6.26	6.208	6.139	6.051	Tmprss2
ENSMUSG00000000386	6.421	6.637	6.333	6.024	6.335	6.2	6.032	6.197	6.331	6.675	6.373	6.714	6.26	6.458	6.327	6.321	6.037	6.195	6.205	6.273	6.204	6.635	6.279	6.585	6.331	6.387	6.021	6.257	6.268	6.403	6.019	6.188	6.192	6.905	6.269	6.593	6.331	6.458	6.327	6.257	6.268	6.2	6.032	6.197	6.204	6.675	6.279	6.593	Mx1
ENSMUSG00000000394	6.253	6.27	6.083	6.088	6.084	6.088	6.084	6.09	6.083	6.098	6.082	6.098	6.079	6.092	6.082	6.087	6.082	6.087	6.082	6.088	6.08	6.097	6.081	6.095	6.09	6.105	6.09	6.098	6.09	6.099	6.091	6.099	6.092	6.107	6.091	6.106	6.09	6.105	6.083	6.088	6.084	6.088	6.084	6.09	6.083	6.098	6.082	6.098	Gcg
ENSMUSG00000000399	11.184	11.16	11.16	11.223	11.156	11.195	11.186	11.227	11.149	11.383	11.139	11.129	11.179	11.108	11.175	11.182	11.217	11.334	11.216	11.119	11.247	11.26	11.074	11.044	11.065	11.272	11.035	11.232	11.117	11.347	11.056	11.078	11.108	11.422	11.11	11.245	11.179	11.16	11.16	11.223	11.156	11.334	11.186	11.119	11.149	11.383	11.11	11.129	Ndufa9
ENSMUSG00000000402	8.414	8.447	8.262	8.56	8.24	8.58	8.484	8.431	8.3	8.574	8.173	8.508	7.961	8.736	8.229	8.42	8.031	8.216	7.978	8.458	8.099	8.44	7.978	8.269	7.925	8.606	7.839	8.586	7.923	8.405	7.934	8.659	8.116	8.745	8.055	8.601	7.961	8.606	8.229	8.56	8.031	8.405	7.978	8.458	8.116	8.574	8.055	8.508	Egfl6
ENSMUSG00000000409	10.856	9.833	10.906	10.867	10.89	10.535	10.904	10.812	10.946	10.577	10.921	10.401	10.461	9.778	10.928	10.901	10.935	10.513	10.888	10.891	10.8	10.45	10.725	10.395	10.737	10.146	10.89	10.864	10.818	10.398	10.876	10.575	10.917	10.432	10.909	10.291	10.737	9.833	10.906	10.867	10.89	10.513	10.888	10.812	10.917	10.45	10.909	10.395	Lck
ENSMUSG00000000411	6.259	6.106	6.335	6.097	6.09	6.097	6.091	6.274	6.331	6.111	6.24	6.371	6.084	6.269	6.256	6.266	6.266	6.334	6.257	6.523	6.369	6.299	6.087	6.106	6.351	6.121	6.341	6.11	6.275	6.111	6.101	6.111	6.347	6.418	6.279	6.323	6.259	6.121	6.335	6.11	6.266	6.111	6.101	6.274	6.347	6.299	6.24	6.323	Tssk3
ENSMUSG00000000416	6.829	7.724	6.894	6.787	6.58	6.809	6.631	6.75	6.781	7.374	6.674	7.27	6.773	7.513	6.589	6.637	6.652	6.669	6.593	6.745	6.545	7.3	6.562	7.436	6.634	7.737	6.691	6.697	6.653	6.89	6.667	6.77	6.725	7.178	6.655	7.068	6.773	7.724	6.691	6.697	6.652	6.809	6.631	6.75	6.725	7.3	6.655	7.27	Cttnbp2
ENSMUSG00000000420	10.688	10.725	10.73	10.655	10.684	10.496	10.805	10.778	10.802	10.687	10.801	10.598	10.771	10.677	10.756	10.596	10.791	10.467	10.867	10.703	10.678	10.692	10.824	10.591	10.842	10.5	10.889	10.657	10.79	10.501	10.75	10.771	10.903	10.586	10.831	10.468	10.771	10.677	10.756	10.655	10.79	10.496	10.805	10.771	10.802	10.687	10.824	10.591	Galnt1
ENSMUSG00000000435	6.081	6.095	6.084	6.089	6.259	6.336	6.257	6.09	6.325	6.099	6.234	6.098	6.298	6.092	6.082	6.258	6.082	6.088	6.082	6.088	6.244	6.097	6.081	6.095	6.09	6.106	6.091	6.098	6.091	6.099	6.483	6.099	6.338	6.108	6.092	6.107	6.09	6.095	6.084	6.098	6.091	6.099	6.257	6.09	6.325	6.099	6.092	6.098	Myf5
ENSMUSG00000000439	10.516	10.796	10.503	10.37	10.558	10.615	10.487	10.389	10.566	10.784	10.514	10.754	10.461	10.752	10.392	10.384	10.547	10.665	10.602	10.424	10.54	10.891	10.57	10.824	10.331	11.023	10.423	10.364	10.474	10.845	10.408	10.382	10.453	10.906	10.362	10.881	10.461	10.796	10.423	10.37	10.547	10.665	10.487	10.389	10.54	10.891	10.514	10.824	Mkrn2
ENSMUSG00000000440	6.558	6.525	6.409	6.458	6.485	6.458	6.586	6.296	6.473	6.576	6.227	6.745	6.502	6.727	6.388	6.445	6.47	6.566	6.39	6.452	6.488	6.695	6.452	6.528	6.476	6.452	6.302	6.684	6.553	6.387	6.312	6.754	6.317	6.765	6.315	6.659	6.502	6.525	6.388	6.458	6.485	6.458	6.39	6.452	6.473	6.695	6.315	6.659	Pparg
ENSMUSG00000000441	11.605	11.463	11.726	11.615	11.746	11.881	11.704	11.611	11.648	11.496	11.725	11.467	11.531	11.34	11.678	11.467	11.672	11.841	11.696	11.533	11.607	11.394	11.554	11.479	11.505	11.427	11.658	11.475	11.724	12.092	11.576	11.476	11.6	11.469	11.64	11.415	11.531	11.427	11.678	11.475	11.724	11.881	11.696	11.533	11.607	11.469	11.64	11.467	Raf1
ENSMUSG00000000486	13.055	11.812	12.901	13.062	12.916	12.868	12.907	13.079	13.022	12.69	13.099	12.324	12.958	11.995	12.948	13.124	12.978	12.837	12.937	13.242	13.14	12.561	12.97	12.31	12.976	12.06	12.992	13.252	12.966	12.892	12.86	13.203	13.025	12.448	12.962	12.261	12.976	11.995	12.948	13.124	12.966	12.868	12.907	13.203	13.025	12.561	12.97	12.31	Septin1
ENSMUSG00000000489	8.285	7.706	8.491	8.551	8.61	8.276	8.589	8.591	8.318	8.123	8.291	8.151	8.548	8.18	8.594	8.699	8.466	8.169	8.563	8.588	8.464	8.17	8.337	8.216	8.585	7.819	8.615	8.488	8.609	8.082	8.576	8.451	8.476	8.146	8.543	8.389	8.548	7.819	8.594	8.551	8.609	8.169	8.576	8.588	8.464	8.146	8.337	8.216	Pdgfb
ENSMUSG00000000530	6.896	7.018	6.593	6.737	6.494	6.704	6.354	6.403	6.696	6.642	6.728	6.855	6.896	7.163	6.841	6.562	6.71	6.77	6.63	6.779	6.681	6.721	6.722	7.14	6.579	6.923	6.637	6.805	6.692	6.883	6.813	6.704	6.834	6.763	6.805	6.742	6.896	7.018	6.637	6.737	6.692	6.77	6.63	6.704	6.696	6.721	6.728	6.855	Acvrl1
ENSMUSG00000000531	9.186	9.16	9.09	9.249	9.081	9.184	9.046	9.079	9.009	8.815	9.082	8.68	9.457	9.296	9.336	9.481	9.289	9.578	9.243	9.531	9.541	8.986	9.254	9.112	9.233	9.052	9.405	9.554	9.231	9.506	9.247	9.503	9.199	8.735	9.36	8.977	9.233	9.16	9.336	9.481	9.231	9.506	9.243	9.503	9.199	8.815	9.254	8.977	Tamalin
ENSMUSG00000000532	10.217	10.256	10.072	10.162	10.084	10.288	10.021	10.261	10.159	10.178	10.099	10.225	10.435	10.426	10.15	10.355	10.257	10.521	10.149	10.324	10.372	10.251	10.259	10.481	10.306	10.366	10.269	10.39	10.267	10.555	10.174	10.273	10.281	10.161	10.094	10.212	10.306	10.366	10.15	10.355	10.257	10.521	10.149	10.273	10.281	10.178	10.099	10.225	Acvr1b
ENSMUSG00000000538	9.84	10.48	9.581	10.099	9.775	10.085	9.788	10.012	9.723	10.205	9.779	10.252	9.797	10.63	9.82	10.181	9.931	10.023	9.776	10.112	9.892	10.422	9.887	10.138	9.865	10.35	9.819	10.239	9.715	10.216	9.566	10.442	9.682	10.278	9.85	10.209	9.84	10.48	9.819	10.181	9.775	10.085	9.776	10.112	9.723	10.278	9.85	10.209	Tom1l2
ENSMUSG00000000544	12.043	11.1	11.959	12.039	11.964	11.849	11.942	12.087	12.042	11.348	12.038	10.848	11.999	11.178	11.92	12.063	11.956	11.89	11.924	12.211	12.063	11.204	11.966	11.05	11.951	11.463	11.974	12.234	11.996	11.84	11.895	12.38	11.925	10.957	11.873	10.837	11.999	11.178	11.959	12.063	11.964	11.849	11.924	12.211	12.042	11.204	11.966	10.848	Gpa33
ENSMUSG00000000552	9.814	9.464	9.885	9.55	9.936	9.598	9.831	9.474	9.719	9.289	9.857	9.437	9.889	9.672	9.932	9.468	9.811	9.639	9.957	9.548	10.031	9.325	9.854	9.712	9.9	9.638	9.854	9.421	9.934	9.478	10.005	9.403	9.889	9.432	9.917	9.715	9.889	9.638	9.885	9.468	9.934	9.598	9.957	9.474	9.889	9.325	9.857	9.712	Zfp385a
ENSMUSG00000000555	10.227	10.092	10.112	10.193	10.162	10.122	10.092	10.087	10.1	9.505	10.175	9.578	10.191	10.115	10.319	10.308	10.288	10.268	10.37	10.34	10.281	9.586	10.106	9.693	10.163	10.189	10.242	10.188	10.2	10.084	10.22	10.355	10.147	9.624	10.165	9.777	10.191	10.115	10.242	10.193	10.2	10.122	10.22	10.34	10.147	9.586	10.165	9.693	Itga5
ENSMUSG00000000560	6.236	6.452	6.063	6.364	6.063	6.238	6.236	6.062	6.063	6.256	6.278	6.322	6.064	6.396	6.064	6.403	6.242	6.302	6.232	6.238	6.228	6.061	6.234	6.377	6.062	6.526	6.233	6.061	6.062	6.37	6.238	6.061	6.363	6.06	6.458	6.262	6.064	6.452	6.064	6.364	6.063	6.302	6.236	6.062	6.228	6.061	6.278	6.322	Gabra2
ENSMUSG00000000561	11.501	11.231	11.577	11.534	11.567	11.518	11.554	11.514	11.472	11.358	11.517	11.299	11.312	11.074	11.499	11.516	11.46	11.407	11.493	11.401	11.417	11.255	11.441	11.121	11.519	11.305	11.446	11.357	11.478	11.312	11.448	11.388	11.46	11.349	11.382	11.324	11.501	11.231	11.499	11.516	11.478	11.407	11.493	11.401	11.46	11.349	11.441	11.299	Wdr77
ENSMUSG00000000563	12.408	12.402	12.399	12.394	12.385	12.321	12.382	12.407	12.33	12.517	12.364	12.497	12.365	12.395	12.337	12.403	12.351	12.346	12.46	12.238	12.277	12.489	12.369	12.318	12.331	12.501	12.345	12.382	12.258	12.321	12.256	12.325	12.276	12.576	12.293	12.549	12.365	12.402	12.345	12.394	12.351	12.321	12.382	12.325	12.277	12.517	12.364	12.497	Atp5pb
ENSMUSG00000000567	6.376	6.791	6.569	6.959	6.827	6.87	6.684	6.708	6.601	6.696	6.817	6.616	6.695	6.8	6.652	6.431	6.386	6.841	6.686	6.889	6.595	7.025	6.542	6.69	6.87	6.602	6.627	6.606	6.782	6.835	6.47	6.624	6.473	7.096	6.548	6.922	6.695	6.791	6.627	6.606	6.782	6.841	6.684	6.708	6.595	7.025	6.548	6.69	Sox9
ENSMUSG00000000568	13.185	11.909	13.18	12.937	13.158	12.909	13.213	13.045	13.122	12.047	13.054	11.989	12.882	11.857	13.117	12.859	13.032	12.783	13.107	12.911	12.965	12.001	13.014	12.074	13.133	11.873	13.156	12.822	13.151	12.734	13.177	12.808	13.157	11.885	13.152	12.004	13.133	11.873	13.156	12.859	13.151	12.783	13.177	12.911	13.122	12.001	13.054	12.004	Hnrnpd
ENSMUSG00000000579	10.012	10.029	10.175	10.217	10.079	10.018	10.039	10.071	10.205	10.002	10.201	9.915	10.33	9.991	10.225	10.115	10.325	10.124	10.215	9.979	10.281	10.063	10.148	9.779	10.157	9.956	10.188	10.224	10.189	10.152	10.156	10.23	10.095	9.901	10.179	9.927	10.157	9.991	10.188	10.217	10.189	10.124	10.156	10.071	10.205	10.002	10.179	9.915	Dynlt1c
ENSMUSG00000000581	10.394	12.291	10.475	10.523	10.346	11.294	10.401	10.579	10.344	13.221	10.279	12.935	10.178	12.144	10.235	10.488	10.256	11.521	10.326	10.34	10.169	13.135	10.262	12.595	10.168	12.696	10.115	10.577	10.093	11.707	9.978	10.418	10.048	13.018	10.122	12.847	10.178	12.291	10.235	10.523	10.256	11.521	10.326	10.418	10.169	13.135	10.262	12.847	C1d
ENSMUSG00000000594	10.487	11.018	10.506	10.487	10.369	10.47	10.472	10.55	10.427	10.941	10.55	10.943	10.848	11.071	10.357	10.649	10.384	10.47	10.452	10.71	10.629	10.956	10.432	10.799	10.415	11.305	10.406	10.908	10.272	10.622	10.339	10.679	10.44	10.929	10.259	10.861	10.487	11.071	10.406	10.649	10.369	10.47	10.452	10.679	10.44	10.941	10.432	10.861	Gm2a
ENSMUSG00000000600	9.984	10.312	10.142	10.248	10.15	10.213	10.118	10.254	10.088	10.291	10.118	10.238	10.032	10.356	10.126	10.179	10.084	10.117	10.081	10.157	9.893	10.267	10.077	10.15	10.039	10.049	10.09	10.268	10.149	10.219	10.009	10.282	10.19	10.15	10.135	10.192	10.032	10.312	10.126	10.248	10.149	10.213	10.081	10.254	10.088	10.267	10.118	10.192	Krit1
ENSMUSG00000000605	8.202	7.948	8.268	8.277	8.189	8.274	8.198	8.313	8.14	7.808	8.201	7.909	8.125	7.766	8.177	8.16	8.067	8.4	8.255	8.186	7.958	7.535	8.173	7.978	8.146	7.617	8.321	8.297	8.236	8.161	8.287	8.322	8.301	7.476	8.353	7.706	8.146	7.766	8.268	8.277	8.189	8.274	8.255	8.313	8.14	7.535	8.201	7.909	Clcn4
ENSMUSG00000000617	6.294	6.002	6.52	6.187	6.72	6.64	6.547	6.554	6.33	6.176	6.44	6.041	6.079	5.908	6.218	5.908	6.266	6.423	6.221	6.244	6.008	5.725	6.032	6.052	6.29	5.641	6.263	6.036	6.356	6.155	6.179	6.275	6.428	6.032	6.494	6.194	6.29	5.908	6.263	6.036	6.356	6.423	6.221	6.275	6.33	6.032	6.44	6.052	Grm6
ENSMUSG00000000627	8.003	8.577	7.842	8.089	7.915	8.06	8.087	8.158	8.156	8.567	8.085	8.594	8.186	8.671	8.059	8.18	8.071	8.322	8.131	8.093	8.333	8.64	8.076	8.799	8.096	8.483	7.993	8.055	7.952	8.359	7.986	8.112	8.266	8.814	8.133	8.805	8.096	8.577	7.993	8.089	7.952	8.322	8.087	8.112	8.266	8.64	8.085	8.799	Sema4f
ENSMUSG00000000628	13.083	12.424	13.101	12.981	13.096	12.924	13.131	12.872	13.063	12.605	13.016	12.442	13.193	12.585	12.999	12.944	13.136	12.84	13.095	12.719	13.188	12.567	13.03	12.286	13.034	12.754	12.964	12.82	13.025	12.835	12.967	12.832	12.995	12.768	12.997	12.561	13.083	12.585	12.999	12.944	13.096	12.84	13.095	12.832	13.063	12.605	13.016	12.442	Hk2
ENSMUSG00000000631	11.358	11.858	11.295	11.536	11.261	11.395	11.303	11.467	11.356	11.395	11.379	11.373	11.699	11.955	11.425	11.625	11.427	11.492	11.419	11.611	11.652	11.645	11.549	11.512	11.381	11.674	11.572	12.023	11.45	11.817	11.435	11.816	11.368	11.328	11.354	11.161	11.381	11.858	11.425	11.625	11.427	11.492	11.419	11.611	11.368	11.395	11.379	11.373	Myo18a
ENSMUSG00000000632	7.19	7.869	7.188	6.84	7.091	6.908	6.997	7.093	7.263	7.608	7.116	7.852	7.243	7.917	7.338	7.059	7.194	6.802	7.27	6.894	7.225	7.342	7.192	7.64	7.112	7.604	7.052	7.104	7.203	6.978	6.967	7.188	7.176	7.497	7.214	7.936	7.19	7.869	7.188	7.059	7.194	6.908	6.997	7.093	7.225	7.497	7.192	7.852	Sez6
ENSMUSG00000000673	7.125	7.554	7.07	6.805	6.947	6.984	7.149	7.08	7.097	7.422	7.013	7.378	7.413	7.379	7.121	7.019	7.198	7.093	7.087	7.095	7.264	7.371	7.092	7.465	7.124	7.294	7.019	7.076	7.101	7.046	7.201	7.053	7.124	7.276	7.375	7.586	7.125	7.379	7.07	7.019	7.101	7.046	7.149	7.08	7.124	7.371	7.092	7.465	Haao
ENSMUSG00000000682	6.517	7.073	6.388	6.411	6.605	6.467	6.567	6.474	6.623	7.148	6.661	7.097	6.678	6.92	6.373	6.501	6.532	6.606	6.428	6.655	6.67	6.999	6.641	7.305	6.57	7.335	6.344	6.384	6.478	6.61	6.528	6.622	6.604	7.072	6.486	7.065	6.57	7.073	6.373	6.411	6.532	6.606	6.528	6.622	6.623	7.072	6.641	7.097	Cd52
ENSMUSG00000000686	6.984	7.388	7.183	7.053	7.18	7.223	7.141	6.976	7.114	7.131	7.043	7.315	7.015	7.224	7.016	7.23	7.098	7.258	7.052	7.176	7.126	7.229	7.18	7.613	6.952	7.531	7.048	6.993	7.165	7.151	7.107	7.289	7.193	7.174	7.136	7.247	6.984	7.388	7.048	7.053	7.165	7.223	7.107	7.176	7.126	7.174	7.136	7.315	Abhd15
ENSMUSG00000000690	5.929	5.979	5.91	6.112	6.298	5.867	6.147	5.854	6.085	5.971	6.132	5.964	5.949	5.833	6.091	5.873	6.104	6.044	5.923	6.119	5.939	5.98	5.932	5.99	5.853	5.887	5.849	6.031	6.274	6.206	6.015	5.954	5.835	5.902	6.014	6.055	5.929	5.887	5.91	6.031	6.274	6.044	6.015	5.954	5.939	5.971	6.014	5.99	Hoxb6
ENSMUSG00000000693	6.487	6.553	6.402	6.416	6.262	6.251	6.344	6.325	6.476	6.074	6.421	6.328	6.735	6.382	6.577	6.462	6.558	6.369	6.306	6.451	6.463	6.193	6.506	6.518	6.611	6.342	6.528	6.395	6.629	6.196	6.71	6.314	6.541	6.041	6.594	6.345	6.611	6.382	6.528	6.416	6.558	6.251	6.344	6.325	6.476	6.074	6.506	6.345	Loxl3
ENSMUSG00000000706	5.992	6.55	6.226	6.383	6.227	6.205	5.978	6.199	5.984	6.422	6.2	6.518	6.002	6.714	6.226	5.961	5.99	5.962	5.988	6.207	5.997	6.185	5.993	6.183	6.129	6.123	6.19	6.161	6.194	6.158	6.246	6.484	6.114	6.224	5.941	6.155	6.002	6.55	6.226	6.161	6.194	6.158	5.988	6.207	5.997	6.224	5.993	6.183	Btn1a1
ENSMUSG00000000708	11.314	10.524	11.392	11.529	11.329	11.4	11.301	11.515	11.285	10.611	11.238	10.083	11.209	10.511	11.383	11.419	11.233	11.289	11.324	11.393	11.046	10.355	11.219	10.172	11.326	10.51	11.404	11.549	11.267	11.384	11.379	11.653	11.234	10.032	11.158	10.013	11.314	10.511	11.392	11.529	11.267	11.384	11.324	11.515	11.234	10.355	11.219	10.083	Kat2b
ENSMUSG00000000711	11.018	11.376	11.009	11.223	10.94	11.139	11.033	11.183	11.07	11.303	11.059	11.379	11.218	11.298	11.1	11.274	11.025	11.023	11.061	11.166	11.138	11.37	11.168	11.247	11.069	11.575	11.062	11.159	11.031	11.118	10.98	11.204	10.983	11.279	11.065	11.371	11.069	11.376	11.062	11.223	11.025	11.118	11.033	11.183	11.07	11.303	11.065	11.371	Rab5b
ENSMUSG00000000724	6.635	6.595	6.623	6.685	6.629	6.336	6.584	6.703	6.654	6.797	6.693	6.454	6.57	6.716	6.594	6.327	6.653	6.617	6.636	6.679	6.47	6.63	6.418	6.415	6.534	6.854	6.532	6.454	6.612	6.97	6.548	6.466	6.379	6.57	6.377	6.554	6.57	6.716	6.594	6.454	6.629	6.617	6.584	6.679	6.47	6.63	6.418	6.454	Cryba1
ENSMUSG00000000730	12.9	12.079	12.867	12.727	12.877	13.081	12.912	12.735	12.791	11.913	12.82	11.746	12.537	11.959	12.907	12.63	12.944	13.112	12.98	12.706	12.677	11.603	12.577	11.529	12.853	12.015	12.765	12.553	12.84	12.781	12.83	12.704	12.751	12.034	12.667	11.783	12.853	12.015	12.867	12.63	12.877	13.081	12.912	12.706	12.751	11.913	12.667	11.746	Dnmt3l
ENSMUSG00000000731	11.825	11.003	11.598	11.485	11.676	12.213	11.574	11.449	11.672	10.965	11.807	10.492	11.765	11.098	11.539	11.557	11.79	12.27	11.607	11.669	11.595	10.823	11.513	10.662	11.643	10.809	11.662	11.537	11.843	12.173	11.729	11.869	11.785	10.559	11.719	10.647	11.765	11.003	11.598	11.537	11.79	12.213	11.607	11.669	11.672	10.823	11.719	10.647	Aire
ENSMUSG00000000732	10.45	10.382	10.429	10.346	10.562	10.753	10.551	10.413	10.406	10.251	10.48	10.107	9.775	10.073	10.23	10.191	10.335	10.441	10.175	10.174	10.069	9.863	10.08	9.748	10.137	9.954	10.235	10.273	10.326	10.104	10.464	10.6	10.242	9.971	10.239	10.061	10.137	10.073	10.235	10.273	10.335	10.441	10.464	10.413	10.242	9.971	10.239	10.061	Icosl
ENSMUSG00000000738	10.822	10.708	10.836	10.628	10.834	10.518	10.864	10.645	10.867	10.978	10.907	10.963	10.851	10.744	10.751	10.558	10.793	10.388	10.767	10.414	10.863	11.047	10.737	10.81	10.732	10.725	10.738	10.543	10.783	10.619	10.765	10.649	10.788	10.871	10.887	10.878	10.822	10.725	10.751	10.558	10.793	10.518	10.767	10.645	10.863	10.978	10.887	10.878	Spg7
ENSMUSG00000000739	7.754	7.851	7.658	7.669	7.898	7.614	7.735	7.71	7.771	7.919	7.763	7.966	7.918	7.83	7.743	7.712	7.671	7.796	7.804	7.717	7.858	7.781	7.847	7.788	7.769	7.546	7.818	7.971	7.738	7.901	7.567	7.992	7.793	8.048	7.676	7.566	7.769	7.83	7.743	7.712	7.738	7.796	7.735	7.717	7.793	7.919	7.763	7.788	Sult5a1
ENSMUSG00000000740	14.796	14.135	14.829	14.374	14.783	14.378	14.772	14.271	14.783	14.426	14.757	14.339	14.881	14.157	14.793	14.491	14.747	14.543	14.794	14.588	14.79	14.448	14.785	14.576	14.882	14.388	14.804	14.358	14.779	14.234	14.778	14.298	14.793	14.595	14.791	14.545	14.881	14.157	14.804	14.374	14.779	14.378	14.778	14.298	14.79	14.448	14.785	14.545	Rpl13
ENSMUSG00000000743	10.414	10.464	10.378	10.208	10.35	10.144	10.408	10.339	10.436	10.311	10.384	10.384	10.391	10.339	10.274	10.247	10.311	10.211	10.281	10.258	10.394	10.343	10.333	10.406	10.347	10.319	10.339	10.245	10.264	10.148	10.383	10.311	10.335	10.445	10.395	10.408	10.391	10.339	10.339	10.245	10.311	10.148	10.383	10.311	10.394	10.343	10.384	10.406	Chmp1a
ENSMUSG00000000751	13.745	14.286	13.744	14.048	13.756	14.091	13.824	14.077	13.76	14.397	13.741	14.377	13.591	14.127	13.793	14.093	13.803	14.052	13.839	13.92	13.638	14.331	13.712	14.106	13.552	14.389	13.604	14.145	13.583	14.204	13.625	14.071	13.587	14.414	13.577	14.328	13.591	14.286	13.744	14.093	13.756	14.091	13.824	14.071	13.638	14.397	13.712	14.328	Rpa1
ENSMUSG00000000753	9.779	10.82	9.793	9.779	9.594	9.474	9.64	9.816	9.965	11.232	10.05	11.371	9.705	10.389	9.998	10.021	9.888	10.032	9.883	9.943	9.814	11.325	9.845	11.206	9.169	10.91	9.488	10.192	9.609	10.089	9.49	9.951	9.629	11.664	9.707	11.469	9.705	10.82	9.793	10.021	9.609	10.032	9.64	9.943	9.814	11.325	9.845	11.371	Serpinf1
ENSMUSG00000000759	9.739	9.484	9.787	9.645	9.804	9.579	9.797	9.593	9.73	9.428	9.793	9.419	9.785	9.399	9.772	9.61	9.702	9.436	9.837	9.606	9.685	9.382	9.695	9.516	9.833	9.428	9.76	9.459	9.782	9.522	9.907	9.542	9.846	9.376	9.786	9.352	9.785	9.428	9.772	9.61	9.782	9.522	9.837	9.593	9.73	9.382	9.786	9.419	Tubgcp3
ENSMUSG00000000766	6.065	6.063	6.364	6.064	6.065	6.064	6.064	6.064	6.236	6.063	6.065	6.063	6.219	6.064	6.065	6.064	6.065	6.233	6.233	6.064	6.065	6.253	6.065	6.321	6.243	6.063	6.064	6.314	6.064	6.063	6.064	6.381	6.064	6.062	6.064	6.062	6.219	6.063	6.065	6.064	6.065	6.064	6.064	6.064	6.065	6.063	6.065	6.063	Oprm1
ENSMUSG00000000776	10.172	9.582	10.105	9.87	10.133	9.88	10.075	9.862	10.043	9.602	10.051	9.646	9.943	9.398	10.1	9.752	10.046	9.958	10.112	9.831	10.063	9.54	9.989	9.643	9.962	9.517	10.095	9.979	10.071	9.875	10.063	9.712	10.041	9.704	9.975	9.584	9.962	9.517	10.1	9.87	10.071	9.88	10.075	9.831	10.043	9.602	9.989	9.643	Polr3d
ENSMUSG00000000782	12.243	12.363	12.284	12.483	12.283	12.43	12.302	12.549	12.348	12.691	12.421	12.725	12.322	12.316	12.221	12.459	12.198	12.31	12.23	12.527	12.308	12.722	12.27	12.73	12.251	12.356	12.161	12.678	12.182	12.544	12.147	12.629	12.318	12.605	12.221	12.625	12.251	12.356	12.221	12.483	12.198	12.43	12.23	12.549	12.318	12.691	12.27	12.725	Tcf7
ENSMUSG00000000787	14.384	14.259	14.455	14.428	14.426	14.425	14.455	14.523	14.377	14.306	14.389	14.302	14.127	14.056	14.347	14.317	14.359	14.282	14.381	14.279	14.137	14.182	14.227	14.043	14.238	14.379	14.232	14.34	14.199	14.34	14.228	14.398	14.19	14.319	14.14	14.253	14.238	14.259	14.347	14.34	14.359	14.34	14.381	14.398	14.19	14.306	14.227	14.253	Ddx3x
ENSMUSG00000000791	7.22	7.237	7.331	7.208	7.204	7.473	7.212	7.465	7.4	7.245	7.299	7.365	7.396	7.114	7.191	7.163	7.028	7.423	7.093	7.378	7.367	7.415	7.395	7.064	7.122	7.211	7.344	7.263	7.371	7.626	7.293	7.454	7.376	6.739	7.323	7.149	7.22	7.211	7.331	7.208	7.204	7.473	7.212	7.454	7.376	7.245	7.323	7.149	Il12rb1
ENSMUSG00000000792	6.957	6.359	7.303	6.951	7.116	7.592	7.169	7.161	6.839	6.283	7.061	6.338	7.104	6.388	7.142	6.87	7.054	7.625	6.88	7.205	7.041	6.213	7.124	6.495	6.934	5.523	7.063	7.195	7.091	7.785	7.225	7.42	7.17	6.179	7.064	6.662	6.957	6.359	7.142	6.951	7.091	7.625	7.169	7.205	7.041	6.213	7.064	6.495	Slc5a5
ENSMUSG00000000794	7.044	6.815	6.745	6.691	6.619	6.745	6.89	6.699	6.918	7.189	6.686	7.047	6.86	7.19	6.744	6.772	6.867	6.767	6.748	6.79	6.766	6.901	6.974	7.206	6.787	6.759	6.785	6.834	6.823	7.14	6.889	6.697	6.904	6.717	7.109	7.026	6.86	6.815	6.745	6.772	6.823	6.767	6.889	6.699	6.904	6.901	6.974	7.047	Kcnn3
ENSMUSG00000000804	11.469	12.146	11.498	11.791	11.477	11.78	11.583	11.897	11.544	12.159	11.51	12.215	11.569	12.237	11.523	11.856	11.57	11.816	11.491	11.752	11.474	12.239	11.563	12.102	11.514	12.208	11.395	12.024	11.331	11.912	11.529	11.979	11.509	12.113	11.497	12.023	11.514	12.208	11.498	11.856	11.477	11.816	11.529	11.897	11.509	12.159	11.51	12.102	Usp32
ENSMUSG00000000805	7.902	7.595	7.796	7.651	7.834	7.446	7.867	7.726	7.813	7.568	7.876	7.342	7.988	8.102	7.713	7.746	7.679	7.775	7.611	7.889	7.91	7.425	7.802	7.685	7.849	7.049	8.043	7.753	8.074	7.459	8.142	8.086	8.044	7.423	8.057	7.453	7.902	7.595	7.796	7.746	7.834	7.459	7.867	7.889	7.91	7.425	7.876	7.453	Car4
ENSMUSG00000000811	9.244	9.188	9.179	9.253	9.301	9.203	9.172	9.312	9.173	9.22	9.196	9.292	9.315	9.17	9.214	9.178	9.192	9.283	9.114	9.092	9.254	9.38	9.193	9.152	9.16	9.185	9.072	9.167	9.138	9.534	9.132	9.421	9.168	9.112	9.124	9.277	9.244	9.185	9.179	9.178	9.192	9.283	9.132	9.312	9.173	9.22	9.193	9.277	Txnrd3
ENSMUSG00000000817	6.308	6.589	6.146	6.168	6.147	6.168	6.149	6.349	6.143	6.489	6.293	6.212	6.393	6.352	6.139	6.405	6.389	6.332	6.139	6.468	6.131	6.397	6.474	6.455	6.175	6.424	6.177	6.212	6.426	6.469	6.357	6.216	6.184	6.255	6.434	6.451	6.308	6.424	6.146	6.212	6.389	6.332	6.149	6.349	6.143	6.397	6.434	6.451	Fasl
ENSMUSG00000000823	10.708	10.86	10.619	10.761	10.688	10.908	10.704	10.725	10.803	10.779	10.775	10.719	10.572	10.74	10.705	10.696	10.658	10.895	10.581	10.652	10.708	10.773	10.675	10.641	10.647	10.466	10.701	10.877	10.783	10.957	10.738	10.805	10.84	10.564	10.741	10.527	10.647	10.74	10.701	10.761	10.688	10.908	10.704	10.725	10.803	10.773	10.741	10.641	Zfp512b
ENSMUSG00000000826	10.999	10.688	11.042	11.079	11.071	11.01	11.047	11.093	11.028	10.503	10.96	10.611	10.889	10.58	10.981	11.039	11.016	10.984	11.048	10.981	10.923	10.466	10.967	10.633	11.046	10.646	11.009	10.995	11.051	11.005	11	10.972	10.946	10.464	10.977	10.606	10.999	10.646	11.009	11.039	11.051	11.005	11.047	10.981	10.946	10.466	10.967	10.611	Dnajc5
ENSMUSG00000000827	11.122	10.841	11.123	11.018	11.055	11.055	11.119	11.063	11.093	10.978	11.106	11.087	11.016	10.86	11.058	11.109	11.009	11.004	11.058	11.027	10.997	11.016	11.03	10.863	10.93	10.992	10.971	11.107	10.909	11.05	11.023	10.979	10.946	11.143	10.98	11.109	11.016	10.86	11.058	11.107	11.009	11.05	11.058	11.027	10.997	11.016	11.03	11.087	Tpd52l2
ENSMUSG00000000838	11.032	11.108	11.018	11.088	11.025	11.093	11.086	11.123	11.032	11.042	11.004	11.064	11.092	11.072	10.947	11.032	11.013	11.072	10.993	10.94	10.846	10.99	11.069	10.927	11.033	11.16	10.993	10.994	11.011	11.075	11.008	10.93	10.964	11.069	10.978	10.997	11.033	11.108	10.993	11.032	11.013	11.075	11.008	10.94	10.964	11.042	11.004	10.997	Fmr1
ENSMUSG00000000861	7	6.363	7.484	7.1	7.489	7.022	7.401	7.078	7.112	6.159	7.041	6.011	6.719	6.096	6.963	6.744	6.914	6.47	7.023	6.67	6.696	6.045	6.602	5.943	7.05	5.978	6.949	6.721	7.159	6.387	7.253	6.587	7.056	6.185	6.875	6.317	7	6.096	6.963	6.744	7.159	6.47	7.253	6.67	7.056	6.159	6.875	6.011	Bcl11a
ENSMUSG00000000869	6.367	6.352	6.306	6.151	6.133	6.326	6.135	6.156	6.131	6.19	6.391	6.372	6.425	6.332	6.127	6.318	6.304	6.147	6.296	6.149	6.352	6.184	6.123	6.176	6.409	6.217	6.33	6.188	6.335	6.192	6.162	6.192	6.164	6.224	6.414	6.219	6.409	6.332	6.306	6.188	6.304	6.192	6.162	6.156	6.164	6.19	6.391	6.219	Il4
ENSMUSG00000000876	8.321	8.201	8.099	8.025	8.225	7.802	8.138	7.946	8.296	8.333	8.231	8.282	8.5	8.201	8.204	8.165	8.246	8.17	8.252	8.248	8.462	8.315	8.26	8.411	8.167	8.335	8.307	8.374	8.174	8.053	8.234	8.202	8.241	8.119	8.252	8.4	8.321	8.201	8.204	8.165	8.225	8.053	8.234	8.202	8.296	8.315	8.252	8.4	Pxmp4
ENSMUSG00000000881	9.585	9.641	9.534	9.559	9.515	9.686	9.563	9.562	9.648	9.472	9.553	9.474	9.706	9.734	9.548	9.581	9.548	9.79	9.648	9.577	9.702	9.517	9.727	9.558	9.627	9.497	9.691	9.684	9.642	10.05	9.489	9.767	9.59	9.393	9.482	9.463	9.627	9.641	9.548	9.581	9.548	9.79	9.563	9.577	9.648	9.472	9.553	9.474	Dlg3
ENSMUSG00000000884	8.456	8.308	8.344	8.075	8.319	8.132	8.331	8.049	8.308	8.364	8.517	8.381	8.607	8.561	8.288	8.126	8.566	7.95	8.418	8.078	8.663	8.558	8.467	8.536	8.526	8.447	8.294	7.956	8.404	8.112	8.369	8.025	8.609	8.381	8.537	8.77	8.526	8.447	8.294	8.075	8.404	8.112	8.369	8.049	8.609	8.381	8.517	8.536	Gnb1l
ENSMUSG00000000889	6.029	5.995	6.023	6.011	6.023	6.012	6.022	6.008	6.025	5.987	6.026	5.988	6.034	6.002	6.027	6.014	6.028	6.014	6.027	6.013	6.031	5.991	6.029	5.996	6.008	5.969	6.007	5.988	6.006	5.985	6.004	5.985	6.003	6.259	6.003	5.968	6.029	5.995	6.023	6.011	6.023	6.012	6.022	6.008	6.025	5.991	6.026	5.988	Dbh
ENSMUSG00000000901	11.387	10.811	11.434	10.931	11.556	11.071	11.525	10.815	11.585	10.919	11.453	10.935	11.639	10.784	11.594	11.109	11.488	10.929	11.427	11.037	11.694	10.968	11.671	11.353	11.485	11.068	11.571	11.032	11.522	10.703	11.459	10.946	11.602	11.198	11.518	11.158	11.485	10.811	11.571	11.032	11.522	10.929	11.459	10.946	11.602	10.968	11.518	11.158	Mmp11
ENSMUSG00000000902	11.702	11.334	11.675	11.76	11.694	11.672	11.77	11.762	11.684	11.623	11.721	11.553	11.576	11.219	11.75	11.683	11.74	11.599	11.696	11.614	11.695	11.512	11.55	11.339	11.563	11.398	11.639	11.677	11.661	11.596	11.637	11.658	11.589	11.542	11.608	11.672	11.576	11.334	11.675	11.683	11.694	11.599	11.696	11.658	11.684	11.542	11.608	11.553	Smarcb1
ENSMUSG00000000903	7.182	6.829	7.152	6.947	7.13	7.115	7.055	7.033	6.999	7.08	7.343	7.041	6.995	6.916	7.06	7.102	7.052	7.128	7.032	6.618	7.129	6.921	6.934	7.049	7.167	7.179	7.002	6.866	7.142	6.881	6.88	7.127	7.219	6.959	6.971	6.813	7.167	6.916	7.06	6.947	7.13	7.115	7.032	7.033	7.129	6.959	6.971	7.041	Vpreb3
ENSMUSG00000000915	9.407	10.234	9.416	9.302	9.451	9.291	9.439	9.164	9.557	10.098	9.572	10.136	9.878	10.274	9.543	9.533	9.648	9.641	9.372	9.46	9.869	10.4	9.687	10.47	9.523	10.171	9.534	9.398	9.488	9.755	9.438	9.504	9.552	10.413	9.621	10.404	9.523	10.234	9.534	9.398	9.488	9.641	9.438	9.46	9.557	10.4	9.621	10.404	Hip1r
ENSMUSG00000000916	9.976	9.337	10.141	9.881	10.16	9.858	10.155	9.819	10.038	9.584	10.073	9.572	9.821	9.477	10.028	9.858	9.969	9.738	9.918	9.782	10.085	9.505	10.026	9.684	10.035	9.432	10.03	9.804	10.027	9.664	9.985	9.835	10.03	9.602	10.006	9.711	9.976	9.432	10.03	9.858	10.027	9.738	9.985	9.819	10.038	9.584	10.026	9.684	Nsun5
ENSMUSG00000000934	8.933	8.929	8.787	8.559	8.842	8.612	8.915	8.65	8.97	8.813	8.822	8.781	9.146	8.865	8.813	8.814	9.003	8.955	8.873	8.771	9.106	8.906	8.95	8.846	8.959	8.868	8.856	8.695	9.094	8.913	8.908	8.715	8.967	8.814	8.967	8.781	8.959	8.868	8.813	8.695	9.003	8.913	8.908	8.715	8.97	8.814	8.95	8.781	Top1mt
ENSMUSG00000000938	5.85	6.177	5.82	6.211	5.817	6.056	6.054	6.162	6.069	6.191	5.833	6.066	6.036	6.169	6.079	6.058	6.023	6.142	6.01	5.76	5.866	6.229	6.025	6.205	5.731	6.186	5.966	5.923	5.72	5.957	6.013	6.284	5.876	6.375	5.956	6.471	5.85	6.177	5.966	6.058	5.817	6.056	6.013	6.162	5.876	6.229	5.956	6.205	Hoxa10
ENSMUSG00000000942	5.808	5.748	5.772	5.863	5.768	5.866	5.932	5.668	5.78	5.519	5.787	5.846	5.999	5.863	5.798	5.874	5.802	5.706	5.797	5.874	5.99	5.546	5.814	5.581	5.843	5.703	5.953	5.835	5.651	5.762	5.887	5.694	5.876	5.66	5.941	5.79	5.843	5.748	5.798	5.863	5.768	5.762	5.887	5.694	5.876	5.546	5.814	5.79	Hoxa4
ENSMUSG00000000948	12.957	13.285	13.124	13.459	13.168	13.218	13.196	13.718	13.094	13.795	13.068	13.662	12.572	13.005	12.92	13.491	12.928	13.076	12.931	13.645	12.66	13.388	12.815	13.416	12.696	13.364	12.738	13.389	12.777	13.169	12.792	13.609	12.867	13.797	12.797	13.605	12.696	13.285	12.92	13.459	12.928	13.169	12.931	13.645	12.867	13.795	12.815	13.605	NA
ENSMUSG00000000957	8.318	7.362	8.143	7.965	8.328	8.243	8.271	8.055	8.375	7.522	8.292	7.421	8.201	7.503	8.388	8.003	8.409	8.159	8.343	7.91	8.369	7.354	8.299	7.559	8.514	7.032	8.484	7.981	8.493	8.205	8.545	7.978	8.418	7.304	8.393	7.313	8.318	7.362	8.388	7.981	8.409	8.205	8.343	7.978	8.375	7.354	8.299	7.421	Mmp14
ENSMUSG00000000958	10.298	8.523	10.429	10.138	10.347	10.208	10.357	9.962	10.232	8.526	10.232	8.456	9.921	7.987	10.028	9.67	10.138	9.961	10.071	9.776	9.976	8.186	9.857	8.373	10.344	7.845	10.298	9.685	10.28	9.726	10.221	9.812	10.214	8.305	10.244	8.475	10.298	7.987	10.298	9.685	10.28	9.961	10.221	9.812	10.214	8.305	10.232	8.456	Slc7a7
ENSMUSG00000000959	10.916	10.579	10.862	10.796	10.81	10.728	10.914	10.838	10.919	10.687	10.937	10.722	10.864	10.566	10.872	10.772	10.859	10.658	10.868	10.912	10.984	10.623	10.818	10.793	10.765	10.625	10.866	10.766	10.831	10.83	10.894	10.869	10.812	10.662	10.882	10.821	10.864	10.579	10.866	10.772	10.831	10.728	10.894	10.869	10.919	10.662	10.882	10.793	Oxa1l
ENSMUSG00000000976	10.952	11.469	11.024	11.343	11.151	11.395	11.079	11.381	11.032	11.655	11.002	11.552	10.972	11.384	11.05	11.363	11.028	11.39	10.98	11.382	10.991	11.531	10.991	11.506	10.951	11.331	10.905	11.403	10.968	11.628	10.951	11.598	10.913	11.574	10.988	11.422	10.952	11.384	11.024	11.363	11.028	11.395	10.98	11.382	10.991	11.574	10.991	11.506	Heatr6
ENSMUSG00000000982	5.657	7.978	5.772	6.276	5.769	6.227	5.581	6.13	5.995	9.161	5.887	8.933	5.716	7.636	5.641	6.167	5.955	6.345	5.809	6.331	5.85	9.094	6.006	8.809	5.608	8.042	5.418	6.443	5.712	6.628	5.781	6.48	5.923	8.683	5.882	8.52	5.657	7.978	5.641	6.276	5.769	6.345	5.781	6.331	5.923	9.094	5.887	8.809	Ccl3
ENSMUSG00000001014	6.953	7.016	6.939	6.903	6.988	7.053	6.901	7.121	7.072	7.146	6.861	7.123	7.012	7.071	6.978	7.06	7.04	6.774	6.965	7.215	7.115	7.199	7.049	7.126	7.156	7.028	7.016	6.981	7.197	6.914	6.83	7.173	6.91	7.116	6.84	7.317	7.012	7.028	6.978	6.981	7.04	6.914	6.901	7.173	7.072	7.146	6.861	7.126	Icam4
ENSMUSG00000001016	11.889	11.511	11.85	11.746	11.815	11.79	11.866	11.685	11.828	11.692	11.839	11.656	11.919	11.638	11.813	11.699	11.846	11.772	11.798	11.679	11.895	11.715	11.878	11.622	11.871	11.719	11.871	11.601	11.845	11.761	11.811	11.569	11.779	11.781	11.809	11.823	11.889	11.638	11.85	11.699	11.845	11.772	11.811	11.679	11.828	11.715	11.839	11.656	Ilf2
ENSMUSG00000001017	11.71	11.54	11.886	11.845	11.83	11.773	11.828	11.902	11.741	11.679	11.719	11.63	11.682	11.455	11.758	11.774	11.724	11.646	11.755	11.686	11.703	11.63	11.701	11.564	11.787	11.57	11.767	11.731	11.753	11.687	11.73	11.689	11.741	11.6	11.751	11.595	11.71	11.54	11.767	11.774	11.753	11.687	11.755	11.689	11.741	11.63	11.719	11.595	Chtop
ENSMUSG00000001018	10.273	10.274	10.157	10.154	10.171	10.253	10.175	10.246	10.192	10.362	10.183	10.241	10.219	10.324	10.118	10.285	10.125	10.161	10.054	10.337	10.109	10.419	10.198	10.272	10.171	10.243	10.199	10.387	10.19	10.336	10.066	10.356	10.064	10.275	10.127	10.228	10.219	10.274	10.157	10.285	10.171	10.253	10.066	10.337	10.109	10.362	10.183	10.241	Snapin
ENSMUSG00000001020	6.054	6.043	6.225	6.048	6.227	6.048	6.052	6.047	6.053	6.04	6.053	6.041	6.056	6.045	6.221	6.049	6.054	6.218	6.053	6.296	6.055	6.232	6.054	6.043	6.356	6.035	6.047	6.218	6.047	6.04	6.046	6.04	6.219	6.033	6.046	6.034	6.056	6.043	6.221	6.049	6.054	6.048	6.052	6.047	6.055	6.04	6.053	6.041	S100a4
ENSMUSG00000001021	6.49	6.22	6.403	6.486	6.334	6.359	6.162	6.366	6.497	6.512	6.415	6.495	6.444	6.37	6.485	6.35	6.4	6.348	6.389	6.428	6.507	6.229	6.315	6.475	6.444	6.275	6.49	6.412	6.371	6.419	6.447	6.24	6.503	6.285	6.452	6.48	6.444	6.275	6.485	6.412	6.371	6.359	6.389	6.366	6.503	6.285	6.415	6.48	S100a3
ENSMUSG00000001023	6.1	6.13	6.104	6.115	6.105	6.115	6.278	6.118	6.274	6.137	6.102	6.136	6.095	6.123	6.101	6.113	6.1	6.113	6.101	6.114	6.329	6.134	6.099	6.129	6.118	6.153	6.119	6.136	6.12	6.138	6.121	6.138	6.123	6.157	6.122	6.154	6.1	6.13	6.104	6.115	6.105	6.115	6.121	6.118	6.274	6.137	6.102	6.136	S100a5
ENSMUSG00000001025	9.855	9.13	9.947	9.849	9.917	9.999	9.774	9.943	9.8	9.621	9.84	9.483	9.727	9.203	9.571	9.78	9.587	10.04	9.684	9.998	9.74	9.671	9.755	9.576	9.848	9.297	9.886	9.757	9.806	9.782	9.739	9.747	9.793	9.665	9.736	9.645	9.848	9.203	9.886	9.78	9.806	9.999	9.739	9.943	9.793	9.665	9.755	9.576	S100a6
ENSMUSG00000001027	6.763	7.091	6.668	7.171	6.854	7.237	6.781	6.797	7.002	7.205	6.742	7.171	6.77	7.262	6.801	7.042	6.856	7.173	6.73	6.686	6.945	7.026	6.667	6.97	6.732	6.878	6.805	6.72	6.919	7.212	6.831	7.29	6.84	7.125	6.986	6.889	6.763	7.091	6.801	7.042	6.856	7.212	6.781	6.797	6.945	7.125	6.742	6.97	Scn4a
ENSMUSG00000001029	7.72	7.978	7.911	8.106	7.995	8.106	8.075	8.184	7.764	8.372	7.943	8.331	7.47	8.137	7.846	8.015	7.77	8.001	7.817	7.959	7.721	8.13	7.554	8.009	7.791	7.917	7.762	8.14	7.764	7.914	7.739	7.971	7.816	8.212	7.818	8.291	7.72	7.978	7.846	8.106	7.77	8.001	7.817	7.971	7.764	8.212	7.818	8.291	Icam2
ENSMUSG00000001034	11.369	11.65	11.408	11.518	11.499	11.564	11.562	11.461	11.473	11.707	11.396	11.758	11.386	11.467	11.375	11.514	11.423	11.561	11.452	11.535	11.578	11.665	11.449	11.762	11.414	11.593	11.434	11.469	11.464	11.541	11.467	11.606	11.512	11.657	11.486	11.58	11.386	11.593	11.408	11.514	11.464	11.561	11.467	11.535	11.512	11.665	11.449	11.758	Mapk7
ENSMUSG00000001036	12.021	12.927	12.1	12.576	12.157	12.313	12.136	12.607	12.091	12.929	12.123	13.053	11.916	12.879	12.14	12.524	12.083	12.287	12.077	12.521	11.953	12.996	12.033	12.822	11.951	12.861	11.999	12.731	11.965	12.498	12.021	12.724	11.965	12.84	12.013	12.816	11.951	12.879	12.1	12.576	12.083	12.313	12.077	12.607	11.965	12.929	12.033	12.822	Epn2
ENSMUSG00000001039	10.158	10.476	10.18	10.37	10.216	10.384	10.233	10.47	10.253	10.779	10.178	10.661	10.018	10.39	10.119	10.359	10.173	10.422	10.222	10.484	10.255	10.707	9.983	10.362	10.002	10.613	10.005	10.434	10.025	10.317	10.111	10.54	10.188	10.803	9.974	10.633	10.018	10.476	10.119	10.37	10.173	10.384	10.222	10.484	10.253	10.779	9.983	10.633	B9d1
ENSMUSG00000001052	10.214	10.422	10.213	10.179	10.166	10.085	10.14	10.081	10.165	10.222	10.231	10.256	10.329	10.457	10.264	10.144	10.21	10.193	10.266	10.204	10.319	10.474	10.182	10.525	10.323	10.285	10.315	10.174	10.344	10.108	10.343	10.093	10.314	10.307	10.333	10.347	10.323	10.422	10.264	10.174	10.21	10.108	10.266	10.093	10.314	10.307	10.231	10.347	Sec24b
ENSMUSG00000001053	12.12	10.887	12.36	12.289	12.38	12.075	12.404	12.354	12.306	11.408	12.261	11.32	11.922	10.855	12.408	12.231	12.387	12.106	12.408	12.336	12.14	11.309	12.11	11.344	12.266	10.842	12.305	12.264	12.373	12.039	12.409	12.333	12.355	11.143	12.364	11.069	12.12	10.855	12.36	12.264	12.38	12.075	12.408	12.336	12.306	11.309	12.261	11.32	N4bp3
ENSMUSG00000001054	11.724	11.357	11.827	11.716	11.805	11.466	11.802	11.744	11.871	11.705	11.896	11.591	11.727	11.38	11.836	11.727	11.805	11.429	11.774	11.873	11.898	11.707	11.797	11.718	11.802	11.407	11.928	11.834	11.891	11.402	11.946	11.821	11.935	11.485	11.896	11.347	11.727	11.38	11.836	11.727	11.805	11.429	11.802	11.821	11.898	11.705	11.896	11.591	Rmnd5b
ENSMUSG00000001056	13.512	13.175	13.691	13.499	13.664	13.447	13.687	13.645	13.621	13.644	13.589	13.579	13.243	12.857	13.552	13.384	13.535	13.328	13.581	13.544	13.433	13.423	13.387	13.53	13.414	13.281	13.437	13.398	13.43	13.429	13.435	13.281	13.483	13.671	13.427	13.624	13.414	13.175	13.552	13.398	13.535	13.429	13.581	13.544	13.483	13.644	13.427	13.579	Nhp2
ENSMUSG00000001062	8.526	7.971	8.646	8.418	8.464	8.348	8.655	8.471	8.569	8.126	8.52	7.886	8.594	8.162	8.548	8.422	8.586	8.479	8.623	8.66	8.703	8.085	8.637	8.305	8.698	8.062	8.59	8.38	8.676	8.318	8.802	8.417	8.784	7.989	8.747	8.048	8.594	8.062	8.59	8.418	8.586	8.348	8.655	8.471	8.703	8.085	8.637	8.048	Vps9d1
ENSMUSG00000001065	8.141	8.121	8.192	8.111	8.277	8.241	8.381	8.079	8.084	7.772	8.206	7.896	8.261	8.105	8.361	8.258	8.347	8.27	8.363	8.332	8.255	7.837	8.273	8.208	8.353	8.155	8.321	8.096	8.434	8.144	8.411	7.997	8.33	7.944	8.317	7.955	8.261	8.121	8.321	8.111	8.347	8.241	8.381	8.079	8.255	7.837	8.273	7.955	Zfp276
ENSMUSG00000001076	6.82	6.953	6.651	6.893	6.73	6.998	6.743	6.58	6.67	6.607	6.752	7.001	7.001	7.123	6.998	6.94	7.053	7.236	6.749	6.895	6.856	6.889	6.885	6.79	6.794	6.863	6.844	7.033	6.823	7.398	6.665	6.906	6.777	6.872	6.812	6.848	6.82	6.953	6.844	6.94	6.823	7.236	6.743	6.895	6.777	6.872	6.812	6.848	C1ql4
ENSMUSG00000001082	10.323	9.776	10.464	10.172	10.44	10.235	10.384	10.07	10.521	9.795	10.458	9.784	10.262	9.829	10.447	10.222	10.449	10.112	10.406	10.368	10.493	9.877	10.282	10.031	10.507	9.781	10.51	10.017	10.512	9.898	10.566	10.076	10.549	9.888	10.615	9.878	10.323	9.781	10.464	10.172	10.449	10.112	10.406	10.076	10.521	9.877	10.458	9.878	Mfsd10
ENSMUSG00000001089	11.295	11.329	11.355	11.414	11.408	11.396	11.404	11.51	11.288	10.971	11.324	11.04	11.456	11.369	11.421	11.455	11.452	11.402	11.438	11.424	11.399	11.136	11.448	11.014	11.414	11.4	11.417	11.562	11.329	11.471	11.337	11.548	11.32	10.974	11.34	11.011	11.414	11.369	11.417	11.455	11.408	11.402	11.404	11.51	11.32	10.974	11.34	11.014	Luzp1
ENSMUSG00000001095	6.754	7.247	6.87	6.79	6.851	6.914	6.793	6.629	6.588	7.08	6.786	7.1	6.751	6.822	6.779	6.861	6.583	6.882	6.616	6.958	6.865	7.104	6.646	6.994	6.946	7.062	6.561	6.799	6.785	6.507	6.794	6.991	6.584	7.036	6.875	7.095	6.754	7.062	6.779	6.799	6.785	6.882	6.793	6.958	6.588	7.08	6.786	7.095	Slc13a2
ENSMUSG00000001098	10.075	9.77	10.26	10.149	10.185	10.104	10.246	10.063	10.163	9.579	10.118	9.748	10.047	9.764	10.187	10.037	10.156	9.988	10.187	10.106	10.13	9.717	10.128	9.835	10.058	9.702	10.136	10.032	10.221	10.198	10.157	9.945	10.184	9.68	10.178	9.853	10.058	9.764	10.187	10.037	10.185	10.104	10.187	10.063	10.163	9.68	10.128	9.835	Kctd10
ENSMUSG00000001100	12.282	12.32	12.378	12.329	12.326	12.178	12.308	12.384	12.382	12.605	12.293	12.51	12.124	12.249	12.287	12.35	12.284	12.204	12.284	12.292	12.248	12.479	12.232	12.372	12.215	12.396	12.241	12.392	12.21	12.3	12.173	12.339	12.184	12.528	12.203	12.418	12.215	12.32	12.287	12.35	12.284	12.204	12.284	12.339	12.248	12.528	12.232	12.418	Poldip2
ENSMUSG00000001103	6.276	6.525	6.201	6.264	6.377	6.193	6.447	6.015	6.271	6.718	6.457	6.516	6.192	6.298	6.269	6.019	6.284	6.02	6.323	6.019	6.267	6.328	6.45	6.548	6.014	6.613	6.013	6.43	6.26	6.43	6.186	6.178	6.256	6.719	6.188	5.979	6.192	6.525	6.201	6.264	6.284	6.193	6.323	6.019	6.267	6.718	6.45	6.516	Sebox
ENSMUSG00000001105	10.163	10.828	10.164	10.329	10.272	10.248	10.313	10.49	10.212	10.841	10.196	11.026	10.146	10.679	10.132	10.364	10.159	10.39	10.137	10.354	10.083	10.991	10.28	10.899	10.034	10.988	10.038	10.352	10.187	10.312	9.956	10.375	10.255	11.037	10.122	10.933	10.146	10.828	10.132	10.352	10.187	10.312	10.137	10.375	10.212	10.991	10.196	10.933	Ift20
ENSMUSG00000001119	7.132	7.734	7.16	7.238	7.207	6.978	7.09	7.226	7.042	7.447	6.92	7.804	7.249	7.78	7.089	7.146	7.185	7.095	7.261	7.37	7.143	7.667	7.137	7.745	6.823	7.555	7.201	7.166	7.392	7.157	7.215	7.344	7.098	7.718	7.229	7.733	7.132	7.734	7.16	7.166	7.207	7.095	7.215	7.344	7.098	7.667	7.137	7.745	Col6a1
ENSMUSG00000001120	10.264	10.068	10.135	9.954	10.109	10.104	10.122	10.155	10.272	10.374	10.217	10.304	10.258	10.137	10.217	10.118	10.195	10.134	10.134	10.152	10.382	10.403	10.216	10.355	10.101	10.154	10.217	10.236	10.107	10.267	10.165	9.97	10.283	10.37	10.153	10.436	10.258	10.137	10.217	10.118	10.109	10.134	10.134	10.152	10.283	10.374	10.216	10.355	Pcbp3
ENSMUSG00000001123	9.445	9.674	9.551	9.698	9.537	9.708	9.456	9.612	9.608	10.478	9.589	10.611	9.222	9.353	9.321	9.472	9.446	9.502	9.348	9.507	9.411	10.385	9.32	10.118	9.2	9.902	9.433	9.307	9.328	9.509	9.279	9.312	9.29	10.814	9.13	10.65	9.222	9.674	9.433	9.472	9.446	9.509	9.348	9.507	9.411	10.478	9.32	10.611	Lgals9
ENSMUSG00000001127	11.081	11.255	10.978	11.289	11.097	11.261	11.012	11.339	11.002	11.352	11.049	11.233	11.055	11.266	11.097	11.367	10.989	11.361	11.062	11.342	11.054	11.276	11.009	11.129	10.956	11.247	10.979	11.269	10.945	11.524	11.027	11.502	11.022	11.16	10.986	11.28	11.055	11.255	10.979	11.289	10.989	11.361	11.027	11.342	11.022	11.276	11.009	11.233	Araf
ENSMUSG00000001128	8.402	8.046	8.358	8.205	8.294	7.991	8.311	8.213	8.226	8.2	8.454	8.001	8.415	7.75	8.387	8.122	8.383	7.932	8.272	8.121	8.384	8.211	8.357	8.142	8.336	8.188	8.24	8.267	8.363	8.172	8.222	7.992	8.248	8.089	8.219	8.102	8.402	8.046	8.358	8.205	8.363	7.991	8.272	8.121	8.248	8.2	8.357	8.102	Cfp
ENSMUSG00000001131	9.5	9.111	9.461	9.551	9.401	9.317	9.305	9.643	9.296	9.445	9.414	9.019	9.291	8.947	9.45	9.558	9.36	9.463	9.291	9.495	9.456	9.108	9.389	9.162	9.303	9.274	9.387	9.731	9.318	9.42	9.297	9.61	9.249	9.163	9.389	8.915	9.303	9.111	9.45	9.558	9.36	9.42	9.297	9.61	9.296	9.163	9.389	9.019	Timp1
ENSMUSG00000001134	9.32	9.07	9.314	9.217	9.361	9.17	9.392	9.202	9.34	9.282	9.264	9.263	9.293	9.029	9.236	9.283	9.246	9.218	9.303	9.372	9.319	9.196	9.418	9.259	9.295	9.213	9.319	9.321	9.26	9.104	9.241	9.172	9.327	9.403	9.296	9.173	9.295	9.07	9.314	9.283	9.26	9.17	9.303	9.202	9.327	9.282	9.296	9.259	Uxt
ENSMUSG00000001138	9.293	9.183	9.361	9.24	9.393	9.406	9.378	9.258	9.359	8.835	9.283	9.011	9.467	9.092	9.284	9.159	9.265	9.318	9.262	9.254	9.279	8.955	9.352	9.057	9.469	9.032	9.468	9.132	9.51	9.254	9.37	9.157	9.484	8.776	9.393	8.91	9.467	9.092	9.361	9.159	9.393	9.318	9.37	9.254	9.359	8.835	9.352	9.011	Cnnm3
ENSMUSG00000001143	9.352	9.808	9.407	9.727	9.412	9.687	9.432	9.802	9.372	9.706	9.347	9.759	9.457	9.711	9.579	9.769	9.392	9.897	9.388	9.736	9.393	9.809	9.47	9.692	9.385	9.624	9.348	9.873	9.47	9.935	9.377	9.841	9.39	9.623	9.392	9.802	9.385	9.711	9.407	9.769	9.412	9.897	9.388	9.802	9.39	9.706	9.392	9.759	Lman2l
ENSMUSG00000001150	11.595	11.483	11.392	11.706	11.532	11.815	11.433	11.571	11.437	11.342	11.487	11.34	11.501	11.414	11.484	11.661	11.547	11.884	11.519	11.599	11.473	11.255	11.423	11.318	11.797	11.212	11.646	11.598	11.706	11.652	11.655	11.463	11.626	11.131	11.73	11.072	11.595	11.414	11.484	11.661	11.547	11.815	11.519	11.571	11.473	11.255	11.487	11.318	Mcm3ap
ENSMUSG00000001151	12.006	12.012	12.028	12.017	12.029	12.17	12.086	12.003	12.04	11.874	12.061	11.778	11.964	11.944	12.156	12.061	12.075	12.211	11.98	12.134	11.995	11.705	12.022	11.949	11.995	12.071	11.922	12.123	12.062	12.21	12.052	12.172	11.976	11.827	12.088	11.602	11.995	12.012	12.028	12.061	12.062	12.21	12.052	12.134	11.995	11.827	12.061	11.778	Pcnt
ENSMUSG00000001155	6.4	6.564	6.531	6.295	6.284	6.423	6.408	6.371	6.403	6.579	6.533	6.663	6.56	6.68	6.479	6.598	6.412	6.622	6.397	6.421	6.591	6.41	6.664	6.649	6.481	6.516	6.607	6.394	6.301	6.503	6.431	6.664	6.516	6.582	6.379	6.765	6.481	6.564	6.531	6.394	6.301	6.503	6.408	6.421	6.516	6.579	6.533	6.663	Ftcd
ENSMUSG00000001156	7.953	8.01	7.91	8.137	7.986	7.851	8.085	8.115	7.846	7.942	8.002	8.022	7.92	7.965	7.912	8.091	7.893	8.009	8.023	8.083	7.934	8.103	7.916	8.048	7.87	8.345	8.011	8.04	7.941	8.108	7.927	8.08	7.874	7.717	7.886	7.979	7.92	8.01	7.912	8.091	7.941	8.009	8.023	8.083	7.874	7.942	7.916	8.022	Mxd1
ENSMUSG00000001157	10.343	10.576	10.435	10.481	10.413	10.454	10.531	10.47	10.367	10.651	10.376	10.736	10.471	10.755	10.47	10.367	10.397	10.415	10.511	10.353	10.318	10.728	10.513	10.631	10.54	10.56	10.463	10.328	10.473	10.431	10.422	10.339	10.501	10.685	10.465	10.726	10.471	10.576	10.463	10.367	10.413	10.431	10.511	10.353	10.367	10.685	10.465	10.726	Gmcl1
ENSMUSG00000001158	10.596	10.346	10.475	10.399	10.449	10.412	10.307	10.295	10.418	10.557	10.55	10.561	10.554	10.371	10.374	10.462	10.551	10.448	10.568	10.471	10.45	10.669	10.514	10.439	10.417	10.523	10.529	10.421	10.354	10.546	10.348	10.295	10.426	10.533	10.507	10.711	10.554	10.371	10.475	10.421	10.449	10.448	10.348	10.295	10.426	10.557	10.514	10.561	Snrnp27
ENSMUSG00000001166	8.353	8.441	8.35	8.264	8.074	8.2	8.196	8.396	8.464	8.584	8.267	8.27	8.504	8.39	8.145	8.185	8.164	8.33	8.202	8.309	8.401	8.412	8.157	8.117	8.249	8.296	8.221	8.187	8.145	8.66	8.124	8.385	8.284	8.347	8.261	8.3	8.353	8.39	8.221	8.187	8.145	8.33	8.196	8.385	8.401	8.412	8.261	8.27	Oas1c
ENSMUSG00000001168	7.078	7.307	7.17	7.342	7.157	7.143	7.212	7.104	7.149	7.206	7.219	7.317	7.31	7.681	7.341	7.032	7.347	7.025	7.18	7.25	7.365	7.881	7.326	7.418	7.158	7.751	7.115	7.392	7.132	7.28	6.803	7.211	7.165	7.785	7.166	7.44	7.158	7.681	7.17	7.342	7.157	7.143	7.18	7.211	7.165	7.785	7.219	7.418	Oas1h
ENSMUSG00000001173	10.278	11.025	10.16	10.403	10.209	10.328	10.243	10.295	10.335	11.117	10.346	11.015	10.321	11.107	10.281	10.352	10.253	10.342	10.201	10.284	10.369	11.029	10.402	10.854	10.275	11.118	10.257	10.408	10.238	10.544	10.207	10.371	10.307	10.972	10.182	10.861	10.278	11.107	10.257	10.403	10.238	10.342	10.207	10.295	10.335	11.029	10.346	10.861	Ocrl
ENSMUSG00000001175	12.361	12.029	12.51	11.949	12.441	11.919	12.529	11.898	12.393	12.053	12.433	11.965	12.318	11.974	12.447	11.893	12.404	11.833	12.459	11.921	12.333	11.983	12.395	12.108	12.501	12.126	12.46	11.753	12.428	11.805	12.444	11.665	12.407	12.123	12.431	12.075	12.361	12.029	12.46	11.893	12.428	11.833	12.459	11.898	12.393	12.053	12.431	12.075	Calm1
ENSMUSG00000001211	9.768	9.744	9.771	9.44	9.754	9.39	9.74	9.364	9.702	9.352	9.854	9.442	9.886	9.655	9.898	9.438	9.837	9.397	9.855	9.352	9.943	9.531	9.666	9.794	9.987	9.345	9.947	9.4	9.883	9.324	9.944	9.606	9.939	9.279	10.038	9.422	9.886	9.655	9.898	9.438	9.837	9.39	9.855	9.364	9.939	9.352	9.854	9.442	Agpat3
ENSMUSG00000001225	6.09	6.359	6.094	6.101	6.094	6.101	6.095	6.103	6.093	6.117	6.092	6.116	6.087	6.107	6.091	6.1	6.269	6.1	6.091	6.1	6.088	6.115	6.09	6.111	6.104	6.128	6.104	6.116	6.105	6.118	6.106	6.118	6.107	6.131	6.106	6.129	6.09	6.128	6.094	6.101	6.105	6.101	6.095	6.103	6.093	6.117	6.092	6.116	Slc26a3
ENSMUSG00000001227	8.29	8.749	8.45	8.32	8.284	8.292	8.456	8.293	8.289	8.632	8.329	8.736	8.522	8.926	8.549	8.425	8.463	8.242	8.595	8.418	8.569	8.93	8.703	9.08	8.5	8.684	8.516	8.405	8.617	8.418	8.568	8.499	8.744	8.583	8.501	8.679	8.5	8.749	8.516	8.405	8.463	8.292	8.568	8.418	8.569	8.632	8.501	8.736	Sema6b
ENSMUSG00000001228	13.183	12.873	13.213	13.154	13.249	13.202	13.245	13.118	13.189	13.13	13.214	12.991	13.078	12.688	13.244	13.035	13.202	13.107	13.267	12.928	13.198	12.919	13.071	12.742	13.074	13.128	13.148	12.967	13.112	13.037	13.11	13.021	13.029	13.166	13.028	12.974	13.078	12.873	13.213	13.035	13.202	13.107	13.245	13.021	13.189	13.13	13.071	12.974	Uhrf1
ENSMUSG00000001229	10.579	10.264	10.699	10.812	10.814	10.692	10.818	11.162	10.627	10.345	10.664	10.27	10.497	9.995	10.731	10.716	10.702	10.63	10.694	11.256	10.66	10.126	10.678	10.318	10.686	10.036	10.709	10.645	10.633	10.65	10.747	11.316	10.705	10.227	10.693	10.205	10.579	10.036	10.709	10.716	10.702	10.65	10.747	11.256	10.66	10.227	10.678	10.27	Dpp9
ENSMUSG00000001240	11.591	11.792	11.568	11.511	11.543	11.626	11.504	11.498	11.645	12.197	11.629	12.034	11.366	11.641	11.541	11.552	11.561	11.658	11.623	11.74	11.462	12.103	11.425	12.115	11.315	12.07	11.33	11.515	11.403	11.819	11.359	11.544	11.456	12.314	11.412	12.14	11.366	11.792	11.541	11.515	11.543	11.658	11.504	11.544	11.462	12.197	11.425	12.115	Ramp2
ENSMUSG00000001247	10.47	9.609	10.497	10.406	10.52	10.466	10.464	10.479	10.463	9.777	10.477	9.703	10.344	9.791	10.355	10.291	10.386	10.412	10.357	10.582	10.399	9.77	10.315	9.906	10.433	9.771	10.376	10.483	10.458	10.517	10.432	10.502	10.434	9.675	10.365	9.628	10.433	9.771	10.376	10.406	10.458	10.466	10.432	10.502	10.434	9.77	10.365	9.703	Lsr
ENSMUSG00000001248	10.991	10.293	11.163	11.194	11.124	10.946	11.196	11.246	11.081	10.471	11.107	10.468	11.114	10.649	11.287	11.323	11.316	11.017	11.261	11.273	11.252	10.538	11.187	10.703	11.254	10.364	11.284	11.119	11.351	10.779	11.499	11.283	11.413	10.371	11.394	10.41	11.114	10.364	11.284	11.194	11.316	10.946	11.261	11.273	11.252	10.471	11.187	10.468	Gramd1a
ENSMUSG00000001249	8.721	8.102	8.566	8.209	8.588	8.262	8.341	8.177	8.552	8.416	8.539	8.12	8.996	8.531	8.498	8.346	8.674	8.734	8.542	8.468	9.028	7.997	8.702	8.422	8.648	8.406	8.392	8.394	8.367	8.796	8.616	8.536	8.577	8.268	8.708	8.342	8.721	8.406	8.498	8.346	8.588	8.734	8.542	8.468	8.577	8.268	8.702	8.342	Hpn
ENSMUSG00000001260	6.333	6.091	6.178	6.07	6.234	6.072	6.312	5.886	6.355	6.208	6.092	6.373	6.234	6.24	6.235	6.143	6.125	6.196	6.114	6.393	6.19	6.367	6.193	6.162	6.356	5.764	6.178	6.13	6.307	6.213	6.177	6.421	6.359	6.165	6.305	6.109	6.333	6.091	6.178	6.13	6.234	6.196	6.177	6.393	6.355	6.208	6.193	6.162	Gabrg1
ENSMUSG00000001270	13.113	13.107	13.352	13.049	13.301	12.997	13.413	12.98	13.32	13.089	13.301	13.11	13.151	12.993	13.463	13.121	13.322	13.098	13.43	13.112	13.412	12.903	13.293	13.175	13.204	13.167	13.334	13.036	13.221	12.878	13.38	12.948	13.313	13.211	13.382	13.231	13.151	13.107	13.352	13.049	13.301	12.997	13.413	12.98	13.32	13.089	13.301	13.175	Ckb
ENSMUSG00000001280	11.83	11.64	11.862	11.959	11.918	11.983	11.92	12.072	11.783	11.435	11.773	11.455	11.834	11.703	11.854	11.911	11.855	11.87	11.805	11.813	11.723	11.368	11.869	11.368	11.917	11.648	11.843	11.922	11.865	11.751	11.841	11.963	11.791	11.434	11.79	11.463	11.834	11.648	11.854	11.922	11.865	11.87	11.841	11.963	11.783	11.434	11.79	11.455	Sp1
ENSMUSG00000001281	11.191	10.29	11.422	11.329	11.538	10.823	11.408	11.188	11.445	11.275	11.44	10.901	11.116	10.422	11.317	11.08	11.323	10.543	11.323	11.252	11.37	11.028	11.272	10.871	11.178	10.838	11.329	11.155	11.177	10.797	11.251	10.957	11.4	11.116	11.359	10.697	11.178	10.422	11.329	11.155	11.323	10.797	11.323	11.188	11.4	11.116	11.359	10.871	Itgb7
ENSMUSG00000001285	9.98	9.852	10.024	10.069	10.037	9.982	10.032	10.165	9.968	10.064	9.997	9.937	9.88	9.827	10.103	10.08	10.025	10.006	10.033	10.116	10.016	9.888	9.981	9.957	9.935	9.813	10.131	10.088	9.927	10.02	9.942	10.136	9.976	10.017	9.922	10.059	9.935	9.827	10.103	10.08	10.025	10.006	10.032	10.136	9.976	10.017	9.981	9.957	Myg1
ENSMUSG00000001288	11.796	11.742	11.823	11.628	11.808	11.565	11.849	11.59	11.765	11.396	11.821	11.449	11.491	11.691	11.922	11.651	11.889	11.577	11.941	11.709	11.845	11.441	11.723	11.594	11.808	11.752	11.957	11.513	11.942	11.431	11.892	11.524	11.802	11.446	11.829	11.559	11.796	11.742	11.922	11.628	11.889	11.565	11.892	11.59	11.802	11.441	11.821	11.559	Rarg
ENSMUSG00000001289	10.677	10.312	10.68	10.515	10.689	10.559	10.754	10.595	10.756	10.573	10.668	10.492	10.533	10.306	10.696	10.509	10.586	10.52	10.679	10.533	10.692	10.437	10.575	10.518	10.628	10.522	10.742	10.484	10.588	10.432	10.636	10.426	10.575	10.562	10.7	10.505	10.628	10.312	10.696	10.509	10.588	10.52	10.679	10.533	10.692	10.562	10.668	10.505	Pfdn5
ENSMUSG00000001300	7.311	6.885	7.486	7.445	7.671	7.567	7.688	7.702	7.393	6.394	7.256	6.346	6.927	7.071	7.237	7.207	7.237	7.184	7.228	7.479	7.012	6.423	6.903	6.488	7.335	6.534	7.472	7.224	7.498	6.959	7.652	7.602	7.26	6.383	7.298	6.433	7.311	6.885	7.472	7.224	7.498	7.184	7.652	7.602	7.26	6.394	7.256	6.433	Efnb2
ENSMUSG00000001305	11.129	10.685	11.201	11.01	11.149	10.957	11.188	11.089	11.156	10.912	11.116	10.878	10.954	10.619	11.094	10.925	11.074	10.953	11.103	10.88	11.046	10.826	10.929	10.822	11.035	10.749	11.009	10.917	11.069	10.871	11.02	10.826	11.092	10.974	11.061	10.973	11.035	10.685	11.094	10.925	11.074	10.953	11.103	10.88	11.092	10.912	11.061	10.878	Rrp15
ENSMUSG00000001313	10.121	10.395	10.362	10.178	10.299	10.083	10.355	10.177	10.307	10.457	10.23	10.524	10.17	10.183	10.279	10.075	10.192	10.001	10.187	10.214	10.284	10.344	10.042	10.302	10.016	10.346	10.198	10.239	10.193	10.171	9.963	10.227	10.032	10.474	10.249	10.459	10.121	10.346	10.279	10.178	10.193	10.083	10.187	10.214	10.284	10.457	10.23	10.459	Rnd2
ENSMUSG00000001323	8.141	9.102	8.442	8.488	8.367	8.805	8.525	8.469	8.623	8.82	8.391	8.891	8.511	8.997	8.487	8.422	8.367	8.633	8.369	8.582	8.271	8.854	8.439	9.014	8.527	8.917	8.437	8.475	8.438	8.606	8.523	8.645	8.425	8.846	8.347	8.866	8.511	8.997	8.442	8.475	8.367	8.633	8.523	8.582	8.425	8.846	8.391	8.891	Srr
ENSMUSG00000001333	7.502	7.931	7.275	7.303	7.24	8.632	7.438	7.367	7.452	7.817	7.18	7.876	7.229	7.866	7.264	7.488	7.214	8.773	7.219	7.456	7.361	7.852	7.297	7.888	7.58	7.824	7.275	7.23	7.463	8.437	7.488	7.341	7.382	7.885	7.395	7.732	7.502	7.866	7.275	7.303	7.24	8.632	7.438	7.367	7.382	7.852	7.297	7.876	Sync
ENSMUSG00000001334	6.983	6.94	6.844	7.034	7.003	7.053	6.786	6.908	6.885	6.902	6.889	6.818	7.137	6.988	7.108	6.948	7.058	7.398	6.862	6.914	6.799	6.85	6.841	6.983	6.843	6.948	7.007	7.203	6.976	7.414	6.93	6.793	6.976	6.734	6.984	6.76	6.983	6.948	7.007	7.034	7.003	7.398	6.862	6.908	6.885	6.85	6.889	6.818	Fndc5
ENSMUSG00000001348	8.717	8.983	8.579	8.79	8.363	8.8	8.539	9.039	8.457	8.741	8.663	8.933	9.025	9.157	8.686	9.076	8.567	9.323	8.83	9.18	8.86	9.039	8.752	9.036	8.573	8.815	8.823	9.169	8.625	9.536	8.638	9.336	8.765	8.641	8.721	8.876	8.717	8.983	8.686	9.076	8.567	9.323	8.638	9.18	8.765	8.741	8.721	8.933	Acp5
ENSMUSG00000001349	6.929	6.408	6.94	6.655	6.927	6.803	6.95	6.62	6.82	6.49	7.003	6.467	7.059	6.501	6.94	6.808	6.751	6.956	6.862	6.896	7.038	6.132	6.848	6.593	7.088	6.38	7.072	6.72	7.075	6.732	7.01	6.927	7.01	6.187	6.895	6.303	7.059	6.408	6.94	6.72	6.927	6.803	6.95	6.896	7.01	6.187	6.895	6.467	Cnn1
ENSMUSG00000001366	9.419	9.572	9.537	9.514	9.607	9.639	9.389	9.473	9.511	9.702	9.442	9.612	9.348	9.546	9.404	9.402	9.423	9.668	9.503	9.282	9.371	9.693	9.409	9.765	9.435	9.586	9.476	9.372	9.551	9.808	9.436	9.377	9.518	9.515	9.426	9.525	9.419	9.572	9.476	9.402	9.551	9.668	9.436	9.377	9.511	9.693	9.426	9.612	Fbxo9
ENSMUSG00000001376	9.671	9.438	9.712	9.849	9.638	9.903	9.672	9.769	9.492	9.213	9.542	9.157	9.545	9.468	9.597	9.602	9.646	9.788	9.558	9.567	9.49	9.067	9.524	9.092	9.704	9.398	9.651	9.668	9.527	9.771	9.6	9.579	9.53	9.22	9.594	9.125	9.671	9.438	9.651	9.668	9.638	9.788	9.6	9.579	9.492	9.213	9.542	9.125	Vps50
ENSMUSG00000001380	11.332	11.025	11.38	11.241	11.341	11.181	11.404	11.253	11.265	11.177	11.308	11.096	11.28	10.933	11.302	11.223	11.36	11.161	11.348	11.204	11.271	11.061	11.321	11.073	11.209	11.177	11.251	11.208	11.286	11.204	11.213	11.244	11.182	11.245	11.194	11.175	11.28	11.025	11.302	11.223	11.341	11.181	11.348	11.244	11.265	11.177	11.308	11.096	Hars
ENSMUSG00000001383	11.546	11.391	11.531	11.5	11.453	11.473	11.538	11.569	11.467	11.562	11.484	11.486	11.301	11.338	11.459	11.5	11.432	11.464	11.546	11.392	11.43	11.505	11.291	11.492	11.423	11.531	11.449	11.442	11.408	11.474	11.419	11.348	11.378	11.535	11.433	11.544	11.423	11.391	11.459	11.5	11.432	11.473	11.538	11.392	11.43	11.535	11.433	11.492	Zmat2
ENSMUSG00000001403	11.948	11.885	11.996	11.73	11.972	11.742	11.956	11.57	11.969	11.942	12.001	11.961	12.005	11.814	11.932	11.756	11.94	11.762	11.958	11.776	11.961	12.003	11.931	12.114	12.024	12.093	12.015	11.495	11.998	11.511	11.953	11.523	12.039	12.078	12.014	12.124	12.005	11.885	11.996	11.73	11.972	11.742	11.956	11.57	11.969	12.003	12.001	12.114	Ube2c
ENSMUSG00000001415	12.16	12.05	12.124	12.107	12.094	12.056	12.129	12.141	12.166	11.836	12.196	11.862	11.989	11.861	12.124	12.1	12.057	12.059	12.068	12.214	12.096	11.749	12.017	11.939	12.115	11.979	12.092	12.174	12.088	12.022	12.065	12.245	12.074	11.794	12.092	11.738	12.115	11.979	12.124	12.107	12.088	12.056	12.068	12.214	12.096	11.794	12.092	11.862	Smg5
ENSMUSG00000001416	13.802	13.458	13.87	13.745	13.865	13.681	13.894	13.792	13.827	13.655	13.838	13.645	13.711	13.362	13.844	13.718	13.832	13.636	13.89	13.711	13.811	13.605	13.793	13.562	13.783	13.629	13.778	13.695	13.794	13.534	13.799	13.709	13.756	13.709	13.752	13.666	13.783	13.458	13.844	13.718	13.832	13.636	13.89	13.711	13.811	13.655	13.793	13.645	Cct3
ENSMUSG00000001418	9.768	9.818	9.701	9.558	9.747	9.531	9.623	9.659	9.751	9.644	9.751	9.69	10.045	9.917	9.806	9.785	9.879	9.806	9.752	9.781	9.95	9.698	9.753	9.879	9.838	9.832	9.78	9.9	9.752	9.749	9.713	9.809	9.717	9.727	9.819	9.768	9.838	9.832	9.78	9.785	9.752	9.749	9.713	9.781	9.751	9.698	9.753	9.768	Glmp
ENSMUSG00000001419	10.522	11.625	10.486	10.385	10.529	10.425	10.472	10.261	10.535	11.523	10.617	11.62	10.734	11.477	10.376	10.312	10.454	10.561	10.468	10.368	10.714	11.585	10.524	11.708	10.396	11.593	10.441	10.36	10.463	10.627	10.457	10.253	10.635	11.663	10.572	11.693	10.522	11.593	10.441	10.36	10.463	10.561	10.468	10.261	10.635	11.585	10.572	11.693	Mef2d
ENSMUSG00000001420	8.601	8.644	8.512	8.425	8.635	8.313	8.538	8.346	8.751	8.443	8.689	8.272	8.64	8.637	8.526	8.48	8.533	8.409	8.499	8.623	8.629	8.372	8.659	8.47	8.566	8.68	8.576	8.411	8.646	8.22	8.637	8.632	8.74	8.434	8.55	8.324	8.601	8.644	8.526	8.425	8.635	8.313	8.538	8.623	8.74	8.434	8.659	8.324	Tmem79
ENSMUSG00000001424	11.851	11.898	11.831	11.823	11.785	11.766	11.834	11.76	11.811	11.875	11.838	11.873	11.997	11.9	11.813	11.832	11.799	11.795	11.835	11.75	12.001	11.912	11.898	11.812	11.828	12.011	11.803	11.887	11.73	11.892	11.712	11.813	11.739	12.059	11.674	11.979	11.851	11.9	11.813	11.832	11.785	11.795	11.834	11.76	11.811	11.912	11.838	11.873	Snd1
ENSMUSG00000001435	12.965	12.149	12.938	12.508	12.832	12.381	12.863	12.413	12.976	12.068	12.94	11.995	12.792	12.146	12.925	12.401	12.805	12.267	12.865	12.376	12.907	11.889	12.751	12.09	12.987	11.928	12.961	12.348	12.964	12.141	12.945	12.41	13.005	11.952	13.042	11.974	12.965	12.146	12.938	12.401	12.832	12.267	12.865	12.41	12.976	11.952	12.94	11.995	Col18a1
ENSMUSG00000001436	9.466	9.159	9.622	9.34	9.54	9.351	9.563	9.372	9.522	9.335	9.43	9.37	9.41	9.258	9.387	9.18	9.598	9.251	9.471	9.348	9.496	9.303	9.383	9.336	9.426	9.249	9.517	9.143	9.453	9.292	9.372	9.37	9.539	9.409	9.491	9.368	9.426	9.249	9.517	9.18	9.54	9.292	9.471	9.37	9.522	9.335	9.43	9.368	Slc19a1
ENSMUSG00000001440	15.549	15.724	15.745	15.913	15.741	15.806	15.789	15.99	15.589	15.999	15.589	16.016	15.294	15.502	15.627	15.794	15.604	15.673	15.614	15.748	15.409	15.867	15.446	15.761	15.526	15.803	15.476	15.768	15.487	15.674	15.527	15.808	15.519	15.952	15.493	15.876	15.526	15.724	15.627	15.794	15.604	15.674	15.614	15.808	15.519	15.952	15.493	15.876	Kpnb1
ENSMUSG00000001441	13.335	13.265	13.442	13.637	13.424	13.368	13.49	13.663	13.342	13.53	13.334	13.433	13.404	13.351	13.362	13.538	13.438	13.226	13.393	13.442	13.3	13.458	13.399	13.329	13.398	13.395	13.302	13.524	13.341	13.27	13.381	13.547	13.432	13.401	13.402	13.417	13.398	13.351	13.362	13.538	13.424	13.27	13.393	13.547	13.342	13.458	13.399	13.417	Npepps
ENSMUSG00000001444	8.302	9.333	8.168	8.775	8.082	8.603	8.094	8.284	8.161	9.175	8.252	9.16	8.282	8.848	8.422	8.765	8.37	8.69	8.129	8.708	8.352	9.216	8.415	9.315	8.187	9.308	8.301	8.724	8.067	8.626	8.037	8.494	8.212	9.271	8.188	9.577	8.282	9.308	8.301	8.765	8.082	8.626	8.094	8.494	8.212	9.216	8.252	9.315	Tbx21
ENSMUSG00000001445	12.117	12.387	12.115	12.274	12.063	12.393	12.066	12.389	12.072	12.781	12.083	12.77	11.924	12.333	12.138	12.291	12.054	12.334	12.113	12.212	12.014	12.699	11.978	12.53	11.868	12.557	11.924	12.318	11.969	12.459	11.895	12.222	11.918	12.825	12.039	12.764	11.924	12.387	12.115	12.291	12.054	12.393	12.066	12.222	12.014	12.781	12.039	12.764	Mrpl10
ENSMUSG00000001467	10.108	10.111	10.197	9.772	10.009	9.907	10.032	9.723	10.047	10.231	10.068	10.127	10.29	10.143	9.829	9.548	9.842	9.808	9.921	9.643	10.025	10.244	9.995	10.06	9.995	10.238	10	9.664	9.9	9.886	9.948	9.578	10.024	10.403	9.831	10.22	10.108	10.143	10	9.664	9.9	9.886	9.948	9.643	10.025	10.244	9.995	10.127	Cyp51
ENSMUSG00000001472	11.856	11.4	11.828	11.752	11.824	11.919	11.85	11.71	11.802	11.604	11.883	11.486	11.837	11.399	11.792	11.689	11.816	11.909	11.856	11.714	11.842	11.374	11.73	11.399	11.838	11.361	11.861	11.694	11.86	11.905	11.835	11.711	11.807	11.472	11.78	11.469	11.838	11.399	11.828	11.694	11.824	11.909	11.85	11.711	11.807	11.472	11.78	11.469	Tcf25
ENSMUSG00000001473	10.472	10.529	10.318	10.377	10.412	10.355	10.359	10.352	10.469	10.286	10.539	10.372	10.702	10.625	10.615	10.415	10.515	10.563	10.573	10.369	10.717	10.318	10.551	10.555	10.634	10.452	10.561	10.5	10.535	10.56	10.56	10.353	10.522	10.288	10.542	10.509	10.634	10.529	10.561	10.415	10.515	10.56	10.56	10.353	10.522	10.288	10.542	10.509	Tubb6
ENSMUSG00000001482	10.799	10.766	10.894	10.845	10.846	10.891	10.965	10.82	10.836	10.724	10.817	10.674	10.781	10.607	10.836	10.857	10.767	10.839	10.797	10.721	10.901	10.713	10.906	10.668	10.926	10.717	10.853	10.817	10.941	10.791	10.916	10.793	10.876	10.503	10.917	10.54	10.799	10.717	10.853	10.845	10.846	10.839	10.916	10.793	10.876	10.713	10.906	10.668	Def8
ENSMUSG00000001493	6.851	6.408	6.741	6.8	6.804	6.904	6.92	6.643	6.633	6.129	6.636	6.543	6.834	6.332	6.744	6.768	6.729	6.708	6.65	6.692	6.849	6.405	6.638	6.429	7.004	6.154	6.889	6.571	6.759	6.661	6.966	6.564	7.073	6.312	6.784	6.251	6.851	6.332	6.744	6.768	6.759	6.708	6.92	6.643	6.849	6.312	6.638	6.429	Meox1
ENSMUSG00000001494	6.481	6.168	6.729	6.68	6.693	6.504	6.903	6.611	6.613	6.461	6.547	6.536	6.469	6.599	6.821	6.253	6.688	6.305	6.951	6.588	6.397	6.453	6.269	6.595	6.621	6.273	6.663	6.237	6.78	6.486	6.85	6.562	6.788	6.171	6.661	6.567	6.481	6.273	6.729	6.253	6.693	6.486	6.903	6.588	6.613	6.453	6.547	6.567	Sost
ENSMUSG00000001496	6.068	6.234	5.872	6.119	5.87	6.246	5.864	5.979	6.119	5.981	5.882	5.971	5.92	5.943	5.889	5.827	5.892	6.121	5.889	5.824	6.072	6.103	5.899	5.746	6.11	6.057	5.796	5.711	6.142	6.169	5.785	5.699	5.953	5.898	5.959	6.252	6.068	6.057	5.872	5.827	5.892	6.169	5.864	5.824	6.072	5.981	5.899	5.971	Nkx2-1
ENSMUSG00000001497	6.145	6.623	6.133	6.105	6.308	6.234	6.254	6.171	6.205	6.482	5.966	6.602	6.205	6.808	5.97	5.936	5.971	5.936	6.138	5.934	5.98	6.654	5.975	6.635	5.921	6.408	6.215	6.123	6.308	6.427	6.16	5.866	6.21	6.557	5.911	6.543	6.145	6.623	6.133	6.105	6.308	6.234	6.16	5.934	6.205	6.557	5.966	6.602	Pax9
ENSMUSG00000001504	6.887	8.063	7.279	7.25	7.289	6.949	7.183	7.143	7.056	7.978	7.007	7.969	7.157	8.368	7.068	7.08	7.153	6.78	7.207	7.101	6.918	8.239	6.933	8.05	6.948	8.236	7.092	7.062	6.914	6.959	7.021	7.132	7.041	8.268	7.062	8.25	6.948	8.236	7.092	7.08	7.153	6.949	7.183	7.132	7.041	8.239	7.007	8.05	Irx2
ENSMUSG00000001506	7.427	8.804	7.338	7.647	7.513	8.031	7.495	7.723	7.656	8.634	7.49	8.813	7.72	8.976	7.484	7.545	7.557	8.01	7.33	7.685	7.63	9.034	7.681	8.869	7.455	8.762	7.362	7.585	7.706	8.25	7.349	7.815	7.467	8.751	7.599	9.106	7.455	8.804	7.362	7.585	7.557	8.031	7.349	7.723	7.63	8.751	7.599	8.869	Col1a1
ENSMUSG00000001507	10.521	10.877	10.651	10.68	10.658	10.943	10.692	10.74	10.524	10.542	10.577	10.473	10.602	10.878	10.735	10.842	10.679	11.023	10.687	10.952	10.72	10.428	10.63	10.632	10.739	10.534	10.934	10.833	10.902	10.893	11.027	10.986	10.742	10.045	10.84	10.254	10.602	10.877	10.735	10.833	10.679	10.943	10.692	10.952	10.72	10.428	10.63	10.473	Itga3
ENSMUSG00000001508	6.473	6.522	6.537	6.528	6.367	6.225	6.196	6.235	6.429	6.493	6.522	6.663	6.595	6.586	6.348	6.22	6.178	6.388	6.419	6.469	6.534	6.616	6.513	6.587	6.546	6.35	6.482	6.545	6.49	6.611	6.495	6.486	6.251	6.364	6.5	6.354	6.546	6.522	6.482	6.528	6.367	6.388	6.419	6.469	6.429	6.493	6.513	6.587	Sgca
ENSMUSG00000001510	7.336	8.136	7.479	7.759	7.603	7.995	7.203	7.854	7.393	8.174	7.332	8.529	7.748	8.477	7.379	8.014	7.549	8.216	7.52	8.136	7.715	8.26	7.687	8.756	7.525	7.828	7.45	7.736	7.579	8.159	7.491	8.208	7.756	8.411	7.716	8.804	7.525	8.136	7.45	7.759	7.579	8.159	7.491	8.136	7.715	8.26	7.687	8.756	Dlx3
ENSMUSG00000001517	10.74	10.615	10.67	10.727	10.701	10.642	10.617	10.645	10.709	10.624	10.64	10.601	10.717	10.634	10.76	10.684	10.848	10.537	10.807	10.653	10.777	10.721	10.629	10.661	10.738	10.635	10.78	10.705	10.758	10.518	10.712	10.721	10.707	10.618	10.767	10.631	10.738	10.634	10.76	10.705	10.758	10.537	10.712	10.653	10.709	10.624	10.64	10.631	Foxm1
ENSMUSG00000001518	9.489	9.158	9.824	9.816	9.618	9.659	9.573	9.981	9.536	9.245	9.558	9.028	9.319	9.054	9.667	9.74	9.62	9.656	9.624	10.073	9.538	9.131	9.333	9.142	9.516	9.019	9.468	9.932	9.492	9.736	9.453	10.101	9.498	9.219	9.442	9.142	9.489	9.054	9.667	9.816	9.618	9.659	9.573	10.073	9.536	9.219	9.442	9.142	Itfg2
ENSMUSG00000001520	6.447	6.356	6.555	6.452	6.559	6.635	6.705	6.559	6.666	6.303	6.572	6.367	6.537	6.385	6.716	6.527	6.494	6.471	6.681	6.719	6.4	6.519	6.558	6.377	6.426	6.514	6.371	6.475	6.554	6.526	6.471	6.594	6.518	6.557	6.628	6.542	6.447	6.385	6.555	6.475	6.554	6.526	6.681	6.594	6.518	6.519	6.572	6.377	Nrip2
ENSMUSG00000001521	10.714	10.82	10.673	10.573	10.748	10.644	10.67	10.407	10.733	10.955	10.821	10.94	10.916	10.876	10.803	10.573	10.838	10.578	10.716	10.448	10.889	11.036	10.826	10.934	10.761	10.943	10.798	10.552	10.743	10.686	10.614	10.432	10.779	11.053	10.72	11.069	10.761	10.876	10.798	10.573	10.748	10.644	10.67	10.432	10.779	11.036	10.821	10.94	Tulp3
ENSMUSG00000001524	10.282	10.171	10.273	10.261	10.35	10.14	10.321	10.262	10.292	10.213	10.277	10.243	10.14	10.079	10.378	10.286	10.339	10.217	10.308	10.267	10.396	10.357	10.261	10.253	10.181	10.191	10.229	10.22	10.258	10.038	10.304	10.399	10.24	10.431	10.293	10.37	10.181	10.171	10.273	10.261	10.339	10.14	10.308	10.267	10.292	10.357	10.277	10.253	Gtf2h4
ENSMUSG00000001525	15.172	14.639	15.146	14.998	15.138	14.955	15.141	14.908	15.139	14.831	15.184	14.805	15.098	14.596	15.15	14.923	15.193	14.883	15.215	14.885	15.157	14.752	15.094	14.685	15.142	14.812	15.111	14.798	15.136	14.723	15.155	14.822	15.114	14.904	15.115	14.922	15.142	14.639	15.146	14.923	15.138	14.883	15.155	14.885	15.139	14.831	15.115	14.805	Tubb5
ENSMUSG00000001542	10.086	10.754	9.939	10.205	9.939	10.221	9.976	10.209	9.931	10.244	9.911	10.302	10.084	10.667	9.91	10.173	9.848	10.14	9.932	10.117	9.936	10.306	9.925	10.12	9.896	10.846	9.794	10.352	9.873	10.32	9.854	10.236	9.901	10.306	9.724	10.126	10.084	10.754	9.91	10.205	9.873	10.221	9.932	10.209	9.931	10.306	9.911	10.126	Ell2
ENSMUSG00000001552	12.456	12.122	12.66	12.482	12.683	12.354	12.725	12.445	12.587	12.201	12.608	12.258	12.249	11.842	12.473	12.229	12.49	12.038	12.49	12.443	12.487	11.907	12.335	12.112	12.513	12.293	12.459	12.187	12.439	11.927	12.494	12.173	12.518	12.192	12.519	12.183	12.456	12.122	12.473	12.229	12.49	12.038	12.494	12.443	12.518	12.192	12.519	12.183	Jup
ENSMUSG00000001555	9.836	8.803	9.845	9.783	9.785	10.066	9.871	9.73	9.818	8.869	9.825	8.829	9.451	8.554	9.621	9.676	9.805	9.986	9.582	9.791	9.627	8.796	9.575	8.579	9.714	8.725	9.801	9.7	9.751	9.944	9.75	9.756	9.724	8.597	9.665	8.602	9.714	8.725	9.801	9.7	9.785	9.986	9.75	9.756	9.724	8.796	9.665	8.602	Fkbp10
ENSMUSG00000001558	8.006	8.295	8.033	8.146	8.252	8.241	8.254	8.231	8.177	8.674	8.132	8.551	8.091	8.172	8.192	8.269	8.086	8.116	8.061	8.39	8.154	8.493	8.011	8.519	7.809	8.458	8.051	8.469	7.993	8.385	7.918	8.199	8.173	8.707	7.978	8.381	8.006	8.295	8.051	8.269	8.086	8.241	8.061	8.231	8.173	8.674	8.011	8.519	Klhl10
ENSMUSG00000001566	6.473	6.885	6.61	6.701	6.643	6.652	6.687	6.453	6.575	6.813	6.491	6.868	6.681	6.864	6.501	6.579	6.525	6.545	6.468	6.403	6.551	6.768	6.569	6.763	6.574	7.065	6.586	6.549	6.598	6.621	6.456	6.378	6.596	6.546	6.664	6.763	6.574	6.885	6.586	6.579	6.598	6.621	6.468	6.403	6.575	6.768	6.569	6.763	Mnx1
ENSMUSG00000001569	10.876	10.755	10.873	10.956	10.865	10.944	10.838	10.959	10.863	10.793	10.848	10.845	10.674	10.673	10.878	10.883	10.889	10.838	10.813	10.831	10.792	10.802	10.759	10.711	10.901	10.636	10.874	10.829	10.827	10.792	10.828	10.855	10.838	10.81	10.871	10.807	10.876	10.673	10.874	10.883	10.865	10.838	10.828	10.855	10.838	10.802	10.848	10.807	Nom1
ENSMUSG00000001576	10.763	10.044	10.585	10.461	10.604	10.427	10.595	10.38	10.771	10.323	10.885	10.367	10.922	10.25	10.672	10.455	10.776	10.532	10.722	10.487	11.066	10.347	10.869	10.375	10.757	10.171	10.839	10.503	10.807	10.444	10.793	10.602	10.804	10.321	10.81	10.296	10.763	10.171	10.672	10.461	10.776	10.444	10.722	10.487	10.804	10.323	10.869	10.367	Ergic1
ENSMUSG00000001583	9.79	10.275	9.647	9.723	9.55	10.186	9.514	9.824	9.81	10.254	9.854	10.39	10.009	10.362	9.736	9.992	9.63	10.413	9.788	9.882	10.08	10.463	9.875	10.528	9.682	10.304	9.692	10.06	9.649	10.467	9.718	10.045	9.869	10.373	9.815	10.385	9.79	10.304	9.692	9.992	9.63	10.413	9.718	9.882	9.869	10.373	9.854	10.39	Tnk1
ENSMUSG00000001588	10.51	10.181	10.758	11.143	10.779	11.036	10.791	11.029	10.739	10.646	10.731	10.559	10.665	10.237	10.67	11.053	10.625	10.817	10.745	11.162	10.706	10.359	10.615	10.382	10.661	10.454	10.706	11.221	10.748	10.767	10.725	11.203	10.589	10.449	10.604	10.207	10.661	10.237	10.706	11.143	10.748	10.817	10.745	11.162	10.706	10.449	10.615	10.382	Acap1
ENSMUSG00000001604	11.118	10.187	11.154	10.882	11.169	11.007	11.12	10.755	11.152	10.611	11.196	10.429	10.953	10.009	11.071	10.581	11.221	10.724	11.114	10.676	11.076	10.223	10.921	10.316	11.149	10.212	11.142	10.604	11.182	10.56	11.192	10.627	11.105	10.318	11.182	10.358	11.118	10.187	11.142	10.604	11.182	10.724	11.12	10.676	11.105	10.318	11.182	10.358	Tcea3
ENSMUSG00000001622	6.014	5.751	6.116	5.882	6.153	5.813	5.96	5.859	5.982	5.442	6.05	5.711	6.032	5.8	5.928	5.992	6.12	5.894	5.928	5.895	6.158	5.741	5.778	5.694	5.786	5.83	6.188	6.133	5.896	5.963	6.073	6.009	5.916	5.56	5.928	5.577	6.014	5.8	6.116	5.992	6.12	5.894	5.96	5.895	5.982	5.56	5.928	5.694	Csn3
ENSMUSG00000001627	11.817	11.638	11.965	11.685	11.991	11.569	11.909	11.743	11.955	11.654	11.832	11.716	11.634	11.507	11.758	11.541	11.658	11.323	11.782	11.674	11.561	11.693	11.777	11.806	11.695	11.665	11.725	11.707	11.667	11.402	11.619	11.823	11.692	11.792	11.65	11.781	11.695	11.638	11.758	11.685	11.667	11.402	11.782	11.743	11.692	11.693	11.777	11.781	Ifrd1
ENSMUSG00000001630	9.832	9.988	9.952	9.932	9.833	9.766	9.867	9.977	9.7	10.008	9.822	10.126	9.696	10.04	9.759	9.982	9.847	9.729	9.902	9.858	9.725	10.046	9.774	10.11	9.79	10.215	9.77	9.827	9.771	9.766	9.853	9.871	9.706	10.033	9.763	10.148	9.79	10.04	9.77	9.932	9.833	9.766	9.867	9.871	9.706	10.033	9.774	10.126	Stk38l
ENSMUSG00000001632	10.904	10.956	10.838	10.893	10.911	10.884	10.881	10.817	10.809	10.75	10.843	10.897	10.67	10.886	10.907	10.878	10.878	10.893	10.905	10.989	10.786	10.89	10.832	10.898	10.782	11.006	10.862	10.759	10.883	10.903	10.939	10.931	10.897	10.821	10.868	10.714	10.782	10.956	10.862	10.878	10.883	10.893	10.905	10.931	10.809	10.821	10.843	10.897	Brpf1
ENSMUSG00000001642	11.897	11.868	11.86	11.827	11.9	11.726	11.926	11.751	11.935	12.317	11.981	12.15	11.817	11.756	11.742	11.777	11.819	11.584	11.9	11.633	11.846	12.217	11.809	11.883	11.865	12.07	11.691	11.659	11.723	11.423	11.761	11.603	11.88	12.366	11.832	12.274	11.865	11.868	11.742	11.777	11.819	11.584	11.9	11.633	11.88	12.317	11.832	12.15	Akr1b3
ENSMUSG00000001655	6.425	6.844	6.335	6.2	6.351	6.179	6.243	6.113	6.161	6.203	6.217	6.27	6.516	7.046	6.501	6.376	6.197	6.338	6.293	6.182	6.518	6.107	6.37	6.464	6.498	6.613	6.438	6.344	6.514	6.47	6.535	6.228	6.16	6.232	6.254	6.309	6.498	6.844	6.438	6.344	6.351	6.338	6.293	6.182	6.161	6.203	6.254	6.309	Hoxc13
ENSMUSG00000001656	6.005	6.124	5.996	5.977	5.995	6.152	5.994	5.972	5.998	6.212	6	6.123	6.014	6.334	6.002	5.98	6.003	6.15	6.002	5.979	6.173	6.211	6.006	6.133	5.971	6.213	6.265	5.938	5.968	6.243	5.965	6.118	5.963	5.9	5.964	6.398	6.005	6.213	6.002	5.977	5.995	6.152	5.994	5.979	5.998	6.211	6	6.133	Hoxc11
ENSMUSG00000001657	5.956	5.856	5.94	6.207	5.939	5.906	5.936	5.896	5.944	5.833	5.947	5.836	5.972	6.115	5.952	5.911	5.953	6.151	5.951	5.91	5.964	6.034	5.958	5.859	6.251	5.78	6.063	5.836	5.889	5.828	6.187	5.829	5.88	5.975	6.133	6.062	5.972	5.856	5.952	5.911	5.939	5.906	5.951	5.896	5.944	5.975	5.958	5.859	Hoxc8
ENSMUSG00000001661	6.199	6.342	6.022	6.184	6.022	6.01	6.193	6.007	6.023	5.984	6.024	5.986	6.188	6.373	6.026	6.392	6.027	6.012	6.026	6.011	6.03	6.317	6.028	5.994	6.259	6.398	6.005	5.986	6.004	6.235	6.002	5.983	6.175	6.17	6.002	5.965	6.199	6.373	6.022	6.184	6.022	6.012	6.026	6.007	6.03	6.17	6.024	5.986	Hoxc6
ENSMUSG00000001663	8.045	7.177	7.85	7.763	8.071	7.523	8.028	7.702	8.106	7.239	8.098	7.573	8.046	7.235	8.142	7.67	7.912	7.393	8.102	7.735	7.973	7.202	8.047	7.735	8.024	7.412	7.809	7.764	7.957	7.251	7.965	7.702	8.066	7.591	7.907	7.675	8.045	7.235	7.85	7.763	7.957	7.393	8.028	7.702	8.066	7.239	8.047	7.675	Gstt1
ENSMUSG00000001665	8.603	8.831	8.688	8.737	8.829	8.671	8.653	8.701	8.609	8.958	8.651	9.291	8.748	9.01	8.529	8.754	8.64	8.708	8.641	8.772	8.684	9.095	8.719	9.113	8.785	8.94	8.513	8.858	8.668	8.515	8.6	8.675	8.631	9.189	8.8	9.151	8.748	8.94	8.529	8.754	8.668	8.671	8.641	8.701	8.631	9.095	8.719	9.151	Gstt3
ENSMUSG00000001666	9.716	9.625	9.673	9.581	9.579	9.556	9.553	9.454	9.634	9.889	9.57	9.718	9.632	9.683	9.585	9.562	9.512	9.541	9.72	9.423	9.59	9.81	9.437	9.623	9.496	9.884	9.619	9.432	9.538	9.422	9.459	9.362	9.551	9.925	9.585	9.939	9.632	9.683	9.619	9.562	9.538	9.541	9.553	9.423	9.59	9.889	9.57	9.718	Ddt
ENSMUSG00000001670	6.472	6.701	6.364	6.4	6.192	6.653	6.681	6.235	6.569	6.732	6.446	6.78	6.314	6.894	6.47	6.219	6.429	6.387	6.418	6.396	6.533	6.71	6.414	6.815	6.415	6.847	6.239	6.471	6.489	6.658	6.494	6.301	6.25	6.723	6.499	6.702	6.415	6.847	6.364	6.4	6.429	6.653	6.494	6.301	6.533	6.723	6.446	6.78	Tat
ENSMUSG00000001672	7.798	7.885	7.687	7.95	7.68	7.964	7.894	7.947	7.784	7.959	7.825	7.983	7.936	7.873	7.843	8.089	7.863	8.135	7.809	7.978	8.042	7.952	8.068	7.872	7.775	7.936	7.921	8.131	7.885	8.088	7.811	7.82	8.024	8.07	7.718	7.891	7.798	7.885	7.843	8.089	7.863	8.088	7.811	7.947	8.024	7.959	7.825	7.891	Marveld3
ENSMUSG00000001674	12.096	11.549	12.143	12.09	12.158	12.112	12.205	12.2	12.124	11.967	12.191	11.963	12.008	11.642	12.149	12.072	12.159	12.014	12.231	12.076	12.044	11.898	12.041	11.817	12.133	11.766	12.108	11.961	12.087	11.948	12.147	12.033	12.111	11.997	12.1	11.941	12.096	11.642	12.143	12.072	12.158	12.014	12.205	12.076	12.111	11.967	12.1	11.941	Ddx18
ENSMUSG00000001687	10.192	9.081	10.282	9.957	10.327	9.957	10.388	9.942	10.249	8.852	10.197	8.896	10.172	9.022	10.292	9.823	10.249	9.776	10.256	9.794	10.007	8.852	10.157	9.07	10.358	9.087	10.394	9.838	10.341	9.519	10.386	9.772	10.308	8.807	10.235	8.833	10.192	9.081	10.292	9.838	10.327	9.776	10.386	9.794	10.249	8.852	10.197	8.896	Ubl3
ENSMUSG00000001700	8.038	7.794	8.011	8.074	8.149	8.018	7.945	7.984	8.067	8.068	8.166	7.796	8.218	7.973	8.012	7.94	7.984	8.009	7.993	7.885	8.009	8.112	8.147	7.986	8.189	7.788	8.335	8.025	8.23	7.927	8.03	8.11	8.06	7.723	8.283	7.704	8.189	7.794	8.012	8.025	8.149	8.009	7.993	7.984	8.06	8.068	8.166	7.796	Gramd2b
ENSMUSG00000001707	11.441	11.017	11.575	11.39	11.494	11.304	11.517	11.351	11.445	11.417	11.439	11.339	11.287	11.015	11.448	11.331	11.436	11.152	11.555	11.365	11.324	11.447	11.401	11.404	11.415	11.315	11.436	11.257	11.377	11.105	11.39	11.264	11.327	11.498	11.444	11.454	11.415	11.017	11.448	11.331	11.436	11.152	11.517	11.351	11.327	11.447	11.439	11.404	Eef1e1
ENSMUSG00000001729	10.379	9.814	10.5	10.319	10.424	10.476	10.504	10.506	10.588	9.948	10.615	9.949	10.484	9.83	10.694	10.346	10.665	10.366	10.676	10.548	10.657	9.922	10.596	10.136	10.568	9.56	10.671	10.478	10.683	10.343	10.751	10.377	10.713	9.825	10.805	10.007	10.484	9.814	10.671	10.346	10.665	10.366	10.676	10.506	10.657	9.922	10.615	10.007	Akt1
ENSMUSG00000001739	6.268	6.077	6.203	6.095	6.336	6.14	6.35	6.158	6.206	6.118	6.414	6.022	6.188	6.135	6.393	6.239	6.094	6.207	6.37	6.333	6.354	5.956	6.193	6.02	6.198	6.18	6.459	6.336	6.107	6.129	6.357	6.174	6.343	6.095	6.231	5.842	6.198	6.135	6.393	6.239	6.107	6.14	6.357	6.174	6.343	6.095	6.231	6.02	Cldn15
ENSMUSG00000001741	6.155	5.908	5.972	6.192	6.145	5.946	5.968	5.938	6.216	5.891	6.128	6.078	6.214	6.366	6.315	6.12	6.159	6.189	6.149	5.949	6.153	5.899	6.226	6.093	5.937	6.284	5.935	6.071	5.933	6.14	6.105	6.255	6.227	6.201	6.105	6.05	6.155	6.284	5.972	6.12	6.145	6.14	6.105	5.949	6.216	5.899	6.128	6.078	Il16
ENSMUSG00000001750	8.912	9.322	8.956	8.87	9.021	9.122	8.931	9.038	8.997	9.081	8.825	9.219	9.031	9.329	9.062	8.901	9.049	9.199	8.975	9.208	9.162	9.142	9.099	9.404	9.08	8.991	9.216	8.872	9.024	9.567	9.136	8.975	9.124	8.907	9.215	9.123	9.031	9.322	9.062	8.872	9.024	9.199	8.975	9.038	9.124	9.081	9.099	9.219	Tcirg1
ENSMUSG00000001751	7.957	8.453	7.967	8.128	8.109	8.104	7.924	8.045	8.176	8.553	8.113	8.52	8.35	8.468	8.094	8.159	8.034	8.201	8.09	8.253	8.183	8.64	8.111	8.5	8.007	8.532	8.084	8.493	7.973	8.35	8.113	8.058	8.147	8.471	8.005	8.443	8.007	8.468	8.084	8.159	8.034	8.201	8.09	8.058	8.176	8.553	8.111	8.5	Naglu
ENSMUSG00000001755	9.997	10.495	9.928	10.094	9.951	9.823	9.776	10.184	9.991	10.532	10.054	10.683	10.246	10.746	9.979	10.209	10.083	9.981	9.978	10.256	10.133	10.897	10.063	10.686	9.913	10.789	10.034	10.184	10.023	10.14	9.774	10.228	9.913	10.908	10.06	10.614	9.997	10.746	9.979	10.184	10.023	9.981	9.776	10.228	9.991	10.897	10.06	10.683	Coasy
ENSMUSG00000001761	9.674	9.174	9.489	9.535	9.627	9.452	9.534	9.317	9.684	9.594	9.731	9.325	9.849	9.494	9.692	9.555	9.819	9.726	9.591	9.609	9.754	9.649	9.735	9.495	9.797	9.042	9.778	9.655	9.917	9.773	9.84	9.506	9.853	9.251	9.972	9.123	9.797	9.174	9.692	9.555	9.819	9.726	9.591	9.506	9.754	9.594	9.735	9.325	Smo
ENSMUSG00000001763	8.172	8.358	8.291	8.156	8.211	8.184	8.254	8.274	8.028	8.161	8.224	8.222	8.365	8.256	8.087	8.112	8.371	8.347	8.346	8.228	8.365	8.334	8.441	8.565	8.394	8.063	8.344	8.219	8.509	8.231	8.37	8.324	8.292	8.2	8.243	8.354	8.365	8.256	8.291	8.156	8.371	8.231	8.346	8.274	8.292	8.2	8.243	8.354	Tspan33
ENSMUSG00000001767	10.691	10.462	10.77	10.609	10.656	10.495	10.676	10.695	10.645	10.55	10.704	10.564	10.558	10.494	10.67	10.617	10.831	10.493	10.816	10.634	10.625	10.499	10.586	10.514	10.659	10.565	10.594	10.614	10.679	10.53	10.668	10.557	10.655	10.621	10.61	10.58	10.659	10.494	10.67	10.614	10.679	10.495	10.676	10.634	10.645	10.55	10.61	10.564	Crnkl1
ENSMUSG00000001768	8.721	8.661	8.603	8.719	8.598	8.479	8.67	8.571	8.675	8.623	8.604	8.762	8.772	8.798	8.619	8.467	8.701	8.293	8.702	8.614	8.667	8.681	8.715	8.604	8.777	8.579	8.743	8.787	8.642	8.45	8.656	8.865	8.712	8.505	8.674	8.324	8.772	8.661	8.619	8.719	8.642	8.45	8.67	8.614	8.675	8.623	8.674	8.604	Rin2
ENSMUSG00000001773	6.318	6.688	6.22	6.312	6.395	6.346	6.322	6.359	6.332	6.669	6.037	6.641	6.3	6.502	6.129	6.441	6.364	6.414	6.304	6.351	6.142	6.588	6.143	6.631	6.492	6.504	6.182	6.247	6.291	6.266	6.181	6.411	6.131	6.726	6.421	6.537	6.318	6.504	6.182	6.312	6.364	6.346	6.304	6.359	6.142	6.669	6.143	6.631	Folh1
ENSMUSG00000001774	10.959	10.531	11.034	11.056	10.891	11.03	11.042	11.183	10.902	10.682	10.847	10.583	10.827	10.591	10.92	11	10.937	10.997	11.026	10.985	10.727	10.556	10.869	10.523	10.96	10.65	10.865	10.998	10.84	11.133	10.881	11.074	10.874	10.531	10.842	10.486	10.959	10.591	10.92	11	10.891	11.03	11.026	11.074	10.874	10.556	10.847	10.523	Chordc1
ENSMUSG00000001783	12.04	11.988	11.977	11.981	11.945	12.042	12.011	12.066	11.944	12.288	11.959	12.236	11.883	11.959	11.914	11.926	11.902	11.909	11.947	11.928	12.004	12.263	11.916	12.07	11.798	12.161	11.864	11.928	11.813	12.11	11.769	11.911	11.851	12.413	11.835	12.338	11.883	11.988	11.914	11.928	11.902	12.042	11.947	11.928	11.944	12.288	11.916	12.236	Rtcb
ENSMUSG00000001785	11.297	11.375	11.414	11.366	11.412	11.431	11.444	11.414	11.302	11.434	11.306	11.433	11.226	11.276	11.321	11.307	11.34	11.457	11.391	11.203	11.254	11.406	11.214	11.261	11.243	11.439	11.148	11.231	11.327	11.547	11.23	11.216	11.184	11.47	11.218	11.601	11.243	11.375	11.321	11.307	11.34	11.457	11.391	11.216	11.254	11.434	11.218	11.433	Pwp1
ENSMUSG00000001786	9.707	9.587	9.787	9.692	9.687	9.88	9.735	9.85	9.707	9.77	9.722	9.771	9.695	9.746	9.694	9.717	9.784	9.691	9.725	9.718	9.729	9.739	9.573	9.859	9.694	9.526	9.642	9.861	9.625	9.932	9.699	9.937	9.761	9.761	9.565	9.742	9.695	9.587	9.694	9.717	9.687	9.88	9.725	9.85	9.729	9.761	9.573	9.771	Fbxo7
ENSMUSG00000001794	13.037	12.816	13.116	13.227	13.11	13.099	13.166	13.255	13.055	13.12	13.092	13.064	12.97	12.819	13.142	13.189	13.064	12.984	13.228	13.376	13.212	13.088	13.03	13.106	12.93	13.085	13.157	13.179	13.061	12.928	13.115	13.3	12.973	13.122	13.074	13.241	12.97	12.819	13.142	13.189	13.064	12.984	13.166	13.3	13.055	13.12	13.074	13.106	Capns1
ENSMUSG00000001802	7.786	7.595	7.821	7.555	7.878	7.485	7.851	7.815	7.718	7.486	7.974	7.452	8.339	7.965	8.03	7.816	8.16	7.843	8.095	7.841	8.237	7.649	8.16	7.989	8.029	7.478	8.116	7.816	8	7.813	8.232	8.038	8.077	7.377	8.058	7.964	8.029	7.595	8.03	7.816	8	7.813	8.095	7.841	8.077	7.486	8.058	7.964	Lrp3
ENSMUSG00000001815	6.025	5.987	6.019	6.006	6.019	6.006	6.19	6.002	6.02	5.979	6.022	5.98	6.031	5.996	6.023	6.008	6.024	6.009	6.023	6.008	6.028	6.173	6.026	6.246	6.002	5.959	6.001	6.158	6	6.156	5.998	5.977	5.997	6.249	5.997	5.958	6.025	5.987	6.019	6.008	6.019	6.009	6.023	6.002	6.02	6.173	6.022	5.98	Evx2
ENSMUSG00000001819	6.007	7.146	6.18	6.171	6.181	6.05	6.181	6.078	6.255	6.88	5.891	6.57	6.149	7.113	6.016	6.077	6.114	6.139	5.981	6.131	6.021	6.913	6.195	6.762	5.939	7.368	6	5.846	5.958	6.087	6.248	6.116	6.049	6.944	5.961	6.999	6.007	7.146	6.016	6.077	6.114	6.087	6.181	6.116	6.049	6.913	5.961	6.762	Hoxd13
ENSMUSG00000001823	5.977	6.143	5.964	5.936	5.963	6.111	5.96	5.928	5.967	6.214	5.97	5.879	5.99	5.914	5.973	6.111	5.975	6.11	5.973	5.939	5.983	6.155	5.979	5.898	5.927	6.301	5.924	6.131	5.923	5.873	5.918	5.874	5.915	6.184	5.917	6.033	5.977	6.143	5.964	6.111	5.963	6.11	5.96	5.928	5.967	6.184	5.97	5.898	Hoxd12
ENSMUSG00000001827	9.261	9.296	9.243	9.324	9.137	9.298	9.301	9.304	9.223	8.593	9.191	8.667	8.971	9	9.3	9.517	9.275	9.312	9.196	9.545	9.205	8.494	9.172	8.571	9.288	8.776	9.354	9.456	9.292	9.165	9.505	9.673	9.242	8.237	9.375	8.408	9.261	9	9.3	9.456	9.275	9.298	9.301	9.545	9.223	8.494	9.191	8.571	Folr1
ENSMUSG00000001829	10.794	10.723	10.744	10.765	10.679	10.704	10.735	10.685	10.836	10.705	10.828	10.661	10.978	10.829	10.816	10.806	10.816	10.71	10.856	10.946	10.958	10.784	10.805	10.861	10.802	10.834	10.822	10.874	10.773	10.833	10.809	10.852	10.777	10.853	10.726	10.768	10.802	10.829	10.816	10.806	10.773	10.71	10.809	10.852	10.836	10.784	10.805	10.768	Clpb
ENSMUSG00000001833	11.695	11.723	11.723	11.741	11.676	11.807	11.686	11.801	11.64	11.673	11.607	11.693	11.676	11.779	11.643	11.783	11.608	11.805	11.692	11.661	11.439	11.688	11.674	11.627	11.732	11.736	11.648	11.721	11.666	11.921	11.662	11.693	11.621	11.612	11.536	11.63	11.695	11.736	11.648	11.741	11.666	11.807	11.686	11.693	11.621	11.673	11.607	11.63	Septin7
ENSMUSG00000001844	9.246	8.8	9.159	9.07	9.077	8.851	9.059	9.148	9.192	8.854	9.116	8.709	9.086	8.603	9.109	8.797	9.171	8.921	9.172	9.04	9.299	8.627	9.044	8.969	9.045	8.865	9.152	8.853	9.129	8.961	9.135	8.872	9.014	8.924	9.135	8.925	9.086	8.8	9.152	8.853	9.129	8.921	9.135	9.04	9.192	8.854	9.116	8.925	Zdhhc4
ENSMUSG00000001847	11.41	10.681	11.515	11.215	11.571	11.432	11.585	11.226	11.507	10.787	11.453	10.689	11.36	10.619	11.482	11.099	11.42	11.331	11.521	11.081	11.356	10.678	11.314	10.782	11.559	10.702	11.534	11.171	11.534	11.253	11.482	11.113	11.455	10.661	11.37	10.605	11.41	10.681	11.515	11.171	11.534	11.331	11.521	11.113	11.455	10.678	11.37	10.689	Rac1
ENSMUSG00000001855	11.533	11.407	11.499	11.363	11.437	11.675	11.494	11.37	11.471	11.312	11.557	11.375	11.424	11.413	11.507	11.415	11.554	11.713	11.489	11.418	11.581	11.356	11.542	11.478	11.486	11.384	11.483	11.453	11.536	11.686	11.589	11.376	11.534	11.384	11.547	11.324	11.486	11.407	11.499	11.415	11.536	11.686	11.494	11.376	11.534	11.356	11.547	11.375	Nup214
ENSMUSG00000001864	9.15	8.972	9.053	9.27	9.05	9.553	9.013	9.299	9.074	8.762	9.048	9.116	9.341	9.013	9.071	9.373	9.092	9.797	9.133	9.373	9.196	9.236	9.232	9.374	9.309	8.628	9.183	9.473	9.227	9.912	9.242	9.311	9.355	8.899	9.339	8.817	9.309	8.972	9.071	9.373	9.092	9.797	9.133	9.311	9.196	8.899	9.232	9.116	Aif1l
ENSMUSG00000001870	8.585	9.024	8.344	8.48	8.478	8.477	8.387	8.36	8.46	9.078	8.629	9.008	8.851	9.198	8.537	8.467	8.603	8.556	8.504	8.436	8.689	9.277	8.328	8.963	8.565	8.982	8.481	8.693	8.46	8.643	8.524	8.652	8.425	9.006	8.584	9.039	8.585	9.024	8.481	8.48	8.478	8.556	8.504	8.436	8.46	9.078	8.584	9.008	Ltbp1
ENSMUSG00000001891	10.938	11.929	11.041	11.19	11.017	11.271	11.082	11.252	11.056	11.937	11.054	11.959	10.958	11.771	11.03	11.25	11.041	11.196	11.092	11.079	10.749	11.938	11.076	11.624	10.95	12.052	10.892	11.202	10.872	11.389	10.85	11.171	10.889	11.954	10.834	11.84	10.95	11.929	11.03	11.202	11.017	11.271	11.082	11.171	10.889	11.938	11.054	11.84	Ugp2
ENSMUSG00000001901	9.195	9.238	9.212	9.366	9.208	9.128	8.98	9.097	9.312	9.412	9.266	9.538	9.313	9.367	9.224	9.288	9.221	9.23	9.28	9.134	9.323	9.715	9.308	9.603	9.056	9.249	9.107	9.299	9.279	9.185	9.199	9.467	9.349	9.492	9.222	9.735	9.195	9.249	9.212	9.299	9.221	9.185	9.199	9.134	9.323	9.492	9.266	9.603	Kcnh6
ENSMUSG00000001909	11.523	11.057	11.57	11.518	11.593	11.461	11.621	11.573	11.561	11.177	11.557	11.182	11.453	11.066	11.618	11.487	11.597	11.51	11.577	11.644	11.53	11.067	11.495	11.235	11.539	11.074	11.619	11.39	11.599	11.351	11.602	11.6	11.569	11.163	11.632	11.21	11.523	11.066	11.618	11.487	11.597	11.461	11.602	11.6	11.561	11.163	11.557	11.21	Trmt1
ENSMUSG00000001910	12.721	11.938	12.773	12.576	12.802	12.379	12.817	12.514	12.772	12.035	12.788	12.009	12.573	11.852	12.764	12.531	12.761	12.291	12.742	12.533	12.762	11.92	12.676	12.039	12.769	12.013	12.789	12.549	12.788	12.19	12.746	12.526	12.681	11.967	12.716	11.957	12.721	11.938	12.773	12.549	12.788	12.291	12.746	12.526	12.762	11.967	12.716	12.009	Nacc1
ENSMUSG00000001911	7.704	8.058	7.718	7.67	7.722	7.783	7.672	7.741	7.812	8.103	7.856	8.033	7.827	8.224	7.748	7.794	7.864	7.85	7.846	7.977	7.769	8.091	7.893	8.129	7.704	8.157	7.765	8.142	7.927	8.088	7.595	8.173	7.585	8.168	7.685	7.584	7.704	8.157	7.748	7.794	7.864	7.85	7.672	7.977	7.769	8.103	7.856	8.033	Nfix
ENSMUSG00000001918	11.514	11.634	11.469	11.22	11.491	11.275	11.396	11.039	11.64	11.624	11.601	11.483	11.692	11.543	11.58	11.395	11.615	11.461	11.553	11.192	11.746	11.733	11.638	11.584	11.442	12.012	11.429	11.241	11.503	11.453	11.293	11.049	11.494	11.849	11.5	11.809	11.514	11.634	11.469	11.241	11.503	11.453	11.396	11.049	11.64	11.733	11.601	11.584	Slc1a5
ENSMUSG00000001924	13.591	13.429	13.634	13.653	13.659	13.516	13.651	13.624	13.618	13.573	13.632	13.577	13.614	13.371	13.625	13.549	13.652	13.414	13.661	13.568	13.682	13.528	13.621	13.489	13.546	13.628	13.542	13.565	13.557	13.433	13.526	13.593	13.549	13.743	13.52	13.612	13.591	13.429	13.625	13.565	13.652	13.433	13.651	13.593	13.618	13.573	13.621	13.577	Uba1
ENSMUSG00000001930	8.91	8.889	8.46	8.494	8.476	8.234	8.498	8.554	8.719	8.81	8.963	8.849	9.339	9.223	8.486	8.654	8.746	8.274	8.672	8.484	9.225	8.779	9.148	8.787	8.87	9.263	8.613	8.573	8.655	8.234	8.702	8.647	8.711	8.925	8.804	9.19	8.91	9.223	8.486	8.573	8.655	8.234	8.672	8.554	8.719	8.81	8.963	8.849	Vwf
ENSMUSG00000001942	8.76	9.07	8.565	8.703	8.621	8.807	8.482	8.691	8.697	9.049	8.711	9.041	8.762	9.22	8.712	8.577	8.791	8.983	8.601	8.744	8.756	9.027	8.723	9.083	8.674	9.11	8.761	8.769	8.75	8.88	8.61	8.758	8.843	8.963	8.735	8.915	8.76	9.11	8.712	8.703	8.75	8.88	8.601	8.744	8.756	9.027	8.723	9.041	Siae
ENSMUSG00000001943	6.89	7.261	7.084	7.005	6.833	6.97	6.827	6.98	6.918	7.077	6.88	7.221	7.002	7.287	7.016	6.944	7.129	7.446	7.053	7.153	7.088	7.443	7.069	7.083	6.933	7.236	6.907	7.063	7.203	7.149	7.01	7.306	7.189	7.114	6.961	6.998	6.933	7.261	7.016	7.005	7.129	7.149	7.01	7.153	7.088	7.114	6.961	7.083	Vsig2
ENSMUSG00000001946	6.217	5.675	6.458	6.222	6.513	6.298	6.399	6.381	6.182	5.777	6.221	5.694	6.055	5.726	6.419	6.3	6.47	6.376	6.469	6.382	6.381	5.727	6.177	5.834	6.368	5.69	6.514	6.028	6.378	6.205	6.337	6.275	6.416	5.696	6.356	5.984	6.217	5.69	6.458	6.222	6.47	6.298	6.399	6.381	6.381	5.727	6.221	5.834	Esam
ENSMUSG00000001948	7.323	7.729	7.379	7.338	7.053	7.517	7.164	7.385	7.247	7.817	7.201	7.719	7.395	7.929	7.492	7.279	7.257	7.57	7.348	7.45	7.437	7.887	7.426	7.948	7.35	7.798	7.381	7.404	7.15	7.48	7.319	7.387	7.4	7.942	7.406	7.912	7.35	7.798	7.381	7.338	7.15	7.517	7.319	7.387	7.4	7.887	7.406	7.912	Spa17
ENSMUSG00000001962	10.544	10.358	10.451	10.544	10.477	10.374	10.462	10.678	10.415	10.569	10.431	10.44	10.541	10.33	10.453	10.574	10.501	10.589	10.517	10.594	10.703	10.43	10.539	10.348	10.488	10.502	10.438	10.694	10.383	10.66	10.292	10.778	10.348	10.488	10.281	10.504	10.541	10.358	10.451	10.574	10.477	10.589	10.462	10.678	10.415	10.488	10.431	10.44	Fam50a
ENSMUSG00000001964	10.339	10.218	10.255	10.187	10.158	10.248	10.177	10.091	10.223	10.306	10.279	10.305	10.33	10.176	10.227	10.186	10.31	10.326	10.293	10.179	10.376	10.254	10.316	10.299	10.291	10.354	10.358	10.135	10.241	10.291	10.24	10.188	10.085	10.348	10.296	10.272	10.33	10.218	10.255	10.186	10.241	10.291	10.24	10.179	10.223	10.306	10.296	10.299	Emd
ENSMUSG00000001983	10.047	10.564	10.109	10.197	10.077	10.202	10.169	10.161	10.01	10.731	10.005	10.615	9.895	10.44	10.195	10.324	10.011	10.281	10.224	10.279	9.983	10.653	10.063	10.71	10.075	10.618	9.903	10.19	10.054	10.397	9.947	10.299	9.934	10.746	9.912	10.753	10.047	10.564	10.109	10.197	10.054	10.281	10.169	10.279	9.983	10.731	10.005	10.71	Taco1
ENSMUSG00000001985	9.258	8.62	8.916	8.972	8.756	8.91	8.847	9.074	9.088	8.207	9.099	8.265	9.198	8.707	8.977	9.321	9.144	8.821	9.149	9.078	9.241	8.14	9.146	8.131	9.263	8.461	9.371	9.199	9.466	8.652	9.359	9.098	9.247	7.907	9.284	7.698	9.258	8.62	8.977	9.199	9.144	8.821	9.149	9.078	9.241	8.14	9.146	8.131	Grik3
ENSMUSG00000001986	6.058	6.098	6.1	6.154	5.959	6.214	6.051	6.188	5.972	5.72	6.098	5.697	6.346	6.198	5.929	5.91	5.997	6.275	6.084	6.353	6.197	5.754	6.171	5.621	6.197	5.921	6.193	6.149	6.188	6.521	6.166	6.098	5.966	5.5	6.228	5.683	6.197	6.098	6.1	6.149	5.997	6.275	6.084	6.188	5.972	5.72	6.171	5.683	Gria3
ENSMUSG00000001988	6.595	6.408	6.637	6.221	6.455	6.366	6.478	6.598	6.754	6.369	6.562	5.936	6.698	6.643	6.555	6.487	6.358	6.607	6.338	6.554	6.549	6.567	6.421	6.394	6.472	6.433	6.506	6.404	6.517	6.617	6.541	6.682	6.583	6.518	6.462	6.188	6.595	6.433	6.555	6.404	6.455	6.607	6.478	6.598	6.583	6.518	6.462	6.188	Npas1
ENSMUSG00000001995	10.719	10.863	10.723	10.561	10.635	10.54	10.701	10.47	10.776	10.775	10.827	10.881	11.181	11.145	10.844	10.665	10.859	10.646	10.805	10.544	11.091	11.053	11.03	11.049	10.931	11.075	10.9	10.672	10.836	10.828	10.89	10.575	10.891	10.893	10.873	10.744	10.931	11.075	10.844	10.665	10.836	10.646	10.805	10.544	10.891	10.893	10.873	10.881	Sipa1l2
ENSMUSG00000001998	9.974	9.98	9.935	10.207	10.105	10.271	10.05	10.265	9.789	10.078	9.963	10.034	9.864	10.074	10.027	10.164	9.895	10.24	9.929	10.174	9.734	10.172	10.043	10.068	9.934	9.975	9.957	10.262	9.922	10.458	9.867	10.296	9.851	9.971	9.897	10.026	9.934	9.98	9.957	10.207	9.922	10.271	9.929	10.265	9.789	10.078	9.963	10.034	Ap4e1
ENSMUSG00000001999	8.48	8.938	8.557	8.426	8.574	8.873	8.644	8.687	8.718	9.046	8.599	8.965	8.647	9.065	8.678	8.687	8.599	9.05	8.73	8.578	8.648	9.203	8.737	9.146	8.587	8.871	8.631	8.5	8.722	9.068	8.777	8.801	8.672	9.078	8.671	8.98	8.587	8.938	8.631	8.5	8.599	9.05	8.73	8.687	8.672	9.078	8.671	8.98	Blvra
ENSMUSG00000002006	12.456	10.602	12.769	12.62	12.82	12.643	12.768	12.621	12.547	11.451	12.501	11.134	12.161	10.636	12.509	12.319	12.515	12.408	12.472	12.223	12.43	10.967	12.264	10.794	12.63	10.862	12.524	12.285	12.551	12.355	12.44	12.257	12.557	11.143	12.401	10.764	12.456	10.636	12.524	12.319	12.551	12.408	12.472	12.257	12.547	11.143	12.401	10.794	Pdzd4
ENSMUSG00000002007	6.15	6.474	6.162	6.364	6.338	6.436	6.41	6.196	6.331	6.245	6.309	6.427	6.357	6.65	6.444	6.355	6.33	6.184	6.393	6.186	6.308	6.236	6.319	6.407	6.197	6.285	6.2	6.242	6.449	6.248	6.453	6.566	6.208	6.295	6.514	6.49	6.197	6.474	6.2	6.355	6.338	6.248	6.41	6.196	6.308	6.245	6.319	6.427	Srpk3
ENSMUSG00000002010	11.57	11.483	11.533	11.455	11.612	11.339	11.501	11.435	11.572	11.624	11.689	11.592	11.71	11.519	11.553	11.428	11.602	11.459	11.635	11.613	11.813	11.59	11.628	11.716	11.5	11.592	11.544	11.572	11.564	11.557	11.548	11.512	11.524	11.731	11.556	11.74	11.57	11.519	11.544	11.455	11.602	11.459	11.548	11.512	11.572	11.624	11.628	11.716	Idh3g
ENSMUSG00000002012	7.645	7.766	7.241	7.559	7.439	7.366	7.598	7.411	7.705	7.585	7.499	7.55	7.904	7.889	7.688	7.771	7.642	7.717	7.586	7.55	7.947	7.664	7.806	7.763	7.667	7.778	7.792	7.799	7.65	7.814	7.374	7.569	7.639	7.626	7.783	7.548	7.667	7.778	7.688	7.771	7.642	7.717	7.586	7.55	7.705	7.626	7.783	7.55	Pnck
ENSMUSG00000002014	10.235	10.138	10.095	9.857	9.988	9.917	10.066	9.969	10.171	10.116	10.168	10.103	10.231	10.223	10.19	9.894	10.076	10.08	10.216	10.043	10.266	10.11	10.283	10.178	10.177	10.162	9.988	10.109	10.15	10.105	10.173	9.964	10.154	10.185	10.064	10.201	10.231	10.162	10.095	9.894	10.076	10.08	10.173	9.969	10.171	10.116	10.168	10.178	Ssr4
ENSMUSG00000002015	11.253	11.25	11.33	11.38	11.293	11.518	11.311	11.516	11.25	11.232	11.237	11.232	11.215	11.213	11.272	11.443	11.181	11.433	11.319	11.443	11.248	11.178	11.243	11.2	11.195	11.276	11.264	11.44	11.218	11.654	11.212	11.494	11.226	11.118	11.17	11.201	11.215	11.25	11.272	11.44	11.218	11.518	11.311	11.494	11.248	11.178	11.237	11.201	Bcap31
ENSMUSG00000002017	10.411	10.116	10.313	10.487	10.439	10.491	10.441	10.572	10.341	10.228	10.294	10.305	10.32	10.189	10.35	10.418	10.399	10.385	10.346	10.192	10.233	10.316	10.278	10.035	10.408	10.026	10.312	10.375	10.386	10.231	10.466	10.331	10.437	10.125	10.402	10.349	10.408	10.116	10.313	10.418	10.399	10.385	10.441	10.331	10.341	10.228	10.294	10.305	Fam98a
ENSMUSG00000002020	6.963	7.341	6.869	6.866	6.958	6.952	6.715	6.816	6.733	6.962	6.917	7.349	7.13	7.347	6.864	7.092	6.861	7.072	7.016	6.951	7.08	6.978	7.117	7.25	7.084	7.262	6.942	7.006	6.993	7.08	7.006	7.124	7.011	7.008	6.892	6.921	7.084	7.341	6.869	7.006	6.958	7.072	7.006	6.951	7.011	6.978	6.917	7.25	Ltbp2
ENSMUSG00000002028	11.156	11.318	11.217	11.291	11.292	11.468	11.295	11.36	11.121	11.08	11.212	11.096	11.033	11.348	11.348	11.311	11.345	11.491	11.146	11.366	11.104	11.11	11.204	11.066	11.063	11.302	11.047	11.394	11.201	11.492	11.078	11.636	11.061	11.125	11.279	11.082	11.063	11.318	11.217	11.311	11.292	11.491	11.146	11.366	11.104	11.11	11.212	11.082	Kmt2a
ENSMUSG00000002031	10.366	10.974	10.31	10.415	10.326	10.408	10.311	10.411	10.405	10.999	10.342	11.053	10.522	10.922	10.282	10.424	10.348	10.518	10.343	10.533	10.441	11.099	10.512	11.037	10.299	10.918	10.388	10.589	10.308	10.623	10.267	10.729	10.359	10.945	10.257	11.023	10.366	10.922	10.31	10.424	10.326	10.518	10.311	10.533	10.405	10.999	10.342	11.037	Ift46
ENSMUSG00000002032	7.265	7.048	7.042	7.04	6.903	6.987	6.774	6.879	6.933	7.483	7.18	7.156	7.107	7.46	7.178	7.146	7.113	7.075	7.06	7.08	7.337	7.27	7.251	7.324	7.106	7.331	7.01	6.814	7.056	7.126	7.041	7.173	7.016	7.428	7.288	7.448	7.107	7.331	7.042	7.04	7.056	7.075	7.041	7.08	7.016	7.428	7.251	7.324	Tmem25
ENSMUSG00000002033	6.597	6.974	6.28	6.642	6.283	6.642	6.532	6.356	6.616	6.898	6.531	6.458	6.445	6.884	6.551	6.33	6.436	6.328	6.554	6.333	6.472	6.444	6.25	6.677	6.537	6.803	6.364	6.458	6.615	6.471	6.376	6.471	6.383	6.784	6.38	6.559	6.537	6.884	6.364	6.458	6.436	6.471	6.532	6.356	6.472	6.784	6.38	6.559	Cd3g
ENSMUSG00000002043	9.435	9.211	9.137	9.111	9.258	9.22	9.302	9.041	9.198	9.495	9.271	9.322	9.526	9.376	9.254	9.205	9.206	9.14	9.331	9.105	9.626	9.448	9.458	9.495	9.202	9.518	9.336	9.076	9.288	9.266	9.294	9.148	9.357	9.435	9.302	9.558	9.435	9.376	9.254	9.111	9.258	9.22	9.302	9.105	9.357	9.448	9.302	9.495	Trappc6a
ENSMUSG00000002052	13.374	13.927	13.44	13.659	13.399	13.555	13.46	13.707	13.374	14.111	13.38	14.073	13.068	13.768	13.371	13.612	13.431	13.486	13.4	13.609	13.252	14.036	13.182	13.868	13.218	14.036	13.199	13.662	13.22	13.574	13.25	13.682	13.274	14.084	13.228	13.947	13.218	13.927	13.371	13.659	13.399	13.555	13.4	13.682	13.274	14.084	13.228	13.947	Supt6
ENSMUSG00000002055	12.187	13.218	12.179	12.785	12.145	12.565	12.183	13.113	12.218	13.279	12.332	13.241	12.353	13.141	12.2	12.79	12.289	12.67	12.217	13.096	12.294	13.395	12.286	13.112	12.057	13.249	12.054	12.886	12.11	12.854	12.154	13.308	12.213	13.358	12.132	13.185	12.187	13.218	12.179	12.79	12.145	12.67	12.183	13.113	12.218	13.358	12.286	13.185	Spag5
ENSMUSG00000002057	6.637	7.287	6.525	6.8	6.458	6.73	6.289	6.785	6.616	6.899	6.571	6.945	6.572	6.961	6.636	6.625	6.79	6.705	6.554	6.636	6.607	6.869	6.63	6.964	6.611	6.86	6.746	6.709	6.543	6.828	6.727	6.838	6.684	6.871	6.38	6.845	6.611	6.961	6.636	6.709	6.543	6.73	6.554	6.785	6.616	6.871	6.571	6.945	Foxn1
ENSMUSG00000002058	10.455	10.973	10.489	10.51	10.352	10.621	10.331	10.54	10.529	11.044	10.532	11.001	10.508	10.989	10.455	10.599	10.316	10.662	10.344	10.643	10.586	11.161	10.432	11.097	10.363	10.991	10.438	10.625	10.322	10.963	10.328	10.801	10.443	10.943	10.433	10.935	10.455	10.989	10.455	10.599	10.322	10.662	10.331	10.643	10.529	11.044	10.433	11.001	Unc119
ENSMUSG00000002059	10.584	10.516	10.797	10.854	10.875	10.587	10.855	10.838	10.705	11.015	10.653	10.875	10.379	10.317	10.638	10.709	10.674	10.444	10.748	10.682	10.401	10.723	10.333	10.574	10.595	10.533	10.605	10.552	10.557	10.621	10.637	10.621	10.627	10.771	10.576	10.667	10.584	10.516	10.638	10.709	10.674	10.587	10.748	10.682	10.627	10.771	10.576	10.667	Rab34
ENSMUSG00000002064	10.064	10.63	10.23	10.605	10.182	10.416	10.203	10.706	10.138	10.598	9.989	10.562	9.919	10.386	10.166	10.539	10.062	10.19	10.065	10.566	10.168	10.615	10.177	10.487	9.955	10.686	10.011	10.602	9.988	10.369	10.028	10.738	9.979	10.632	9.951	10.597	9.955	10.63	10.166	10.602	10.062	10.369	10.065	10.706	10.138	10.615	9.989	10.562	Sdf2
ENSMUSG00000002068	12.498	12.324	12.657	12.47	12.671	12.585	12.722	12.549	12.586	12.26	12.578	12.377	12.252	12.165	12.49	12.396	12.486	12.419	12.559	12.398	12.421	12.23	12.456	12.375	12.534	12.314	12.535	12.265	12.576	12.379	12.623	12.286	12.549	12.225	12.532	12.404	12.498	12.314	12.535	12.396	12.576	12.419	12.623	12.398	12.549	12.23	12.532	12.377	Ccne1
ENSMUSG00000002076	11.391	11.269	11.465	11.491	11.4	11.395	11.499	11.526	11.506	11.715	11.476	11.658	11.45	11.316	11.447	11.584	11.398	11.575	11.473	11.564	11.521	11.748	11.525	11.536	11.53	11.426	11.46	11.59	11.297	11.459	11.309	11.532	11.447	11.82	11.422	11.624	11.45	11.316	11.46	11.584	11.398	11.459	11.473	11.532	11.506	11.748	11.476	11.624	Hsf2bp
ENSMUSG00000002083	9.201	7.821	9.077	8.804	8.991	8.906	9.018	8.724	9.027	7.379	9.016	7.473	9.478	8.241	9.208	8.8	9.072	9.01	9.118	8.93	9.486	7.509	9.159	7.91	9.512	7.755	9.427	8.573	9.44	8.555	9.399	8.738	9.453	7.4	9.446	7.765	9.478	7.821	9.208	8.8	9.072	8.906	9.118	8.738	9.453	7.4	9.159	7.765	Bbc3
ENSMUSG00000002100	7.725	8.05	7.871	8.031	7.771	7.904	7.775	7.915	7.734	8.102	7.968	7.979	7.773	7.927	7.684	7.846	7.743	7.694	7.76	7.844	7.65	8.074	7.611	7.778	7.77	8.141	7.822	7.869	7.716	7.881	7.725	8.008	7.808	7.732	7.785	7.591	7.77	8.05	7.822	7.869	7.743	7.881	7.76	7.915	7.734	8.074	7.785	7.778	Mybpc3
ENSMUSG00000002102	12.05	11.83	12.033	12.106	11.99	12.066	12.053	12.145	11.95	11.985	12.041	11.883	11.919	11.768	12.09	12.048	12.022	12.113	12.151	12.093	12.145	11.894	11.946	11.835	12.02	11.941	12.015	12.066	12.018	12.1	11.963	12.076	11.948	11.963	12.025	11.876	12.02	11.83	12.033	12.066	12.018	12.1	12.053	12.093	11.95	11.963	12.025	11.876	Psmc3
ENSMUSG00000002103	9.096	8.965	8.91	8.98	8.923	8.862	8.938	9.012	8.97	8.81	9.039	8.672	8.988	8.658	9.053	9.053	9.064	9.035	9.014	8.976	8.761	8.765	8.843	8.765	8.993	8.782	8.931	8.896	9.08	9.053	9.163	9.011	8.913	8.657	8.974	8.572	8.993	8.782	8.931	8.98	9.064	9.035	9.014	9.011	8.913	8.765	8.974	8.672	Acp2
ENSMUSG00000002104	8.166	7.657	8.331	8.224	8.313	8.093	8.4	8.091	8.258	8.153	8.054	8.373	7.992	7.779	8.44	7.903	8.145	7.971	8.268	8.491	8.25	8.19	7.815	8.19	8.165	8.071	8.211	8.345	8.164	7.925	8.155	8.119	8.3	7.881	8.288	7.934	8.165	7.779	8.331	8.224	8.164	7.971	8.268	8.119	8.258	8.153	8.054	8.19	Rapsn
ENSMUSG00000002105	8.166	7.954	7.967	7.856	7.952	7.864	7.956	7.933	8.095	7.852	8.059	7.777	8.238	8.102	8.273	8.046	8.02	8.105	8.111	7.994	8.245	7.845	8.289	8.139	8.244	7.812	8.282	7.756	8.157	8.048	8.183	8.11	8.233	7.822	8.339	7.865	8.238	7.954	8.273	7.856	8.02	8.048	8.111	7.994	8.233	7.845	8.289	7.865	Slc39a13
ENSMUSG00000002107	8.217	8.637	8.171	8.237	8.09	8.275	8.092	8.272	8.042	8.669	8.15	8.483	8.294	8.633	8.028	8.283	8.078	8.205	8.259	8.43	8.07	8.59	8.238	8.68	8.367	8.331	8.114	8.439	8.078	8.558	8.084	8.373	8.146	8.497	8.145	8.535	8.294	8.633	8.114	8.283	8.078	8.275	8.092	8.373	8.07	8.59	8.15	8.535	Celf2
ENSMUSG00000002108	6.823	6.951	6.973	6.805	6.902	6.947	6.839	6.845	6.919	7.082	6.626	7.102	6.935	7.076	6.838	6.789	6.886	6.853	6.772	7.05	6.871	6.993	6.834	7.123	6.859	7.036	6.825	7.006	6.878	7.04	6.766	6.748	6.759	6.924	7.03	7.055	6.859	7.036	6.838	6.805	6.886	6.947	6.772	6.845	6.871	6.993	6.834	7.102	Nr1h3
ENSMUSG00000002109	8.849	9.02	8.648	8.81	8.773	8.746	8.796	8.748	8.735	9.156	8.698	8.97	8.977	9.15	8.752	8.806	8.893	8.594	8.712	8.915	8.84	9.045	8.789	8.914	8.821	8.94	9.028	8.788	8.813	8.687	8.858	8.782	8.858	8.832	8.973	8.996	8.849	9.02	8.752	8.806	8.813	8.687	8.796	8.782	8.84	9.045	8.789	8.97	Ddb2
ENSMUSG00000002111	7.217	7.466	7.203	7.501	7.088	7.306	7.161	7.098	7.283	7.386	7.27	7.161	7.098	7.119	7.101	7.297	7.212	7.518	7.284	7.242	7.471	7.533	7.163	7.141	7.297	7.166	7.202	7.457	7.241	7.433	7.391	7.417	7.094	7.199	7.263	7.072	7.217	7.166	7.202	7.457	7.212	7.433	7.284	7.242	7.283	7.386	7.263	7.141	Spi1
ENSMUSG00000002129	13.397	13.505	13.507	13.575	13.535	13.633	13.569	13.669	13.424	13.651	13.514	13.681	13.225	13.319	13.485	13.534	13.526	13.59	13.532	13.646	13.459	13.603	13.342	13.588	13.325	13.594	13.304	13.528	13.358	13.704	13.36	13.528	13.411	13.787	13.363	13.703	13.325	13.505	13.485	13.534	13.526	13.633	13.532	13.646	13.424	13.651	13.363	13.681	Sf3a1
ENSMUSG00000002147	10.734	11.084	10.615	10.903	10.553	10.864	10.6	10.862	10.719	11.268	10.779	11.245	10.857	11.144	10.773	11.071	10.762	11.04	10.796	11.03	10.98	11.376	10.919	11.354	10.665	11.39	10.692	11.142	10.688	11.269	10.599	11.113	10.767	11.032	10.728	11.231	10.734	11.144	10.692	11.071	10.688	11.04	10.6	11.03	10.767	11.268	10.779	11.245	Stat6
ENSMUSG00000002190	10.223	10.639	10.314	10.145	10.188	10.337	10.243	10.244	10.244	10.658	10.231	10.653	10.078	10.649	10.126	10.303	10.159	10.213	10.245	10.263	10.075	10.566	10.217	10.731	10.261	10.197	10.282	10.427	10.226	10.554	10.375	10.465	10.201	10.239	10.228	10.444	10.223	10.639	10.282	10.303	10.188	10.337	10.245	10.263	10.201	10.566	10.228	10.653	Clgn
ENSMUSG00000002204	8.319	7.126	8.163	8.191	8.187	8.351	8.09	8.145	8.251	7.644	8.157	7.397	8.021	7.206	8.236	8.375	8.128	8.209	8.279	8.064	8.197	7.448	7.998	7.442	8.164	7.064	8.409	8.008	8.404	8.359	8.165	8.178	8.303	7.544	8.136	7.128	8.164	7.126	8.236	8.191	8.187	8.351	8.165	8.145	8.251	7.544	8.136	7.397	Napsa
ENSMUSG00000002205	9.763	9.67	9.78	9.783	9.701	9.674	9.882	9.8	9.769	9.653	9.766	9.633	9.792	9.516	9.7	9.607	9.721	9.619	9.704	9.669	9.824	9.728	9.666	9.531	9.674	9.759	9.734	9.706	9.78	9.612	9.702	9.6	9.706	9.721	9.573	9.763	9.763	9.67	9.734	9.706	9.721	9.619	9.704	9.669	9.769	9.721	9.666	9.633	Vrk3
ENSMUSG00000002210	9.843	9.408	9.963	9.885	9.961	9.716	9.967	9.843	10.032	9.776	9.988	9.664	9.702	9.264	9.915	9.664	10.032	9.658	9.94	9.983	9.967	9.409	9.687	9.617	9.846	9.126	9.86	9.703	9.916	9.826	9.872	10.008	9.951	9.555	9.915	9.683	9.843	9.264	9.915	9.703	9.961	9.716	9.94	9.983	9.967	9.555	9.915	9.664	Smg9
ENSMUSG00000002221	10.941	10.669	10.923	10.633	10.962	10.675	10.964	10.545	10.995	10.537	10.987	10.58	10.993	10.685	10.97	10.607	10.92	10.564	10.957	10.647	11.09	10.635	11.012	10.709	10.984	10.723	11.053	10.617	10.956	10.569	10.96	10.781	10.975	10.61	10.996	10.476	10.984	10.685	10.97	10.617	10.956	10.569	10.96	10.647	10.995	10.61	10.996	10.58	Paxip1
ENSMUSG00000002222	11.577	11.805	11.681	11.685	11.668	11.843	11.657	11.88	11.566	11.672	11.545	11.69	11.649	11.932	11.604	11.618	11.585	11.822	11.591	11.728	11.552	11.762	11.667	11.615	11.722	11.899	11.576	11.631	11.66	11.895	11.656	11.701	11.625	11.634	11.581	11.59	11.649	11.899	11.604	11.631	11.66	11.843	11.656	11.728	11.566	11.672	11.581	11.615	Rmnd5a
ENSMUSG00000002227	12.456	11.42	12.467	12.192	12.44	11.839	12.495	11.975	12.529	12.09	12.5	11.965	12.462	11.402	12.466	11.93	12.417	11.606	12.425	11.909	12.508	11.938	12.386	11.794	12.406	11.933	12.349	11.81	12.366	11.336	12.344	11.829	12.406	12.13	12.466	12.182	12.456	11.42	12.466	11.93	12.417	11.606	12.425	11.909	12.508	12.09	12.466	11.965	Mov10
ENSMUSG00000002228	9.332	8.321	9.216	8.889	9.13	9.333	9.215	8.981	9.213	8.963	9.202	8.643	9.566	8.801	9.199	9.117	9.202	9.542	9.201	9.074	9.505	8.869	9.401	8.717	9.382	8.672	9.455	8.991	9.456	9.617	9.353	8.92	9.394	8.6	9.138	8.725	9.382	8.672	9.216	8.991	9.202	9.542	9.215	8.981	9.394	8.869	9.202	8.717	Ppm1j
ENSMUSG00000002233	9.715	8.591	9.649	9.612	9.593	9.519	9.654	9.767	9.708	8.994	9.591	8.797	9.665	8.951	9.644	9.823	9.683	9.795	9.728	9.637	9.766	8.707	9.706	8.886	9.661	8.846	9.776	9.728	9.798	9.774	9.699	9.719	9.737	8.709	9.678	8.624	9.665	8.846	9.649	9.728	9.683	9.774	9.699	9.719	9.737	8.709	9.678	8.797	Rhoc
ENSMUSG00000002249	7.706	7.552	7.788	7.776	7.73	7.911	7.701	7.718	7.765	7.294	7.696	7.209	7.86	7.852	7.685	7.833	7.841	7.978	7.838	7.766	7.937	7.418	7.792	7.715	7.759	7.449	8.115	7.712	7.841	7.924	8.008	7.66	8.043	7.311	8.023	7.353	7.759	7.552	7.788	7.776	7.841	7.924	7.838	7.718	7.937	7.311	7.792	7.353	Tead3
ENSMUSG00000002250	9.475	8.964	9.474	9.134	9.359	9.386	9.301	9.153	9.496	8.598	9.478	8.722	9.67	9.032	9.484	9.276	9.606	9.438	9.508	9.461	9.658	8.784	9.491	9.061	9.661	8.834	9.702	9.263	9.661	9.501	9.666	9.165	9.626	8.568	9.625	8.711	9.661	8.964	9.484	9.263	9.606	9.438	9.508	9.165	9.626	8.598	9.491	8.722	Ppard
ENSMUSG00000002257	8.792	7.992	8.689	8.614	8.71	8.783	8.669	8.577	8.762	7.897	8.841	7.71	8.892	8.1	8.86	8.8	8.813	8.794	8.895	8.761	8.891	7.774	8.679	7.908	8.989	7.856	9.068	8.556	9.049	8.547	9.096	8.514	8.953	7.727	9.053	7.65	8.892	7.992	8.86	8.614	8.813	8.783	8.895	8.577	8.891	7.774	8.841	7.71	Def6
ENSMUSG00000002265	11.894	11.772	12.055	12.347	12.089	12.234	12.086	12.554	11.877	11.915	11.914	11.933	11.896	11.806	11.992	12.253	11.954	12.018	11.91	12.258	11.775	11.737	11.879	11.514	11.986	11.938	11.73	12.197	11.826	11.91	11.93	12.301	11.926	11.992	11.984	11.733	11.896	11.806	11.992	12.253	11.954	12.018	11.93	12.301	11.877	11.915	11.914	11.733	Peg3
ENSMUSG00000002266	7.406	7.333	7.199	7.448	7.456	7.43	7.366	7.613	7.416	7.325	7.578	7.303	7.5	7.543	7.611	7.369	7.526	7.779	7.413	7.642	7.416	7.417	7.338	7.516	7.618	7.228	7.298	7.676	7.549	7.478	7.636	7.56	7.619	7.277	7.644	7.168	7.5	7.333	7.298	7.448	7.526	7.478	7.413	7.613	7.416	7.325	7.578	7.303	Zim1
ENSMUSG00000002274	8.642	8.127	8.619	8.308	8.653	8.307	8.593	8.243	8.617	8.139	8.65	8.159	8.679	8.283	8.732	8.247	8.771	8.312	8.635	8.277	8.798	8.343	8.761	8.274	8.839	8.195	8.714	8.22	8.726	8.245	8.895	8.317	8.828	8.013	8.691	8.158	8.679	8.195	8.714	8.247	8.726	8.307	8.635	8.277	8.798	8.139	8.691	8.159	Metrn
ENSMUSG00000002279	8.499	8.724	8.359	8.261	8.4	8.603	8.312	8.179	8.554	8.69	8.671	8.786	8.728	8.654	8.35	8.319	8.567	8.559	8.608	8.27	8.765	8.805	8.553	8.818	8.519	8.727	8.593	8.312	8.546	8.786	8.451	8.476	8.479	8.702	8.466	8.644	8.519	8.724	8.359	8.312	8.546	8.603	8.451	8.27	8.554	8.702	8.553	8.786	Lmf1
ENSMUSG00000002280	9.168	8.769	9.269	9.305	9.199	9.158	9.238	9.211	9.154	8.706	9.143	8.638	8.981	8.963	9.148	9.15	9.295	9.292	9.253	9.268	9.043	8.795	9.007	8.816	9.242	8.863	9.213	9.19	9.312	9.145	9.297	9.094	9.121	8.618	9.165	8.809	9.168	8.863	9.213	9.19	9.295	9.158	9.253	9.211	9.121	8.706	9.143	8.809	Ciao3
ENSMUSG00000002289	9.665	9.549	9.828	9.889	9.874	9.993	9.728	9.923	9.714	9.673	9.733	9.614	9.399	9.349	9.918	9.866	9.773	9.778	9.828	9.877	9.446	9.529	9.547	9.474	9.675	9.768	9.832	9.735	9.771	9.809	9.609	9.835	9.712	9.326	9.831	9.247	9.665	9.549	9.832	9.866	9.773	9.809	9.728	9.877	9.712	9.529	9.733	9.474	Angptl4
ENSMUSG00000002297	11.921	11.288	11.89	11.717	11.901	11.586	11.856	11.709	11.858	11.383	11.93	11.345	11.791	11.157	11.884	11.679	11.914	11.456	11.926	11.615	11.724	11.34	11.822	11.323	11.804	11.429	11.859	11.689	11.822	11.409	11.832	11.638	11.744	11.433	11.741	11.428	11.804	11.288	11.884	11.689	11.901	11.456	11.856	11.638	11.744	11.383	11.822	11.345	Dbf4
ENSMUSG00000002307	10.893	10.459	10.889	10.913	10.863	10.818	10.907	10.883	10.829	10.495	10.863	10.562	10.71	10.484	10.867	10.831	10.908	10.723	10.946	10.887	10.782	10.482	10.686	10.486	10.8	10.636	10.839	10.851	10.78	10.623	10.817	10.909	10.726	10.599	10.776	10.589	10.8	10.484	10.867	10.851	10.863	10.723	10.907	10.887	10.782	10.495	10.776	10.562	Daxx
ENSMUSG00000002308	9.483	9.719	9.67	9.751	9.609	9.632	9.697	9.858	9.615	9.723	9.577	9.734	9.565	9.723	9.616	9.857	9.663	9.674	9.618	9.728	9.59	9.727	9.706	9.79	9.594	9.723	9.571	9.848	9.685	9.614	9.517	9.684	9.497	9.981	9.617	9.832	9.565	9.723	9.616	9.848	9.663	9.632	9.618	9.728	9.59	9.727	9.617	9.79	Cd320
ENSMUSG00000002319	11.174	10.91	11.298	11.087	11.309	10.976	11.315	11.066	11.169	11.065	11.265	11.138	11.079	10.713	11.288	11.053	11.246	10.936	11.185	11.137	11.24	11.071	11.189	11.233	11.17	11.02	11.166	10.865	11.2	10.819	11.245	10.992	11.245	11.225	11.297	11.199	11.17	10.91	11.288	11.053	11.246	10.936	11.245	11.066	11.24	11.071	11.265	11.199	Ipo4
ENSMUSG00000002320	9.846	9.98	9.875	10.012	9.855	9.851	9.964	10.113	9.801	10.057	9.814	10.072	9.673	9.906	9.851	9.968	9.727	9.908	9.797	9.833	9.784	9.98	9.807	10.026	9.806	10.073	9.739	9.84	9.752	10.041	9.638	9.949	9.809	10.099	9.736	9.982	9.806	9.98	9.851	9.968	9.752	9.908	9.797	9.949	9.801	10.057	9.807	10.026	Tm9sf1
ENSMUSG00000002324	9.83	10.724	9.821	10.044	9.796	10.125	9.62	10.276	9.931	10.589	9.936	10.687	10.254	10.847	9.869	10.347	9.906	10.325	9.826	10.474	10.144	10.754	10.202	10.761	9.87	10.592	9.807	10.605	9.807	10.775	9.767	10.665	9.851	10.553	9.925	10.602	9.87	10.724	9.821	10.347	9.807	10.325	9.767	10.474	9.931	10.589	9.936	10.687	Rec8
ENSMUSG00000002325	9.117	8.606	9.028	8.981	9.068	9.001	9.134	9.172	9.155	8.788	9.049	8.664	8.964	8.841	9.149	8.969	9.144	8.905	9.174	8.998	9.008	8.733	9.002	8.782	9.077	8.658	9.167	8.907	9.162	8.849	9.062	8.915	9.176	8.861	9.179	8.769	9.077	8.658	9.149	8.969	9.144	8.905	9.134	8.998	9.155	8.788	9.049	8.769	Irf9
ENSMUSG00000002326	9.315	9.214	9.412	9.392	9.281	9.376	9.386	9.395	9.331	9.227	9.394	9.315	9.352	9.014	9.395	9.438	9.317	9.252	9.342	9.331	9.352	9.309	9.296	9.259	9.341	9.306	9.253	9.356	9.334	9.267	9.27	9.441	9.276	9.361	9.239	9.253	9.341	9.214	9.395	9.392	9.317	9.267	9.342	9.395	9.331	9.309	9.296	9.259	Gmpr2
ENSMUSG00000002329	9.159	9.367	9.033	9.071	8.939	9.088	8.882	9.26	8.973	9.299	9.163	9.293	9.241	9.361	9.118	9.134	9.043	8.96	9.118	9.192	9.171	9.241	9.083	9.321	9.112	9.405	9.066	9.15	9.032	9.02	9.039	9.117	9.037	9.271	9.116	9.493	9.159	9.367	9.066	9.134	9.032	9.02	9.039	9.192	9.037	9.271	9.116	9.321	Mdp1
ENSMUSG00000002332	9.035	9.002	8.857	8.961	8.956	8.51	8.946	8.965	8.922	9.173	9.022	9.203	9.173	9.129	8.938	8.93	8.989	8.727	9.005	8.93	9.059	9.125	9.064	9.128	8.911	9.025	8.961	8.932	8.852	8.95	8.919	9.1	8.963	9.237	8.944	9.109	9.035	9.025	8.938	8.932	8.956	8.727	8.946	8.965	8.963	9.173	9.022	9.128	Dhrs1
ENSMUSG00000002341	8.378	8.296	8.362	8.507	8.517	8.398	8.483	8.31	8.446	8.666	8.387	8.659	8.458	8.283	8.389	8.465	8.229	8.106	8.313	8.164	8.403	8.231	8.451	8.432	8.506	7.984	8.322	8.436	8.433	8.18	8.147	8.348	8.537	8.666	8.495	8.43	8.458	8.283	8.362	8.465	8.433	8.18	8.313	8.31	8.446	8.666	8.451	8.432	Ncan
ENSMUSG00000002342	9.795	9.48	9.919	9.788	9.881	9.737	9.855	9.927	9.893	9.555	9.876	9.389	10.026	9.502	9.881	10.045	9.798	9.921	9.837	10.057	9.924	9.466	9.978	9.591	9.866	9.305	9.836	10.178	9.971	10.055	9.766	10.093	9.866	9.422	9.899	9.434	9.866	9.48	9.881	10.045	9.881	9.921	9.837	10.057	9.893	9.466	9.899	9.434	Tmem161a
ENSMUSG00000002343	9.626	8.88	10.043	9.799	9.958	9.548	10.016	9.875	9.895	9.069	9.832	9.089	9.608	8.686	9.894	9.676	9.775	9.483	9.925	9.848	9.788	8.978	9.669	9.15	9.901	8.833	9.818	9.581	9.83	9.292	9.876	9.754	9.863	9.156	9.814	9.148	9.626	8.833	9.894	9.676	9.83	9.483	9.925	9.848	9.863	9.069	9.814	9.148	Armc6
ENSMUSG00000002345	8.635	8.413	8.699	8.778	8.586	8.635	8.622	8.594	8.711	8.616	8.661	8.687	8.518	8.131	8.585	8.694	8.682	8.419	8.736	8.618	8.724	8.586	8.496	8.566	8.487	8.647	8.516	8.527	8.572	8.507	8.489	8.629	8.609	8.761	8.563	8.604	8.518	8.413	8.585	8.694	8.586	8.507	8.622	8.618	8.711	8.616	8.563	8.604	Borcs8
ENSMUSG00000002346	8.373	8.895	8.496	8.731	8.723	8.547	8.485	8.722	8.361	8.639	8.504	8.749	8.858	9.015	8.721	8.755	8.753	8.777	8.497	8.74	8.706	8.86	8.623	8.796	8.723	8.931	8.705	8.444	8.525	8.527	8.698	8.597	8.813	8.939	8.617	8.971	8.723	8.931	8.705	8.731	8.723	8.547	8.497	8.722	8.706	8.86	8.617	8.796	Slc25a42
ENSMUSG00000002365	8.75	8.06	8.931	8.721	8.893	8.64	8.88	8.804	8.817	8.294	8.887	8.175	8.737	7.975	8.906	8.83	8.849	8.759	8.869	8.872	8.775	8.166	8.832	8.303	8.808	8.037	8.891	8.649	8.898	8.649	8.934	8.819	8.899	8.247	8.837	8.198	8.75	8.037	8.906	8.721	8.893	8.649	8.88	8.819	8.817	8.247	8.837	8.198	Snx9
ENSMUSG00000002372	11.262	10.67	11.331	11.203	11.374	11.035	11.36	11.188	11.26	10.501	11.288	10.655	11.122	10.633	11.32	11.112	11.332	11.044	11.345	11.224	11.339	10.478	11.111	10.639	11.398	10.521	11.423	11.04	11.394	10.873	11.407	11.017	11.439	10.506	11.396	10.548	11.262	10.633	11.331	11.112	11.374	11.035	11.36	11.188	11.339	10.501	11.288	10.639	Ranbp3
ENSMUSG00000002379	11.085	10.661	11.052	10.663	11.003	10.644	11.001	10.601	11.072	10.81	11.03	10.648	10.955	10.499	10.988	10.709	10.945	10.791	11.037	10.962	11.204	10.77	11.022	10.972	10.965	10.888	11.029	10.671	11.01	10.527	11.045	10.536	11.028	10.974	11.08	10.888	10.965	10.661	11.029	10.671	11.003	10.644	11.037	10.601	11.072	10.81	11.03	10.888	Ndufa11
ENSMUSG00000002384	7.964	8.281	7.959	7.827	8.023	8.09	8.043	8.109	7.972	7.929	8.03	8.003	7.949	8.195	7.879	7.832	8.031	8.154	7.986	8.057	7.845	8.041	7.928	8.097	8.026	7.962	8.042	7.708	8.002	8.239	8.062	7.803	8.16	8.227	7.979	7.938	7.964	8.195	7.959	7.827	8.023	8.154	8.043	8.057	7.972	8.041	7.979	8.003	Bmp8b
ENSMUSG00000002393	10.263	9.427	10.435	9.914	10.439	9.75	10.541	9.854	10.277	9.484	10.249	9.599	10.175	9.437	10.357	9.753	10.265	9.616	10.411	9.947	10.422	9.472	10.368	9.876	10.462	9.206	10.403	9.831	10.5	9.516	10.516	9.734	10.511	9.58	10.488	9.57	10.263	9.427	10.403	9.831	10.439	9.616	10.516	9.854	10.422	9.484	10.368	9.599	Nr2f6
ENSMUSG00000002395	10.008	9.436	9.991	9.758	10.037	9.791	9.983	9.692	10.009	9.573	9.957	9.698	9.916	9.356	9.969	9.751	9.985	9.628	9.984	9.824	10.172	9.462	10.005	9.644	9.957	9.512	10.088	9.717	9.964	9.552	9.896	9.714	10.026	9.669	10.002	9.692	9.957	9.436	9.991	9.751	9.985	9.628	9.983	9.714	10.026	9.573	10.002	9.692	Use1
ENSMUSG00000002396	8.645	8.093	8.925	8.324	8.802	8.217	8.808	8.167	8.756	8.253	8.777	8.248	8.562	8.093	8.591	8.176	8.628	8.147	8.661	8.504	8.888	8.181	8.829	8.333	8.735	8.046	8.785	8.146	8.792	8.086	8.795	8.116	8.793	8.405	8.765	8.385	8.645	8.093	8.785	8.176	8.792	8.147	8.795	8.167	8.793	8.253	8.777	8.333	Ocel1
ENSMUSG00000002409	7.913	7.931	7.683	7.732	7.905	7.689	7.774	7.756	7.847	7.589	7.763	7.546	8.11	8.005	8.01	7.917	8.026	7.922	7.959	8.051	8.191	7.611	8.043	7.832	7.852	7.86	8.034	7.737	7.997	7.968	8.07	8	8.046	7.668	8.061	7.571	7.913	7.931	8.01	7.737	7.997	7.922	7.959	8	8.046	7.611	8.043	7.571	Dyrk1b
ENSMUSG00000002413	10.506	10.09	10.319	10.271	10.4	10.515	10.286	10.411	10.357	10.11	10.366	10.008	10.521	10.237	10.329	10.378	10.311	10.486	10.298	10.384	10.229	10.041	10.432	9.899	10.336	9.963	10.284	10.475	10.445	10.481	10.31	10.671	10.197	10.04	10.243	10.166	10.506	10.09	10.319	10.378	10.4	10.486	10.298	10.411	10.229	10.041	10.366	10.008	Braf
ENSMUSG00000002416	8.701	8.169	8.84	8.659	8.796	8.375	8.735	8.688	8.73	8.452	8.619	8.275	8.706	8.193	8.691	8.567	8.602	8.684	8.783	8.632	8.708	8.196	8.748	8.383	8.83	8.181	8.781	8.503	8.825	8.402	8.775	8.624	8.736	8.239	8.725	8.381	8.706	8.181	8.781	8.567	8.796	8.402	8.775	8.632	8.73	8.239	8.725	8.381	Ndufb2
ENSMUSG00000002428	10.347	9.977	10.372	10.357	10.372	10.283	10.398	10.297	10.281	10.066	10.252	10.077	10.316	10.044	10.381	10.208	10.287	10.076	10.31	10.063	10.127	10.056	10.265	9.909	10.39	9.88	10.334	10.294	10.349	10.007	10.363	10.267	10.31	9.985	10.325	9.953	10.347	9.977	10.372	10.294	10.349	10.076	10.363	10.267	10.281	10.056	10.265	9.953	Hltf
ENSMUSG00000002455	11.29	11.25	11.215	11.461	11.226	11.796	11.308	11.565	11.207	11.319	11.242	11.42	11.15	11.252	11.291	11.449	11.343	11.847	11.332	11.493	11.35	11.355	11.217	11.195	11.184	11.337	11.193	11.352	11.228	12.143	11.188	11.502	11.189	11.297	11.217	11.328	11.184	11.252	11.215	11.449	11.228	11.847	11.308	11.502	11.207	11.319	11.217	11.328	Prpf6
ENSMUSG00000002458	10.057	10.186	10.103	10.217	10.234	10.301	10.036	10.011	10.205	10.367	10.198	10.42	10.045	10.035	10.133	10.038	10.187	10.468	10.185	10.115	10.093	10.337	10.182	10.508	10.045	10.158	10.085	10.118	10.162	10.582	10.048	10.063	10.122	10.223	10.19	10.46	10.045	10.158	10.103	10.118	10.187	10.468	10.048	10.063	10.122	10.337	10.19	10.46	Rgs19
ENSMUSG00000002459	6.628	6.258	6.52	6.598	6.279	6.601	6.517	6.649	6.452	6.341	6.487	6.266	6.574	6.35	6.326	6.679	6.505	6.653	6.481	6.718	6.529	6.198	6.418	6.011	6.492	6.489	6.777	6.473	6.41	6.792	6.368	6.661	6.441	5.987	6.324	6.275	6.574	6.35	6.52	6.598	6.41	6.653	6.481	6.661	6.452	6.198	6.418	6.266	Rgs20
ENSMUSG00000002475	6.914	8.25	6.797	6.863	6.898	7.056	6.805	6.782	7.148	8.434	6.88	8.323	7.202	8.402	6.859	7.261	6.724	6.897	6.893	6.825	7.019	8.568	7.134	8.287	6.861	8.242	6.929	7.171	7.04	7.387	6.96	6.899	6.893	8.249	6.842	8.297	6.914	8.25	6.859	7.171	6.898	7.056	6.893	6.825	7.019	8.434	6.88	8.297	Abhd3
ENSMUSG00000002477	11.927	11.089	11.909	11.532	11.757	11.478	11.849	11.608	11.753	11.467	11.719	11.41	11.572	11.003	11.751	11.502	11.725	11.332	11.844	11.619	11.676	11.39	11.651	11.473	11.723	11.282	11.772	11.458	11.703	11.202	11.783	11.375	11.81	11.503	11.788	11.438	11.723	11.089	11.772	11.502	11.725	11.332	11.844	11.608	11.753	11.467	11.719	11.438	Snrpd1
ENSMUSG00000002486	9.391	9.348	9.484	9.463	9.611	9.365	9.472	9.535	9.404	9.371	9.269	9.268	9.405	9.337	9.507	9.506	9.415	9.453	9.376	9.571	9.498	9.226	9.425	9.635	9.38	9.29	9.52	9.538	9.505	9.56	9.534	9.552	9.507	9.099	9.548	9.224	9.391	9.337	9.507	9.506	9.505	9.453	9.472	9.552	9.498	9.226	9.425	9.268	Tchp
ENSMUSG00000002489	10.962	10.826	10.916	10.82	10.888	10.488	10.936	10.792	10.984	10.871	11.053	10.86	11.057	10.982	10.873	10.814	10.874	10.446	10.861	10.852	11.014	11.018	10.955	10.82	11.031	10.675	10.912	10.867	11.033	10.54	10.865	10.954	11.082	10.824	11.042	10.761	11.031	10.826	10.912	10.82	10.888	10.488	10.865	10.852	11.014	10.871	11.042	10.82	Tiam1
ENSMUSG00000002496	11.635	11.439	11.634	11.628	11.623	11.62	11.664	11.603	11.646	11.479	11.675	11.489	11.604	11.404	11.713	11.64	11.7	11.628	11.673	11.602	11.759	11.406	11.671	11.411	11.651	11.439	11.653	11.629	11.654	11.642	11.705	11.707	11.702	11.327	11.662	11.398	11.635	11.439	11.653	11.629	11.654	11.628	11.673	11.603	11.702	11.406	11.671	11.411	Tsc2
ENSMUSG00000002500	7.255	7.359	7.57	7.349	7.303	7.527	7.38	7.363	7.46	7.749	7.485	7.498	7.573	7.749	7.337	7.577	7.512	7.591	7.499	7.57	7.64	7.639	7.464	7.855	7.187	7.831	7.426	7.548	7.364	7.538	7.484	7.599	7.455	7.951	7.432	7.586	7.255	7.749	7.426	7.548	7.364	7.538	7.484	7.57	7.46	7.749	7.464	7.586	Rpl3l
ENSMUSG00000002504	9.943	9.937	9.992	10.026	9.835	10.022	9.885	10.072	9.956	10.107	9.976	10.057	9.86	9.959	9.913	10.082	9.848	10.04	10.01	10.228	10.117	10.191	9.977	10.181	10.004	10.078	9.888	10.248	9.944	10.093	9.886	10.257	9.905	10.021	9.919	9.928	9.943	9.959	9.913	10.082	9.848	10.04	9.886	10.228	9.956	10.107	9.976	10.057	Nherf2
ENSMUSG00000002524	12.001	11.317	12.016	11.819	12.022	11.673	12.057	11.806	11.989	11.365	12.069	11.349	11.997	11.323	12.091	11.745	12.141	11.701	12.145	11.967	12.116	11.382	11.992	11.557	12.101	11.36	12.104	11.763	12.052	11.653	12.085	11.831	12.066	11.444	12.1	11.397	12.001	11.323	12.091	11.763	12.052	11.673	12.085	11.831	12.066	11.382	12.069	11.397	Puf60
ENSMUSG00000002546	10.511	10.435	10.476	10.384	10.482	10.216	10.497	10.413	10.425	10.351	10.505	10.439	10.569	10.482	10.541	10.45	10.584	10.28	10.555	10.413	10.629	10.388	10.508	10.519	10.44	10.645	10.498	10.506	10.552	10.221	10.441	10.43	10.461	10.391	10.521	10.496	10.511	10.482	10.498	10.45	10.552	10.221	10.497	10.413	10.461	10.388	10.508	10.496	Golga2
ENSMUSG00000002550	9.37	9.306	9.476	9.797	9.495	9.444	9.494	9.799	9.348	9.185	9.418	9.261	9.525	9.609	9.579	9.735	9.559	9.601	9.63	9.75	9.533	9.274	9.501	9.217	9.549	9.241	9.606	9.833	9.536	9.615	9.563	10.062	9.46	9.118	9.553	9.051	9.525	9.306	9.579	9.797	9.536	9.601	9.563	9.799	9.46	9.185	9.501	9.217	Uck1
ENSMUSG00000002565	6.143	6.131	6.103	6.266	6.102	6.396	6.218	6.33	6.069	6.087	6.188	5.912	6.112	6.095	6.122	5.877	6.222	6.084	6.222	6.181	6.323	5.95	6.275	5.97	6.398	6.035	6.3	5.957	6.368	6.214	6.163	6.112	6.299	6.173	6.112	5.664	6.143	6.095	6.122	5.957	6.222	6.214	6.218	6.181	6.299	6.087	6.188	5.912	Scin
ENSMUSG00000002578	7.963	7.5	7.989	7.84	7.641	7.681	7.761	7.821	7.768	7.606	7.826	7.773	7.939	7.67	7.887	7.858	7.779	7.912	7.75	7.814	7.691	7.731	7.988	7.578	7.897	7.739	7.71	7.818	7.968	7.602	7.907	7.814	7.817	7.587	8.029	7.539	7.939	7.67	7.887	7.84	7.779	7.681	7.761	7.814	7.768	7.606	7.988	7.578	Ikzf4
ENSMUSG00000002580	10.601	10.93	10.661	10.739	10.709	10.758	10.753	10.684	10.556	11.207	10.549	11.291	10.435	10.817	10.623	10.66	10.559	10.628	10.697	10.636	10.632	11.116	10.532	11.086	10.464	11.029	10.484	10.749	10.347	10.853	10.359	10.555	10.54	11.276	10.515	11.393	10.464	10.93	10.623	10.739	10.559	10.758	10.697	10.636	10.556	11.207	10.532	11.291	Mien1
ENSMUSG00000002588	6.017	5.972	6.01	5.994	6.009	5.994	6.008	5.99	6.012	5.962	6.013	5.963	6.024	5.982	6.015	5.997	6.016	5.997	6.184	5.996	6.184	5.967	6.018	5.973	5.989	5.938	5.988	6.27	5.987	5.96	5.985	5.96	5.983	6.227	5.984	5.937	6.017	5.972	6.01	5.997	6.009	5.994	6.008	5.99	6.012	5.967	6.013	5.963	Pon1
ENSMUSG00000002602	8.039	7.651	7.879	7.893	7.911	8.03	7.983	7.867	8.007	7.624	8.13	7.626	8.102	7.853	8.033	7.801	7.997	7.971	8.012	7.78	8.032	7.606	7.907	7.793	7.929	7.698	7.967	8.033	7.927	7.979	7.861	8.011	8.095	7.458	8.014	7.857	8.039	7.698	7.967	7.893	7.927	7.979	7.983	7.867	8.032	7.606	8.014	7.793	Axl
ENSMUSG00000002603	9.132	9.136	9.439	9.242	9.364	9.22	9.468	9.353	9.254	9.405	9.369	9.532	9.263	9.221	9.439	9.187	9.45	9.257	9.531	9.299	9.401	9.507	9.447	9.873	9.126	9.597	9.253	9.125	9.315	9.208	9.263	9.514	9.351	9.566	9.382	9.686	9.132	9.221	9.439	9.187	9.364	9.22	9.468	9.353	9.351	9.507	9.382	9.686	Tgfb1
ENSMUSG00000002608	10.148	10.144	10.218	10.065	10.12	10.227	10.142	10.091	10.099	10.073	10.142	10.125	10.092	10.102	10.182	9.988	10.097	10.27	10.133	10.181	10.331	10.27	10.108	10.254	10.055	10.098	10.099	10.045	10.194	10.309	10.183	10.205	10.214	10.184	10.236	10.053	10.092	10.102	10.182	10.045	10.12	10.27	10.142	10.181	10.214	10.184	10.142	10.125	Ccdc97
ENSMUSG00000002617	7.772	8.301	7.512	7.761	7.598	7.876	7.528	7.725	7.664	8.295	7.666	8.301	7.623	8.209	7.653	7.739	7.731	8.056	7.505	7.815	7.542	8.248	7.669	8.141	7.649	8.124	7.677	7.807	7.719	7.806	7.641	7.63	7.694	8.47	7.597	8.195	7.649	8.209	7.653	7.761	7.719	7.876	7.528	7.725	7.664	8.295	7.666	8.195	Zfp40
ENSMUSG00000002625	11.167	11.04	10.946	11.132	10.965	11.246	10.966	11.057	11.027	11.012	11.192	11.063	11.323	11.316	11.168	11.129	11.231	11.48	11.202	11.174	11.364	11.243	11.223	11.15	11.095	11.093	11.113	11.106	11.136	11.458	11.137	11.105	11.252	11.158	11.254	11.383	11.167	11.093	11.113	11.129	11.136	11.458	11.137	11.105	11.252	11.158	11.223	11.15	Akap8l
ENSMUSG00000002633	6.312	6.598	6.451	6.175	6.152	6.175	6.398	6.429	6.149	6.224	6.147	6.672	6.284	6.482	6.311	6.341	6.394	6.409	6.382	6.347	6.135	6.545	6.139	6.389	6.435	6.613	6.184	6.222	6.361	6.227	6.365	6.227	6.192	6.477	6.191	6.464	6.312	6.598	6.311	6.222	6.361	6.227	6.382	6.347	6.149	6.477	6.147	6.464	Shh
ENSMUSG00000002635	9.979	9.681	10.085	9.785	10.056	9.665	10.05	9.686	10.034	9.698	10.005	9.683	10.025	9.621	10.012	9.812	10.12	9.731	9.961	9.844	9.894	9.716	9.955	9.78	9.904	9.776	10.027	9.754	10.005	9.795	10.008	9.804	9.847	9.818	9.959	9.68	9.979	9.681	10.027	9.785	10.056	9.731	10.008	9.804	9.894	9.716	9.959	9.683	Pdcd2l
ENSMUSG00000002658	11.538	11.721	11.604	11.45	11.542	11.611	11.569	11.567	11.428	11.682	11.576	11.712	11.229	11.534	11.532	11.536	11.553	11.618	11.608	11.635	11.474	11.583	11.328	11.737	11.43	11.881	11.425	11.398	11.412	11.553	11.402	11.431	11.362	11.903	11.411	11.843	11.43	11.721	11.532	11.45	11.542	11.611	11.569	11.567	11.428	11.682	11.411	11.737	Gtf2f1
ENSMUSG00000002660	10.933	10.177	11.097	10.794	11.036	10.729	11.003	10.644	10.973	10.484	11.018	10.495	10.847	10.123	10.978	10.687	11.007	10.723	11.047	10.956	11.017	10.393	10.832	10.674	10.987	10.247	10.993	10.716	10.989	10.644	11.013	10.636	10.933	10.614	10.964	10.598	10.933	10.177	10.993	10.716	11.007	10.723	11.013	10.644	10.973	10.484	10.964	10.598	Clpp
ENSMUSG00000002661	9.302	9.373	9.504	9.224	9.482	9.103	9.42	9.257	9.38	9.649	9.281	9.529	9.259	9.322	9.356	9.348	9.305	9.177	9.372	9.522	9.394	9.607	9.358	9.595	9.332	9.618	9.402	9.358	9.274	9.318	9.303	9.213	9.324	9.317	9.342	9.645	9.302	9.373	9.402	9.348	9.305	9.177	9.372	9.257	9.38	9.607	9.342	9.595	Alkbh7
ENSMUSG00000002664	5.988	5.916	5.977	6.126	5.976	6.343	6.145	6.121	5.979	5.9	5.981	5.902	6.153	5.933	6.152	6.126	6.237	5.957	5.984	6.13	5.993	5.908	5.989	5.919	6.197	5.863	6.184	6.08	5.94	5.897	5.937	6.215	6.234	5.853	5.935	6.145	6.153	5.916	6.152	6.126	5.976	5.957	5.984	6.13	5.993	5.9	5.981	5.919	Pspn
ENSMUSG00000002668	7.501	7.236	7.317	7.219	7.179	7.076	7.185	7.205	7.197	7.595	7.409	7.553	7.54	7.449	7.112	7.175	7.194	7.21	7.253	7.155	7.659	7.617	7.349	7.392	7.381	7.274	7.189	7.095	7.213	7.256	7.349	7.348	7.37	7.514	7.377	7.634	7.501	7.274	7.189	7.175	7.194	7.21	7.253	7.205	7.37	7.595	7.377	7.553	Dennd1c
ENSMUSG00000002679	9.637	9.25	9.617	9.595	9.603	9.607	9.594	9.492	9.626	9.377	9.678	9.38	9.402	9.228	9.597	9.444	9.555	9.5	9.74	9.493	9.443	9.299	9.571	9.328	9.607	9.305	9.685	9.473	9.605	9.325	9.656	9.384	9.523	9.274	9.637	9.481	9.607	9.25	9.617	9.473	9.603	9.5	9.656	9.492	9.523	9.299	9.637	9.38	Med6
ENSMUSG00000002688	7.397	7.786	7.288	7.301	7.413	7.318	7.266	7.233	7.289	7.723	7.272	7.731	7.295	8.058	7.391	7.37	7.353	7.422	7.423	7.201	7.416	7.926	7.492	7.909	7.293	7.617	7.379	7.296	7.386	7.542	7.404	7.534	7.32	7.745	7.434	7.94	7.295	7.786	7.379	7.301	7.386	7.422	7.404	7.233	7.32	7.745	7.434	7.909	Prkd1
ENSMUSG00000002699	6.162	6.249	6.475	6.206	6.424	6.205	6.18	6.214	6.172	6.658	6.432	6.451	6.366	6.563	6.166	6.201	6.416	6.2	6.335	6.377	6.319	6.449	6.33	6.504	6.215	6.491	6.389	6.266	6.22	6.273	6.574	6.272	6.228	6.326	6.581	6.318	6.215	6.491	6.389	6.206	6.416	6.205	6.335	6.272	6.228	6.449	6.432	6.451	Lcp2
ENSMUSG00000002718	12.437	12.205	12.521	12.432	12.528	12.375	12.547	12.502	12.44	12.333	12.456	12.292	12.426	12.169	12.484	12.395	12.395	12.289	12.5	12.295	12.267	12.307	12.411	12.18	12.428	12.317	12.41	12.342	12.418	12.321	12.397	12.321	12.375	12.357	12.362	12.318	12.428	12.205	12.484	12.395	12.418	12.321	12.5	12.321	12.375	12.333	12.411	12.292	Cse1l
ENSMUSG00000002728	10.649	10.25	10.738	10.585	10.648	10.592	10.655	10.677	10.645	10.313	10.591	10.311	10.528	10.197	10.553	10.39	10.634	10.299	10.627	10.487	10.474	10.402	10.489	10.301	10.693	10.127	10.704	10.521	10.619	10.393	10.645	10.553	10.633	10.144	10.574	10.289	10.649	10.197	10.704	10.521	10.634	10.393	10.645	10.553	10.633	10.313	10.574	10.301	Naa20
ENSMUSG00000002731	8.554	8.524	8.565	8.424	8.603	8.514	8.489	8.451	8.664	8.447	8.61	8.696	8.841	8.659	8.588	8.551	8.466	8.353	8.628	8.405	8.665	8.743	8.603	8.555	8.559	8.436	8.612	8.768	8.597	8.474	8.458	8.5	8.607	8.888	8.593	8.406	8.559	8.524	8.588	8.551	8.597	8.474	8.489	8.451	8.664	8.743	8.603	8.555	Prkra
ENSMUSG00000002732	6.665	6.541	6.707	6.5	6.482	6.503	6.588	6.356	6.681	6.532	6.743	6.644	6.766	6.87	6.603	6.547	6.613	6.722	6.695	6.561	6.571	6.667	6.682	6.356	6.62	6.493	6.486	6.75	6.606	6.57	6.717	6.814	6.787	6.508	6.586	6.456	6.665	6.541	6.603	6.547	6.606	6.57	6.695	6.561	6.681	6.532	6.682	6.456	Fkbp7
ENSMUSG00000002733	9.562	9.629	9.674	9.662	9.66	9.773	9.672	9.56	9.677	9.715	9.703	9.748	9.654	9.623	9.742	9.649	9.788	9.812	9.745	9.534	9.633	9.721	9.652	9.788	9.724	9.655	9.707	9.524	9.746	9.654	9.788	9.522	9.764	9.674	9.739	9.769	9.654	9.629	9.707	9.649	9.746	9.773	9.745	9.534	9.677	9.715	9.703	9.769	Plekha3
ENSMUSG00000002741	11.931	11.969	11.947	12.272	11.953	12.189	11.98	12.346	11.955	12.206	11.903	12.228	11.693	11.928	11.894	12.291	11.899	12.178	11.926	11.986	11.926	12.056	11.901	11.918	11.896	11.901	11.816	12.299	11.831	12.232	11.893	12.199	11.908	12.052	11.883	12.056	11.896	11.928	11.894	12.291	11.899	12.189	11.926	12.199	11.926	12.056	11.901	12.056	Ykt6
ENSMUSG00000002748	11.993	11.998	12.146	12.05	12.08	12.056	12.108	12.104	11.985	11.966	12.042	12.032	11.97	11.985	12.131	12.072	12.143	12.045	12.093	12.13	12.014	11.997	11.989	11.988	11.955	12.144	11.981	12.185	11.961	12.088	12.015	12.212	11.931	11.972	12.015	11.971	11.97	11.998	12.131	12.072	12.08	12.056	12.093	12.13	11.985	11.972	12.015	11.988	Baz1b
ENSMUSG00000002763	10.665	11.388	10.751	10.847	10.879	10.851	10.859	10.86	10.782	11.405	10.733	11.453	10.79	11.413	10.79	10.862	10.779	10.751	10.734	10.741	10.866	11.51	10.881	11.441	10.724	11.315	10.676	10.821	10.632	10.978	10.747	10.873	10.791	11.611	10.83	11.458	10.724	11.388	10.751	10.847	10.779	10.851	10.747	10.86	10.791	11.51	10.83	11.453	Pex6
ENSMUSG00000002767	11.371	11.188	11.282	11.042	11.316	11.082	11.257	11.043	11.22	11.338	11.294	11.329	11.303	11.017	11.25	11.124	11.265	11.128	11.338	11.281	11.453	11.324	11.195	11.448	11.232	11.353	11.254	11.083	11.22	11.245	11.219	10.924	11.285	11.418	11.285	11.388	11.303	11.188	11.254	11.083	11.265	11.128	11.257	11.043	11.285	11.338	11.285	11.388	Mrpl2
ENSMUSG00000002768	10.534	9.981	10.549	10.21	10.483	10.389	10.503	10.272	10.505	10.08	10.515	10.372	10.521	10.031	10.482	10.29	10.526	10.383	10.465	10.251	10.744	10.021	10.461	10.335	10.446	10.27	10.427	10.172	10.446	10.309	10.482	10.202	10.517	10.309	10.515	10.31	10.521	10.031	10.482	10.21	10.483	10.383	10.482	10.251	10.517	10.08	10.515	10.335	Mea1
ENSMUSG00000002769	7.407	7.606	7.251	7.138	7.192	7.012	7.26	7.379	7.532	7.428	7.376	7.425	7.848	7.927	7.478	7.392	7.223	7.288	7.279	7.436	7.671	7.78	7.379	7.71	7.415	7.562	7.478	7.512	7.326	7.307	7.376	7.374	7.55	7.598	7.426	7.74	7.415	7.606	7.478	7.392	7.223	7.288	7.279	7.379	7.55	7.598	7.379	7.71	Gnmt
ENSMUSG00000002771	8.009	7.855	7.79	7.897	8.085	8.349	7.948	7.972	8.033	8.015	7.936	7.903	8.017	7.931	8.126	7.808	7.966	8.396	7.915	8.049	8.127	7.845	8.073	8.09	7.979	7.644	8.086	7.946	8.121	8.49	8.046	8.008	8.262	7.831	8.21	7.648	8.009	7.855	8.086	7.897	8.085	8.396	7.948	8.008	8.127	7.845	8.073	7.903	Grin2d
ENSMUSG00000002778	10.272	10.266	10.279	10.374	10.31	10.423	10.291	10.315	10.277	10.342	10.358	10.385	10.39	10.344	10.272	10.372	10.327	10.424	10.346	10.31	10.377	10.358	10.415	10.362	10.303	10.451	10.361	10.473	10.255	10.398	10.283	10.311	10.381	10.368	10.233	10.317	10.303	10.344	10.279	10.374	10.31	10.423	10.291	10.311	10.377	10.358	10.358	10.362	Kdelr1
ENSMUSG00000002781	10.139	9.954	10.059	9.862	10.136	9.922	10.126	9.741	10.175	10.185	10.213	10.192	10.11	9.798	10.101	9.826	10.027	9.834	10.201	9.91	10.122	10.13	10.106	10.282	10.106	9.877	10.115	10.056	10.03	9.784	10.061	9.754	10.2	10.237	10.134	10.177	10.11	9.877	10.101	9.862	10.03	9.834	10.126	9.754	10.175	10.185	10.134	10.192	Tmem143
ENSMUSG00000002791	6.036	6.008	6.032	6.022	6.031	6.022	6.03	6.267	6.204	6.002	6.185	6.187	6.195	6.014	6.035	6.024	6.035	6.024	6.035	6.023	6.202	6.005	6.036	6.191	6.198	5.988	6.26	6.003	6.017	6.179	6.016	6.001	6.015	5.984	6.015	6.272	6.195	6.008	6.035	6.022	6.031	6.024	6.03	6.023	6.202	6.002	6.036	6.191	NA
ENSMUSG00000002797	9.425	8.929	9.363	8.988	9.157	9.2	9.167	8.881	9.253	9.05	9.34	9.097	9.22	8.923	9.213	8.894	9.303	9.133	9.323	8.965	9.301	8.951	9.322	9.107	9.405	8.917	9.27	8.85	9.299	9.18	9.269	8.864	9.338	8.986	9.305	9.082	9.405	8.923	9.27	8.894	9.299	9.18	9.269	8.881	9.301	8.986	9.322	9.097	Ggct
ENSMUSG00000002799	10.53	10.459	10.603	10.449	10.51	10.44	10.571	10.526	10.504	10.518	10.552	10.551	10.8	10.686	10.746	10.569	10.664	10.712	10.512	10.732	10.847	10.579	10.744	10.819	10.715	10.299	10.697	10.401	10.792	10.488	10.875	10.614	10.828	10.616	10.897	10.612	10.715	10.459	10.697	10.449	10.664	10.488	10.571	10.614	10.828	10.579	10.744	10.612	Jag2
ENSMUSG00000002803	8.375	9.027	8.43	8.434	8.44	8.557	8.384	8.684	8.557	8.808	8.528	8.935	8.567	9.051	8.592	8.588	8.592	8.551	8.612	8.576	8.711	9.012	8.517	8.871	8.578	9.196	8.571	8.586	8.602	8.539	8.468	8.735	8.532	8.85	8.46	8.729	8.567	9.051	8.571	8.586	8.592	8.551	8.468	8.684	8.557	8.85	8.517	8.871	Btbd6
ENSMUSG00000002804	9.089	8.868	8.894	8.969	8.933	9.119	9.029	8.834	8.885	9.044	9.098	8.892	9.137	8.854	8.887	8.852	8.886	8.975	8.999	8.869	9.046	9.027	9.014	9.031	9.057	8.819	9.054	8.82	9.103	8.912	9.105	8.94	9.083	8.984	8.959	8.924	9.089	8.854	8.894	8.852	8.933	8.975	9.029	8.869	9.046	9.027	9.014	8.924	Nudt14
ENSMUSG00000002808	8.159	8.104	8.342	8.216	8.135	8.313	8.301	8.226	8.365	7.971	8.348	7.905	8.305	7.845	8.328	8.354	8.316	8.156	8.297	8.333	8.282	8.003	8.307	7.893	8.251	7.854	8.338	8.281	8.352	8.293	8.407	8.519	8.364	7.774	8.154	7.846	8.251	7.854	8.338	8.281	8.316	8.293	8.301	8.333	8.364	7.971	8.307	7.893	Epdr1
ENSMUSG00000002812	11.866	12.2	11.883	12.088	11.903	12.097	11.926	12.035	11.926	12.257	11.893	12.283	11.917	12.055	11.872	12.088	11.972	12.177	11.893	12.112	11.996	12.19	11.943	12.185	11.76	12.09	11.774	12.211	11.827	12.334	11.864	12.148	11.834	12.285	11.834	12.326	11.866	12.09	11.872	12.088	11.903	12.177	11.893	12.112	11.926	12.257	11.893	12.283	Flii
ENSMUSG00000002814	10.753	11.282	10.705	11.019	10.778	10.921	10.751	11.049	10.746	11.265	10.786	11.407	10.541	11.063	10.685	11.007	10.749	10.846	10.766	10.977	10.702	11.276	10.697	11.319	10.567	11.386	10.56	11.038	10.564	11.142	10.549	11.038	10.62	11.311	10.638	11.297	10.567	11.282	10.685	11.019	10.749	10.921	10.751	11.038	10.702	11.276	10.697	11.319	Top3a
ENSMUSG00000002820	10.101	10.094	10.224	10.247	10.141	10.248	10.297	10.178	10.109	9.929	10.148	9.95	10.149	10.117	10.155	10.329	10.137	10.215	10.124	10.35	10.257	10.095	10.217	10.172	10.201	10.319	10.109	10.216	10.127	10.276	10.132	10.232	10.142	10.161	10.245	9.867	10.149	10.117	10.155	10.247	10.137	10.248	10.132	10.232	10.142	10.095	10.217	9.95	Atg4d
ENSMUSG00000002825	10.186	9.381	10.226	10.163	10.272	10.05	10.178	10.086	10.12	9.643	10.198	9.659	10.042	9.416	10.195	10.016	10.254	10.052	10.183	10.153	10.275	9.518	10.092	9.535	10.167	9.487	10.212	9.96	10.212	9.992	10.207	9.962	10.248	9.653	10.182	9.608	10.167	9.416	10.212	10.016	10.254	10.05	10.183	10.086	10.248	9.643	10.182	9.608	Qtrt1
ENSMUSG00000002831	6.487	6.878	6.593	6.493	6.635	6.739	6.666	6.56	6.654	6.716	6.762	6.692	6.549	6.801	6.722	6.655	6.589	6.82	6.67	6.734	6.508	6.694	6.723	6.778	6.729	6.692	6.8	6.501	6.842	6.641	6.764	6.781	6.621	6.401	6.579	6.883	6.549	6.801	6.722	6.501	6.635	6.739	6.67	6.734	6.621	6.694	6.723	6.778	Plin4
ENSMUSG00000002833	12.255	12.381	12.167	12.21	12.125	12.194	12.131	12.072	12.17	12.334	12.144	12.351	12.135	12.398	12.222	12.189	12.278	12.26	12.224	12.21	12.372	12.404	12.211	12.182	12.084	12.578	12.072	12.171	12.103	12.273	12.115	12.209	12.125	12.477	12.175	12.39	12.135	12.398	12.167	12.189	12.125	12.26	12.131	12.209	12.17	12.404	12.175	12.351	Hdgfl2
ENSMUSG00000002835	11.708	11.513	11.728	11.633	11.68	11.479	11.717	11.646	11.649	11.491	11.676	11.489	11.591	11.362	11.675	11.583	11.701	11.513	11.676	11.642	11.656	11.519	11.571	11.47	11.678	11.517	11.606	11.593	11.704	11.5	11.623	11.576	11.634	11.521	11.703	11.405	11.678	11.513	11.675	11.593	11.701	11.5	11.676	11.642	11.649	11.519	11.676	11.47	Chaf1a
ENSMUSG00000002844	11.958	11.298	11.964	12.135	11.95	12.105	12.021	12.162	11.955	11.531	11.974	11.317	11.889	11.351	12.051	12.221	12.001	12.159	12.042	12.241	12.011	11.369	11.895	11.302	12.022	11.468	11.969	12.204	11.98	11.866	11.981	12.151	11.996	11.461	12.004	11.362	11.958	11.351	11.969	12.204	11.98	12.105	12.021	12.162	11.996	11.461	11.974	11.317	Adprh
ENSMUSG00000002845	11.254	11.019	11.388	11.595	11.355	11.428	11.37	11.595	11.262	11.119	11.255	10.936	11.127	11.085	11.421	11.595	11.395	11.458	11.445	11.561	11.322	11.112	11.323	11.04	11.351	11.309	11.384	11.466	11.252	11.344	11.391	11.592	11.366	10.83	11.222	11.212	11.254	11.085	11.388	11.595	11.355	11.428	11.391	11.592	11.322	11.112	11.255	11.04	Tmem39a
ENSMUSG00000002846	10.163	10.231	10.058	9.733	9.973	9.782	9.957	9.771	10.074	10.212	10.068	10.1	10.121	10.197	9.981	9.887	9.925	9.867	9.999	9.749	10.041	10.349	10.05	10.174	10.053	10.044	10.032	9.822	9.97	10.012	10.006	9.843	10.001	10.113	10.095	10.275	10.121	10.197	10.032	9.822	9.97	9.867	9.999	9.771	10.041	10.212	10.068	10.174	Timmdc1
ENSMUSG00000002847	8.342	8.088	8.082	8.192	8.012	8.046	8.067	7.878	8.171	8.33	8.431	8.078	8.37	8.017	8.068	8.147	8.17	7.953	7.982	8.142	8.194	7.964	8.113	7.79	8.127	8.359	8.127	8.3	8.227	8.046	8.019	8.21	7.906	8.02	8.198	7.611	8.342	8.088	8.082	8.192	8.17	8.046	8.019	8.142	8.171	8.02	8.198	7.79	Pla1a
ENSMUSG00000002870	13.026	12.32	13.023	12.847	13.053	12.926	13.056	12.786	13.007	12.383	13.074	12.37	12.944	12.299	13.079	12.828	13.07	12.853	13.113	12.799	13.128	12.274	12.949	12.382	13.024	12.49	13.025	12.788	13.025	12.822	12.969	12.724	12.95	12.481	12.993	12.445	13.024	12.32	13.025	12.828	13.053	12.853	13.056	12.786	13.007	12.383	12.993	12.382	Mcm2
ENSMUSG00000002871	8.779	8.745	8.616	8.775	8.901	8.369	8.702	8.666	8.679	8.568	8.854	8.63	9.042	8.868	8.868	8.694	8.863	8.666	8.838	8.984	8.986	8.803	8.925	9.014	9.057	8.816	8.815	8.533	8.953	8.619	8.915	8.764	8.918	8.673	8.953	8.823	9.042	8.816	8.815	8.694	8.901	8.619	8.838	8.764	8.918	8.673	8.925	8.823	Tpra1
ENSMUSG00000002881	8.813	9.467	8.729	8.836	8.739	9.243	8.547	8.923	8.897	9.104	8.845	9.095	8.81	9.611	8.735	8.959	8.847	9.248	8.741	8.934	8.787	9.237	8.962	9.082	8.774	9.612	8.648	9.153	8.727	9.322	8.654	9.04	8.89	9.099	8.579	9.126	8.81	9.611	8.729	8.959	8.739	9.248	8.654	8.934	8.89	9.104	8.845	9.095	Nab1
ENSMUSG00000002885	10.617	12.164	10.622	10.78	10.565	11.043	10.537	10.835	10.693	11.51	10.679	11.677	10.862	11.966	10.725	10.979	10.674	11.118	10.632	11.079	10.817	11.688	10.782	11.662	10.569	12.202	10.585	10.88	10.593	11.235	10.701	10.95	10.658	11.643	10.703	11.721	10.617	12.164	10.622	10.88	10.593	11.118	10.632	10.95	10.693	11.643	10.703	11.677	Adgre5
ENSMUSG00000002897	8.633	9.205	8.657	8.728	8.748	8.81	8.682	8.979	8.714	9.212	8.587	9.275	8.789	9.322	8.728	8.838	8.816	8.838	8.599	8.832	8.747	9.258	8.833	9.297	8.563	9.308	8.744	8.761	8.642	8.927	8.67	8.881	8.721	9.37	8.777	9.255	8.633	9.308	8.728	8.761	8.748	8.838	8.67	8.881	8.721	9.258	8.777	9.275	Il17ra
ENSMUSG00000002900	11.287	11.426	11.286	11.194	11.335	10.943	11.356	10.991	11.353	11.712	11.439	11.716	11.354	11.403	11.286	11.078	11.206	10.593	11.169	10.82	11.287	11.756	11.317	11.652	11.347	11.286	11.236	10.887	11.442	10.709	11.421	10.875	11.42	11.758	11.442	11.606	11.347	11.403	11.286	11.078	11.335	10.709	11.356	10.875	11.353	11.756	11.439	11.652	Lamb1
ENSMUSG00000002908	7.915	7.826	7.891	7.794	7.756	7.663	7.759	7.763	7.892	8.012	7.966	8.132	8.172	8.104	8.047	7.988	8.155	7.967	8.058	7.867	8.26	8.145	8.184	8.301	8.162	7.878	8.031	8.019	7.977	7.948	8.134	7.926	8.158	8.089	8.116	7.865	8.162	7.878	8.031	7.988	7.977	7.948	8.058	7.867	8.158	8.089	8.116	8.132	Kcnn1
ENSMUSG00000002910	9.122	9.128	9.167	8.855	9.197	8.901	8.99	8.793	9.095	9.182	9.195	9.142	9.368	9.345	9.197	9.03	9.117	9.022	9.202	9.143	9.215	8.999	9.363	9.247	9.085	9.179	9.327	8.904	9.199	8.939	9.165	8.706	9.26	9.296	9.24	9.517	9.122	9.179	9.197	8.904	9.197	8.939	9.165	8.793	9.215	9.182	9.24	9.247	Arrdc2
ENSMUSG00000002930	6.078	6.09	6.08	6.084	6.08	6.084	6.081	6.085	6.08	6.092	6.079	6.092	6.077	6.087	6.079	6.254	6.079	6.083	6.079	6.084	6.078	6.091	6.078	6.089	6.085	6.098	6.086	6.092	6.086	6.093	6.086	6.093	6.087	6.1	6.087	6.098	6.078	6.09	6.08	6.092	6.08	6.084	6.081	6.085	6.08	6.092	6.079	6.092	Ppp1r17
ENSMUSG00000002944	6.065	6.064	6.065	6.239	6.312	6.24	6.065	6.064	6.236	6.064	6.065	6.064	6.065	6.064	6.065	6.065	6.065	6.234	6.234	6.065	6.065	6.488	6.065	6.064	6.317	6.063	6.064	6.064	6.24	6.064	6.064	6.248	6.238	6.063	6.064	6.063	6.065	6.064	6.065	6.065	6.24	6.234	6.065	6.065	6.236	6.064	6.065	6.064	Cd36
ENSMUSG00000002948	10.202	10.26	10.424	10.33	10.446	10.359	10.365	10.391	10.269	10.163	10.328	10.312	10.117	9.997	10.225	10.29	10.236	10.171	10.319	10.409	10.265	10.084	10.16	10.17	10.311	10.113	10.294	10.284	10.276	10.302	10.337	10.347	10.32	10.03	10.268	10.028	10.202	10.113	10.294	10.29	10.276	10.302	10.337	10.391	10.269	10.084	10.268	10.17	Map2k7
ENSMUSG00000002949	10.667	10.393	10.671	10.539	10.55	10.558	10.544	10.614	10.473	10.603	10.653	10.492	10.745	10.523	10.584	10.564	10.741	10.474	10.724	10.422	10.698	10.504	10.575	10.576	10.616	10.489	10.591	10.592	10.599	10.574	10.541	10.623	10.557	10.588	10.627	10.6	10.667	10.489	10.591	10.564	10.599	10.558	10.544	10.614	10.557	10.588	10.627	10.576	Timm44
ENSMUSG00000002957	11.615	11.963	11.565	11.398	11.597	11.41	11.637	11.304	11.615	12.023	11.661	12.087	11.696	11.966	11.656	11.41	11.639	11.413	11.601	11.305	11.777	12.125	11.747	12.197	11.572	12.117	11.496	11.358	11.596	11.481	11.555	11.219	11.624	12.313	11.607	12.292	11.615	11.966	11.565	11.398	11.597	11.413	11.601	11.304	11.624	12.125	11.661	12.197	Ap2a2
ENSMUSG00000002963	9.009	9.269	8.999	9.02	8.893	8.783	8.982	8.934	8.92	9.099	8.99	8.983	9.095	9.174	8.928	8.951	9.046	8.786	9.013	9.035	9.174	9.166	9.019	9.074	8.914	9.309	9.015	9.096	9.033	8.887	8.893	9.056	8.911	9.025	8.962	9.149	9.009	9.269	8.999	9.02	9.033	8.786	8.982	9.035	8.92	9.099	8.99	9.074	Pnkp
ENSMUSG00000002968	11.722	11.398	11.872	11.543	11.912	11.417	11.896	11.559	11.841	11.584	11.816	11.471	11.842	11.331	11.822	11.504	11.804	11.315	11.829	11.753	11.929	11.472	11.803	11.75	11.837	11.467	11.838	11.465	11.867	11.252	11.858	11.547	11.897	11.658	11.833	11.631	11.837	11.398	11.838	11.504	11.867	11.315	11.858	11.559	11.897	11.584	11.816	11.631	Med25
ENSMUSG00000002980	10.513	9.829	10.479	10.319	10.475	10.109	10.612	10.301	10.51	9.896	10.466	9.837	10.553	9.795	10.555	10.407	10.416	10.28	10.522	10.419	10.763	9.764	10.468	9.834	10.502	9.898	10.591	10.409	10.604	10.091	10.549	10.334	10.481	9.882	10.509	9.81	10.513	9.829	10.555	10.407	10.475	10.109	10.549	10.334	10.51	9.882	10.468	9.834	Bcam
ENSMUSG00000002981	11.328	11.624	11.426	11.475	11.411	11.601	11.395	11.502	11.375	11.571	11.387	11.532	11.287	11.565	11.429	11.535	11.408	11.66	11.403	11.592	11.428	11.467	11.294	11.569	11.32	11.722	11.329	11.526	11.299	11.625	11.316	11.604	11.333	11.537	11.298	11.632	11.32	11.624	11.426	11.526	11.408	11.625	11.395	11.592	11.375	11.537	11.298	11.569	Clptm1
ENSMUSG00000002983	9.368	9.069	9.336	8.868	9.194	8.962	9.282	9.118	9.328	9.117	9.437	9.084	9.594	9.19	9.476	9.133	9.493	8.944	9.311	9.242	9.592	9.293	9.481	9.276	9.31	9.296	9.398	9.517	9.237	9.207	9.381	9.423	9.252	9.051	9.195	9.026	9.368	9.19	9.398	9.133	9.237	8.962	9.311	9.242	9.328	9.117	9.437	9.084	Relb
ENSMUSG00000002984	12.549	12.081	12.577	12.464	12.579	12.469	12.616	12.379	12.587	12.293	12.606	12.26	12.414	12.108	12.594	12.438	12.557	12.429	12.556	12.391	12.591	12.309	12.468	12.26	12.534	12.224	12.555	12.392	12.585	12.204	12.596	12.358	12.586	12.335	12.594	12.287	12.534	12.108	12.577	12.438	12.579	12.429	12.596	12.379	12.587	12.309	12.594	12.26	Tomm40
ENSMUSG00000002985	12.022	10.49	11.923	11.343	11.862	11.111	11.827	11.353	11.906	10.678	11.954	10.711	12.263	10.685	12.025	11.443	11.975	11.147	11.951	11.757	12.138	10.563	11.905	11.022	12.027	10.792	12.068	11.499	11.969	10.968	11.966	11.415	11.911	10.892	11.869	10.984	12.027	10.685	12.025	11.443	11.969	11.111	11.951	11.415	11.911	10.678	11.905	10.984	Apoe
ENSMUSG00000002992	6.337	6.254	6.524	6.599	6.355	6.385	6.427	6.394	6.347	6.47	6.387	6.272	6.369	6.234	6.406	6.545	6.345	6.373	6.408	6.453	6.485	6.265	6.543	6.434	6.529	6.322	6.564	6.449	6.225	6.531	6.229	6.463	6.406	6.334	6.409	6.325	6.369	6.254	6.524	6.545	6.345	6.385	6.408	6.453	6.406	6.334	6.409	6.325	Apoc2
ENSMUSG00000002996	10.167	10.407	9.999	10.245	10.118	10.457	9.993	10.451	10.112	10.044	10.079	10.159	10.312	10.54	10.189	10.425	10.069	10.587	10.097	10.425	10.106	10.165	10.048	10.146	10.115	10.588	10.024	10.353	10.052	10.662	10.053	10.468	9.968	10.218	9.928	10.285	10.167	10.54	10.024	10.353	10.069	10.587	10.053	10.451	10.106	10.165	10.048	10.159	Hbp1
ENSMUSG00000002997	7.782	8.22	7.516	7.433	7.622	7.36	7.415	7.417	7.793	8.16	7.683	8.209	7.786	8.478	7.586	7.422	7.525	7.53	7.552	7.54	7.697	8.199	7.657	8.23	7.559	8.189	7.554	7.454	7.617	7.917	7.599	7.355	7.728	7.949	7.796	8.284	7.782	8.22	7.554	7.433	7.617	7.53	7.552	7.417	7.728	8.16	7.683	8.23	Prkar2b
ENSMUSG00000003031	9.798	9.503	9.65	9.602	9.66	9.235	9.546	9.451	9.673	9.305	9.692	9.373	9.947	9.42	9.678	9.555	9.66	9.297	9.694	9.755	9.756	9.412	9.713	9.53	9.796	9.532	9.735	9.48	9.57	9.245	9.65	9.664	9.617	9.435	9.648	9.721	9.798	9.503	9.678	9.555	9.66	9.245	9.65	9.664	9.673	9.412	9.692	9.53	Cdkn1b
ENSMUSG00000003032	12.536	13.129	12.235	12.461	12.276	12.267	12.259	12.45	12.481	12.744	12.528	12.927	12.607	13.317	12.5	12.61	12.463	12.381	12.543	12.734	12.613	12.848	12.571	13.083	12.399	13.436	12.35	12.626	12.319	12.281	12.339	12.714	12.528	12.918	12.553	13.047	12.536	13.317	12.35	12.61	12.319	12.281	12.339	12.714	12.528	12.848	12.553	13.047	Klf4
ENSMUSG00000003033	10.473	10.102	10.515	10.619	10.664	10.536	10.691	10.694	10.48	10.452	10.468	10.364	10.353	10.041	10.613	10.524	10.638	10.463	10.66	10.547	10.529	10.315	10.496	10.239	10.381	10.421	10.509	10.448	10.508	10.496	10.542	10.431	10.472	10.374	10.454	10.474	10.381	10.102	10.515	10.524	10.638	10.496	10.66	10.547	10.48	10.374	10.468	10.364	Ap1m1
ENSMUSG00000003037	10.368	10.181	10.333	10.428	10.428	10.265	10.398	10.421	10.274	10.286	10.309	10.263	10.187	10.183	10.39	10.369	10.436	10.204	10.404	10.28	10.372	10.305	10.241	10.137	10.33	10.357	10.289	10.36	10.23	10.206	10.307	10.336	10.256	10.223	10.29	10.38	10.33	10.183	10.333	10.369	10.428	10.206	10.398	10.336	10.274	10.286	10.29	10.263	Rab8a
ENSMUSG00000003038	11.073	10.737	11.138	10.752	11.09	10.739	11.087	10.734	11.078	10.803	10.901	10.742	10.85	10.506	10.968	10.719	10.854	10.72	10.92	10.594	10.94	10.74	11.014	10.853	11.125	10.767	10.956	10.473	11.022	10.528	10.999	10.365	11.032	10.943	11.003	10.867	11.073	10.737	10.968	10.719	11.022	10.72	10.999	10.594	11.032	10.803	11.003	10.853	Hmgn2
ENSMUSG00000003039	10.46	10.074	10.573	10.336	10.549	10.292	10.492	10.324	10.437	10.152	10.468	10.168	10.252	9.975	10.481	10.468	10.434	10.24	10.484	10.389	10.466	10.089	10.271	10.102	10.55	10.148	10.484	10.243	10.519	10.098	10.442	10.209	10.427	10.165	10.457	10.13	10.46	10.074	10.484	10.336	10.519	10.24	10.484	10.324	10.437	10.152	10.457	10.13	Fam32a
ENSMUSG00000003051	9.669	9.831	9.634	9.522	9.524	9.548	9.453	9.365	9.704	9.572	9.614	9.66	10.157	10.138	9.612	9.761	9.594	9.758	9.599	9.688	10.004	9.767	9.822	9.821	9.861	9.789	9.824	9.645	9.715	9.449	9.727	9.577	9.885	9.675	9.957	9.896	9.861	9.831	9.634	9.645	9.594	9.548	9.599	9.577	9.885	9.675	9.822	9.821	Elf3
ENSMUSG00000003053	5.985	6.045	6.022	5.871	6.021	5.874	5.939	5.676	6.028	5.868	6.007	5.857	6.004	5.872	5.803	6.127	6.059	5.952	5.803	5.707	5.995	5.747	5.989	5.954	6.071	5.764	5.907	6.068	6.01	5.877	5.952	6.006	5.987	5.588	6.111	5.751	6.004	5.872	5.907	6.068	6.021	5.877	5.939	5.707	5.995	5.747	6.007	5.857	Cyp2c29
ENSMUSG00000003062	9.731	9.842	9.759	9.584	9.584	9.51	9.791	9.44	9.691	9.585	9.611	9.615	9.831	9.847	9.711	9.536	9.648	9.536	9.703	9.337	9.735	9.563	9.751	9.486	9.714	9.792	9.769	9.497	9.743	9.355	9.7	9.389	9.719	9.679	9.742	9.657	9.731	9.842	9.759	9.536	9.648	9.51	9.703	9.389	9.719	9.585	9.742	9.615	Stard3nl
ENSMUSG00000003068	11.474	11.178	11.612	11.619	11.616	11.572	11.671	11.65	11.539	11.076	11.514	11.126	11.528	11.188	11.592	11.582	11.555	11.538	11.592	11.678	11.565	11.13	11.447	11.197	11.541	11.21	11.565	11.499	11.546	11.419	11.641	11.704	11.646	11.107	11.597	11.147	11.528	11.188	11.592	11.582	11.555	11.538	11.641	11.678	11.565	11.107	11.514	11.147	Stk11
ENSMUSG00000003070	8.47	8.043	8.699	8.237	8.597	8.031	8.655	8.246	8.424	7.795	8.494	8.074	8.521	8.102	8.856	8.104	8.83	8.029	8.789	8.459	8.628	8.301	8.526	8.315	8.762	7.868	8.682	8.317	8.556	7.956	8.779	8.049	8.799	8.004	8.916	8.232	8.521	8.043	8.699	8.237	8.597	8.029	8.779	8.246	8.628	8.004	8.526	8.232	Efna2
ENSMUSG00000003072	12.032	11.545	12.119	11.964	12.099	11.93	12.077	11.973	12.053	12.009	12.025	11.884	12	11.584	12.112	12.051	12.017	11.966	12.094	11.959	12.156	11.856	11.962	11.818	12.087	11.679	12.075	11.957	12.012	11.774	12.004	11.969	12.036	11.988	12.044	11.969	12.032	11.584	12.112	11.964	12.017	11.93	12.077	11.969	12.053	11.988	12.025	11.884	Atp5d
ENSMUSG00000003099	11.53	11.119	11.628	11.512	11.629	11.498	11.639	11.511	11.553	11.268	11.563	11.261	11.428	11.155	11.621	11.414	11.558	11.357	11.551	11.384	11.536	11.184	11.475	11.183	11.587	11.135	11.618	11.294	11.62	11.199	11.599	11.346	11.648	11.259	11.668	11.235	11.53	11.135	11.621	11.414	11.62	11.357	11.599	11.384	11.553	11.259	11.563	11.235	Ppp5c
ENSMUSG00000003119	12.708	13.042	12.833	13.153	12.927	13.14	12.885	13.163	12.727	13.357	12.729	13.322	12.32	12.71	12.712	13.008	12.717	12.942	12.683	12.858	12.494	13.093	12.528	12.947	12.546	13.257	12.486	13.004	12.517	12.9	12.558	12.984	12.5	13.338	12.52	13.183	12.546	13.042	12.712	13.008	12.717	12.942	12.683	12.984	12.5	13.338	12.528	13.183	Cdk12
ENSMUSG00000003123	8.609	8.974	8.59	8.587	8.543	8.426	8.657	8.533	8.616	8.812	8.598	8.992	8.787	8.929	8.755	8.664	8.701	8.381	8.622	8.673	8.814	8.91	8.783	9.185	8.467	9.345	8.665	8.572	8.678	8.509	8.588	8.328	8.543	9.255	8.645	9.084	8.609	8.974	8.665	8.587	8.678	8.426	8.622	8.533	8.616	8.91	8.645	9.084	Lipe
ENSMUSG00000003131	10.59	10.28	10.691	10.56	10.611	10.416	10.717	10.62	10.59	10.366	10.506	10.212	10.506	10.219	10.533	10.508	10.607	10.421	10.597	10.412	10.491	10.246	10.529	10.333	10.589	10.164	10.625	10.639	10.587	10.505	10.661	10.473	10.579	10.174	10.552	10.136	10.589	10.219	10.625	10.56	10.607	10.421	10.661	10.473	10.579	10.246	10.529	10.212	Pafah1b2
ENSMUSG00000003134	8.985	9.339	8.83	8.843	8.854	8.937	8.839	8.863	9.023	8.803	8.965	8.833	9.281	9.484	9.039	8.885	9.089	8.846	9.085	8.888	9.095	9.029	9.101	9.105	9.049	9.389	9.025	8.814	9	8.905	9.134	8.888	9.049	9.024	9.122	8.988	9.049	9.389	9.025	8.843	9	8.905	9.085	8.888	9.049	9.024	9.101	8.988	Tbc1d8
ENSMUSG00000003135	10.953	10.856	11.01	11.07	11.11	10.81	11.073	11.061	10.978	10.962	10.938	11.033	10.752	10.813	11.098	10.989	10.902	10.779	11.007	10.941	10.904	10.916	10.966	10.997	10.993	10.929	10.971	10.933	10.975	10.662	11.004	10.934	11.088	10.896	11.034	10.88	10.953	10.856	11.01	10.989	10.975	10.779	11.007	10.941	10.978	10.916	10.966	10.997	Cnot11
ENSMUSG00000003153	14.295	14.831	13.846	13.938	13.815	14.096	13.777	13.897	14.169	14.365	14.23	14.56	14.629	15.007	14.095	14.113	14.203	14.35	14.125	14.125	14.381	14.597	14.387	14.713	14.161	14.895	14.137	14.192	14.062	14.471	14.074	14.133	14.154	14.578	14.204	14.672	14.295	14.895	14.095	14.113	14.062	14.35	14.074	14.125	14.169	14.578	14.23	14.672	Slc2a3
ENSMUSG00000003154	8.248	8.572	8.385	8.468	8.34	8.782	8.207	8.518	8.302	8.246	8.347	8.418	8.554	8.709	8.467	8.486	8.476	8.93	8.401	8.631	8.584	8.611	8.432	8.347	8.497	8.57	8.445	8.651	8.36	8.839	8.545	8.602	8.475	8.284	8.454	8.33	8.497	8.572	8.445	8.486	8.36	8.839	8.401	8.602	8.475	8.284	8.432	8.347	Foxj2
ENSMUSG00000003161	9.207	9.074	9.266	9.227	9.306	9.374	9.247	9.191	9.31	9.118	9.209	9.08	9.267	9.157	9.212	9.257	9.193	9.354	9.414	9.035	9.264	9.13	9.316	9.03	9.245	9.235	9.3	9.087	9.282	9.51	9.261	9.023	9.208	9.011	9.306	9.127	9.245	9.157	9.266	9.227	9.282	9.374	9.261	9.035	9.264	9.118	9.306	9.08	Sri
ENSMUSG00000003166	10.299	10.478	10.54	10.451	10.455	10.483	10.562	10.41	10.44	10.411	10.478	10.518	10.49	10.417	10.526	10.36	10.441	10.395	10.441	10.418	10.524	10.504	10.324	10.559	10.488	10.373	10.426	10.48	10.461	10.449	10.422	10.484	10.409	10.469	10.447	10.536	10.488	10.417	10.526	10.451	10.455	10.449	10.441	10.418	10.44	10.469	10.447	10.536	Dgcr2
ENSMUSG00000003184	9.195	9.234	9.174	9.04	9.06	8.93	9.138	9.137	9.069	9.099	9.155	9.055	9.134	9.125	9.101	9.002	9.21	8.998	9.274	9.137	9.296	9.234	9.085	9.029	9.172	9.141	9.137	9.01	9.167	8.924	9.154	9.022	9.116	9.223	9.176	9.286	9.172	9.141	9.137	9.01	9.167	8.93	9.154	9.137	9.116	9.223	9.155	9.055	Irf3
ENSMUSG00000003190	8.803	8.422	8.74	8.687	8.843	8.639	8.901	8.671	8.839	8.696	8.807	8.706	8.794	8.575	8.791	8.788	8.642	8.638	8.779	8.688	8.964	8.47	8.771	8.735	8.775	8.531	8.831	8.572	8.806	8.555	8.818	8.646	8.842	8.67	8.864	8.817	8.794	8.531	8.791	8.687	8.806	8.638	8.818	8.671	8.842	8.67	8.807	8.735	Bcl2l12
ENSMUSG00000003198	7.56	7.352	7.297	7.53	7.405	7.446	7.49	7.514	7.335	7.23	7.41	7.341	7.172	7.204	7.381	7.337	7.404	7.333	7.33	7.442	7.372	7.319	7.226	7.207	7.28	7.473	7.321	7.421	7.27	7.382	7.346	7.381	7.267	7.447	7.073	7.393	7.28	7.352	7.321	7.421	7.404	7.382	7.346	7.442	7.335	7.319	7.226	7.341	Zfp959
ENSMUSG00000003199	10.778	10.717	10.674	10.601	10.73	10.602	10.588	10.675	10.748	10.86	10.785	10.823	10.905	10.717	10.928	10.679	10.805	10.659	10.778	10.826	11.059	10.965	10.879	10.931	10.834	10.946	10.846	10.662	10.697	10.769	10.724	10.573	10.74	11.046	10.765	10.941	10.834	10.717	10.846	10.662	10.73	10.659	10.724	10.675	10.748	10.965	10.785	10.931	Mpnd
ENSMUSG00000003200	10.597	10.32	10.624	10.378	10.643	10.42	10.614	10.335	10.606	10.301	10.572	10.344	10.477	10.348	10.647	10.467	10.662	10.467	10.643	10.426	10.656	10.297	10.55	10.394	10.576	10.495	10.601	10.324	10.613	10.396	10.621	10.266	10.612	10.46	10.52	10.41	10.576	10.348	10.624	10.378	10.643	10.42	10.621	10.335	10.612	10.301	10.55	10.394	Sh3gl1
ENSMUSG00000003206	7.444	6.832	7.528	7.538	7.637	7.1	7.325	7.392	7.622	7.11	7.507	6.891	7.472	6.909	7.601	7.261	7.535	6.902	7.434	7.318	7.4	7.259	7.441	7.078	7.352	6.81	7.364	7.619	7.391	7.152	7.291	7.46	7.414	7.208	7.323	7.274	7.444	6.832	7.528	7.538	7.535	7.1	7.325	7.392	7.414	7.208	7.441	7.078	Ebi3
ENSMUSG00000003208	8.733	8.277	8.687	8.658	8.679	8.617	8.632	8.595	8.683	8.152	8.655	8.26	8.511	8.315	8.695	8.661	8.539	8.563	8.767	8.807	8.632	8.208	8.633	8.4	8.618	8.111	8.815	8.65	8.769	8.438	8.749	8.549	8.738	8.34	8.662	8.403	8.618	8.277	8.695	8.658	8.679	8.563	8.749	8.595	8.683	8.208	8.655	8.4	Yju2
ENSMUSG00000003226	12.134	12.112	12.107	12.279	12.109	12.382	12.184	12.368	12.064	12.078	12.047	12.089	11.936	12.115	12.046	12.232	12.104	12.369	12.07	12.128	11.884	12.042	12.168	11.868	12.171	12.257	12.005	12.305	12.024	12.342	12.077	12.281	11.976	11.931	12.03	11.813	12.134	12.115	12.046	12.279	12.104	12.369	12.077	12.281	11.976	12.042	12.047	11.868	Ranbp2
ENSMUSG00000003227	6.551	6.773	6.28	6.587	6.283	6.514	6.289	6.706	6.656	7.045	6.531	6.944	6.445	6.936	6.596	6.33	6.258	6.567	6.262	6.508	6.472	7.042	6.59	7.046	6.537	7.051	6.364	6.635	6.615	6.649	6.376	6.789	6.383	6.576	6.38	6.761	6.537	6.936	6.364	6.587	6.283	6.567	6.289	6.706	6.472	7.042	6.531	6.944	Edar
ENSMUSG00000003228	8.364	8.811	8.332	8.439	8.269	8.265	8.288	8.4	8.427	8.791	8.461	8.598	8.408	8.763	8.45	8.211	8.429	8.342	8.297	8.24	8.584	8.847	8.425	8.514	8.329	8.857	8.346	8.455	8.354	8.161	8.283	8.435	8.368	8.684	8.427	8.788	8.364	8.811	8.346	8.439	8.354	8.265	8.288	8.4	8.427	8.791	8.427	8.598	Grk5
ENSMUSG00000003233	9.511	9.86	9.501	9.741	9.601	9.853	9.603	9.594	9.55	9.448	9.664	9.572	9.71	9.757	9.679	9.719	9.762	9.942	9.597	9.874	9.719	9.59	9.693	9.804	9.645	9.707	9.662	9.709	9.661	9.905	9.697	9.645	9.738	9.678	9.732	9.655	9.645	9.757	9.662	9.719	9.661	9.905	9.603	9.645	9.719	9.59	9.693	9.655	Dvl3
ENSMUSG00000003234	9.895	10.155	9.774	9.927	9.841	10.013	9.824	9.886	9.783	9.915	9.824	10.199	9.833	10.191	9.95	10.023	9.975	10.162	9.95	9.997	9.986	10.227	9.901	10.081	9.74	10.377	9.888	9.895	9.748	10.162	9.861	9.973	9.793	10.271	9.748	10.267	9.833	10.191	9.888	9.927	9.841	10.162	9.861	9.973	9.793	10.227	9.824	10.199	Abcf3
ENSMUSG00000003235	12.031	12.453	12.096	12.154	12.097	12.126	12.099	12.165	12.11	12.372	12.03	12.366	11.96	12.253	12.037	12.177	11.976	12.159	12.063	12.07	12.069	12.346	12.054	12.186	11.949	12.535	11.934	12.11	11.966	12.234	11.949	12.158	11.935	12.436	11.905	12.341	11.96	12.453	12.037	12.154	11.976	12.159	12.063	12.158	12.069	12.372	12.03	12.341	Eif2b5
ENSMUSG00000003269	10.865	10.864	10.889	10.802	10.919	10.95	10.97	10.811	10.997	10.934	11.002	10.938	10.865	10.82	10.963	10.805	10.996	10.927	11.017	10.861	10.894	10.92	10.901	10.948	10.889	10.939	10.956	10.764	10.917	10.972	10.923	10.61	10.826	11.105	10.982	11.011	10.865	10.864	10.956	10.802	10.919	10.95	10.97	10.811	10.894	10.934	10.982	10.948	Cyth2
ENSMUSG00000003271	8.245	8.683	8.303	7.913	8.12	7.952	8.116	8.127	8.018	8.41	8.435	8.376	8.305	8.443	8.228	8.11	8.246	7.948	8.267	8.225	8.423	8.39	8.208	8.317	8.08	8.646	8.097	8.248	8.025	8.239	8.147	8.065	8.088	8.476	8.312	8.402	8.245	8.646	8.228	8.11	8.12	7.952	8.147	8.127	8.088	8.41	8.312	8.376	Sult2b1
ENSMUSG00000003273	7.846	7.349	7.587	7.468	7.561	7.554	7.703	7.861	7.672	7.616	7.685	7.63	7.679	7.814	7.841	7.844	7.887	7.688	7.751	7.809	7.898	7.541	7.615	7.836	7.595	7.624	7.72	7.549	7.697	7.702	7.675	7.34	7.985	7.767	8.007	7.963	7.679	7.624	7.72	7.549	7.697	7.688	7.703	7.809	7.898	7.616	7.685	7.836	Car11
ENSMUSG00000003279	7.957	8.228	8.208	7.923	8.019	7.868	7.961	8.049	8.04	8.452	8.249	8.534	8.053	8.046	7.993	7.886	7.849	7.944	8.05	7.901	7.94	8.283	7.924	8.187	7.773	8.513	7.785	7.632	7.849	7.77	7.898	7.803	7.857	8.777	7.91	8.795	7.957	8.228	7.993	7.886	7.849	7.868	7.961	7.901	7.94	8.452	7.924	8.534	Dlgap1
ENSMUSG00000003282	8.547	8.723	8.554	8.592	8.446	8.669	8.426	8.614	8.613	8.72	8.668	8.996	8.835	8.982	8.707	8.686	8.671	8.537	8.417	8.567	8.613	9.022	8.624	8.886	8.609	9.007	8.459	8.715	8.386	8.629	8.474	8.789	8.559	8.811	8.662	9	8.609	8.982	8.554	8.686	8.446	8.629	8.426	8.614	8.613	8.811	8.662	8.996	Plag1
ENSMUSG00000003283	9.756	8.982	9.707	9.123	9.511	9.1	9.702	8.776	9.876	9.273	9.865	9.162	9.829	9.005	9.76	8.994	9.771	9.124	9.773	8.933	9.837	9.171	9.776	9.019	9.605	9.029	9.812	8.89	9.8	9.126	9.848	8.791	9.791	9.32	9.738	9.249	9.756	9.005	9.76	8.994	9.771	9.124	9.773	8.791	9.837	9.273	9.776	9.162	Hck
ENSMUSG00000003299	10.946	10.589	11.026	10.813	10.984	10.635	10.973	10.681	10.994	10.72	10.993	10.666	10.891	10.467	10.978	10.761	10.925	10.553	11.008	10.827	11.073	10.699	10.882	10.757	10.892	10.702	10.937	10.823	10.873	10.55	10.942	10.689	10.879	10.802	10.932	10.821	10.892	10.589	10.978	10.813	10.925	10.553	10.973	10.689	10.994	10.72	10.932	10.757	Mrpl4
ENSMUSG00000003308	9.864	9.485	9.98	9.738	9.876	9.831	10.029	9.872	9.889	9.64	9.917	9.634	9.787	9.472	9.924	9.922	10.009	9.846	10.042	9.922	9.961	9.636	9.912	9.767	9.957	9.414	10.133	9.964	10.105	9.618	10.032	9.746	10.112	9.535	10.123	9.426	9.864	9.472	9.98	9.922	10.009	9.831	10.032	9.872	9.961	9.636	9.917	9.634	Keap1
ENSMUSG00000003309	8.468	7.598	8.201	8.137	8.297	8.05	8.35	8.036	8.533	7.989	8.424	7.997	8.798	7.93	8.245	8.19	8.28	7.959	8.265	8.005	8.666	7.887	8.681	8.054	8.514	7.781	8.326	8.197	8.412	8.186	8.323	8.144	8.568	8.009	8.32	7.929	8.514	7.781	8.245	8.19	8.297	8.05	8.323	8.036	8.568	7.989	8.424	7.997	Ap1m2
ENSMUSG00000003316	12.079	12.445	12.088	12.155	12.05	12.152	12.117	12.049	12.078	12.352	12.023	12.429	12.134	12.471	12.127	12.185	12.108	12.138	12.1	12.018	12.073	12.388	12.184	12.3	12.028	12.618	11.996	12.211	12.093	12.21	12.014	12.101	12.016	12.371	12.111	12.278	12.079	12.471	12.088	12.185	12.093	12.152	12.1	12.049	12.073	12.371	12.111	12.3	Glg1
ENSMUSG00000003341	7.747	7.782	7.775	7.901	7.716	7.795	7.807	7.779	7.83	7.645	7.837	7.88	7.967	7.87	7.887	7.775	7.819	7.859	7.752	7.859	7.985	7.957	7.839	8.003	7.773	7.969	7.983	7.99	7.604	7.751	8.033	7.961	7.908	7.771	7.695	7.792	7.773	7.87	7.887	7.901	7.716	7.795	7.807	7.859	7.908	7.771	7.837	7.88	Atp8b3
ENSMUSG00000003344	10.719	10.581	10.726	10.347	10.684	10.396	10.629	10.231	10.832	10.632	10.707	10.572	10.914	10.557	10.658	10.188	10.722	10.195	10.677	10.262	10.982	10.668	10.722	10.701	10.787	10.81	10.701	10.201	10.691	10.352	10.686	10.215	10.671	10.636	10.67	10.768	10.787	10.581	10.701	10.201	10.691	10.352	10.677	10.231	10.832	10.636	10.707	10.701	Btbd2
ENSMUSG00000003345	11.77	11.097	11.789	11.331	11.827	11.422	11.846	11.297	11.862	11.082	11.825	11.077	11.681	10.918	11.772	11.237	11.771	11.244	11.787	11.419	11.898	10.99	11.801	11.351	11.822	11.083	11.83	11.263	11.86	11.174	11.828	11.182	11.852	11.127	11.875	11.174	11.77	11.083	11.789	11.263	11.827	11.244	11.828	11.297	11.862	11.082	11.825	11.174	Csnk1g2
ENSMUSG00000003346	10.618	10.501	10.746	10.323	10.631	10.366	10.838	10.339	10.626	10.546	10.606	10.563	10.623	10.397	10.676	10.228	10.577	10.233	10.688	10.354	10.799	10.588	10.677	10.841	10.675	10.627	10.698	10.25	10.635	10.204	10.686	10.086	10.682	10.746	10.743	10.676	10.623	10.501	10.698	10.25	10.631	10.233	10.688	10.339	10.682	10.588	10.677	10.676	Abhd17a
ENSMUSG00000003348	9.108	8.555	9.116	9.004	9.212	8.935	9.107	8.79	9.243	8.775	9.161	8.7	9.237	8.697	9.094	9.046	9.272	8.922	9.184	8.822	9.326	8.753	9.273	8.807	9.278	8.684	9.439	8.978	9.303	8.604	9.344	8.788	9.124	8.731	9.248	8.846	9.237	8.684	9.116	9.004	9.272	8.922	9.184	8.79	9.243	8.753	9.248	8.807	Mob3a
ENSMUSG00000003352	9.312	8.555	9.495	9.183	9.557	9.204	9.53	9.241	9.235	8.5	9.319	8.642	9.229	8.642	9.4	8.983	9.345	9.077	9.356	9.199	9.405	8.378	9.114	8.673	9.365	8.445	9.434	9.014	9.51	9.047	9.614	9.104	9.403	8.332	9.482	8.538	9.312	8.555	9.434	9.014	9.51	9.077	9.53	9.199	9.403	8.378	9.319	8.642	Cacnb3
ENSMUSG00000003354	7.287	7.419	7.191	7.317	7.378	7.272	7.331	7.34	7.158	7.534	7.478	7.405	7.263	7.39	7.325	7.355	7.253	7.346	7.332	7.452	7.361	7.434	7.388	7.272	7.204	7.369	7.328	7.441	7.181	7.338	7.266	7.341	7.409	7.417	7.396	7.427	7.263	7.39	7.325	7.355	7.253	7.338	7.331	7.341	7.361	7.434	7.396	7.405	Ccdc65
ENSMUSG00000003355	10.007	10.279	10.073	10.023	9.943	10.116	10.107	10.084	10.065	10.45	10.047	10.476	9.939	9.939	9.964	10.094	9.917	10.056	10.002	10.199	10.113	10.461	9.94	10.452	9.999	10.128	9.978	10.114	9.898	10.077	10.002	9.963	10.169	10.476	10.036	10.395	9.999	10.128	9.978	10.094	9.917	10.077	10.002	10.084	10.113	10.461	10.036	10.452	Fkbp11
ENSMUSG00000003360	11.393	11.129	11.506	11.682	11.476	11.628	11.551	11.699	11.444	11.273	11.42	11.223	11.326	11.129	11.429	11.518	11.445	11.48	11.418	11.325	11.471	11.186	11.385	10.987	11.504	11.112	11.409	11.462	11.454	11.352	11.46	11.477	11.456	11.3	11.416	11.191	11.393	11.129	11.429	11.518	11.454	11.48	11.46	11.477	11.456	11.273	11.416	11.191	Ddx23
ENSMUSG00000003363	10.59	10.485	10.441	10.42	10.493	11.114	10.392	10.462	10.446	10.318	10.59	10.42	10.726	10.581	10.525	10.55	10.617	11.402	10.565	10.788	10.831	10.468	10.593	10.668	10.439	10.565	10.444	10.642	10.518	11.797	10.488	10.679	10.465	10.302	10.538	10.606	10.59	10.565	10.444	10.55	10.518	11.402	10.488	10.679	10.465	10.318	10.59	10.606	Pld3
ENSMUSG00000003378	9.145	9.077	9.055	9.039	8.955	9.024	8.91	8.986	9.039	8.929	9.131	8.949	9.215	9.133	9.082	8.958	9.138	9.028	8.969	9.298	9.35	9.02	9.18	9.383	9.111	8.857	9.247	9.017	9.182	8.979	9.289	9.24	9.089	8.964	9.325	9.172	9.145	9.077	9.082	9.017	9.138	9.024	8.969	9.24	9.089	8.964	9.18	9.172	Grik5
ENSMUSG00000003379	7.343	7.066	7.304	7.125	7.292	7.341	7.291	7.36	7.379	7.158	7.423	7.175	7.39	7.236	7.477	7.024	7.408	7.415	7.409	7.263	7.459	7.128	7.252	7.366	7.405	7.108	7.289	7.401	7.303	7.628	7.174	7.342	7.077	7.34	7.296	7.227	7.39	7.108	7.304	7.125	7.303	7.415	7.291	7.342	7.379	7.158	7.296	7.227	Cd79a
ENSMUSG00000003380	10.277	10.536	10.367	10.303	10.386	10.122	10.468	10.305	10.389	10.429	10.311	10.38	10.557	10.567	10.356	10.263	10.26	10.335	10.399	10.244	10.673	10.536	10.523	10.694	10.335	10.71	10.325	10.336	10.279	10.396	10.289	10.299	10.429	10.624	10.237	10.679	10.335	10.567	10.356	10.303	10.279	10.335	10.399	10.299	10.429	10.536	10.311	10.679	Rabac1
ENSMUSG00000003382	9.017	10.473	8.932	8.981	8.939	9.951	8.95	9.581	8.936	10.371	8.773	10.389	8.945	10.431	8.861	9.17	8.951	10.107	8.886	9.655	9.049	10.604	8.976	10.309	8.975	10.346	8.873	9.304	8.934	10.314	8.839	9.766	8.858	10.232	9.068	10.12	8.975	10.431	8.873	9.17	8.939	10.107	8.886	9.655	8.936	10.371	8.976	10.309	Etv3
ENSMUSG00000003402	11.505	11.464	11.62	11.502	11.574	11.54	11.574	11.459	11.538	11.393	11.611	11.46	11.536	11.333	11.569	11.504	11.522	11.485	11.576	11.451	11.633	11.358	11.499	11.285	11.514	11.473	11.549	11.484	11.497	11.51	11.455	11.53	11.488	11.432	11.546	11.376	11.514	11.464	11.569	11.502	11.522	11.51	11.574	11.459	11.538	11.393	11.546	11.376	Prkcsh
ENSMUSG00000003410	9.158	9.432	9.132	9.101	9.039	9.046	9.139	9.213	9.203	9.645	9.15	9.462	9.566	9.363	9.075	9.24	9.186	8.849	9.21	9.429	9.45	9.637	9.294	9.622	8.976	9.702	8.888	9.226	9.194	8.713	9.195	9.307	9.005	10.139	9.187	9.93	9.158	9.432	9.075	9.226	9.186	8.849	9.195	9.307	9.203	9.645	9.187	9.622	Elavl3
ENSMUSG00000003411	8.194	8.92	8.192	8.246	8.083	8.527	8.253	8.087	8.268	8.951	8.335	8.875	8.405	8.782	8.218	8.356	8.227	8.532	8.242	8.28	8.428	8.907	8.334	8.956	7.95	8.977	7.998	8.379	8.081	8.937	8.155	8.262	8.383	8.992	8.26	8.855	8.194	8.92	8.192	8.356	8.083	8.532	8.242	8.262	8.383	8.951	8.334	8.875	Rab3b
ENSMUSG00000003418	7.81	8.568	7.702	7.874	7.708	8.184	7.727	7.748	7.69	8.172	7.784	8.302	8.006	8.516	7.711	7.976	7.68	8.53	7.711	7.869	7.836	8.257	7.91	8.201	7.764	8.437	7.914	8.024	7.642	8.721	7.677	7.88	7.802	8.123	7.875	7.965	7.81	8.516	7.711	7.976	7.68	8.53	7.711	7.869	7.802	8.172	7.875	8.201	St8sia6
ENSMUSG00000003420	8.988	10.339	9.087	9.503	9.104	9.214	9.113	9.514	9.276	10.345	9.221	10.353	9.161	10.249	9.123	9.568	9.062	9.337	9.229	9.584	9.289	9.879	9.121	10.186	8.973	10.372	9.028	9.651	8.964	9.519	9.005	9.692	9.107	10.289	9.031	10.107	8.988	10.339	9.087	9.568	9.062	9.337	9.113	9.584	9.276	10.289	9.121	10.186	Fcgrt
ENSMUSG00000003421	10.899	10.763	11.07	10.869	10.947	10.869	11.035	10.904	10.962	10.906	10.98	10.88	10.836	10.734	10.964	10.852	10.933	10.805	10.991	11.112	11.002	10.835	10.752	11.066	10.801	10.82	10.949	10.788	10.902	10.849	10.956	10.939	10.98	11.052	10.91	10.99	10.836	10.763	10.964	10.852	10.933	10.849	10.991	10.939	10.98	10.906	10.91	10.99	Nosip
ENSMUSG00000003423	10.129	9.784	10.266	10.215	10.282	10.113	10.348	10.088	10.324	10.187	10.235	10.019	10.03	9.741	10.259	10.184	10.204	10.009	10.325	10.234	10.203	9.965	10.145	10.054	10.213	9.834	10.162	10.241	10.275	9.973	10.219	10.191	10.208	10.034	10.164	10.035	10.129	9.784	10.259	10.215	10.275	10.009	10.325	10.191	10.208	10.034	10.164	10.035	Pih1d1
ENSMUSG00000003429	14.291	13.655	14.271	14.033	14.224	13.958	14.171	13.921	14.199	13.996	14.198	13.927	14.267	13.662	14.202	14.021	14.196	13.999	14.273	14.096	14.156	13.941	14.155	13.959	14.254	13.916	14.268	13.965	14.149	13.746	14.166	13.882	14.208	14.069	14.186	14.058	14.267	13.662	14.268	14.021	14.196	13.958	14.171	13.921	14.199	13.996	14.186	13.959	Rps11
ENSMUSG00000003435	12.238	12.22	12.195	12.227	12.157	12.309	12.186	12.246	12.169	12.191	12.227	12.265	12.186	12.215	12.232	12.203	12.207	12.311	12.22	12.316	12.335	12.228	12.154	12.175	12.167	12.306	12.143	12.204	12.128	12.296	12.196	12.318	12.172	12.264	12.202	12.289	12.186	12.22	12.195	12.204	12.157	12.309	12.196	12.316	12.172	12.228	12.202	12.265	Supt5
ENSMUSG00000003436	8.396	7.592	8.569	8.174	8.628	8.203	8.531	7.987	8.316	7.758	8.399	7.64	8.226	7.444	8.428	8.096	8.424	7.979	8.313	7.856	8.432	7.671	8.358	7.838	8.379	7.529	8.402	7.98	8.563	7.882	8.591	7.866	8.567	7.636	8.488	7.652	8.379	7.529	8.428	8.096	8.563	7.979	8.531	7.866	8.432	7.671	8.399	7.652	Dll3
ENSMUSG00000003437	11.218	11.086	11.243	11.098	11.172	11.084	11.15	11.12	11.124	11.06	11.214	11.104	11.061	10.954	11.211	11.055	11.233	11.08	11.193	11.136	11.198	10.985	11.111	11.08	11.102	11.175	11.106	11.054	11.092	11.126	11.138	11.117	11.155	11.084	11.117	11.068	11.102	11.086	11.211	11.055	11.172	11.084	11.15	11.12	11.155	11.06	11.117	11.08	Paf1
ENSMUSG00000003438	10.556	10.325	10.648	10.742	10.674	10.789	10.708	10.73	10.635	10.447	10.537	10.439	10.575	10.412	10.689	10.602	10.682	10.675	10.638	10.736	10.736	10.36	10.567	10.515	10.614	10.306	10.673	10.757	10.606	10.694	10.724	10.844	10.6	10.439	10.596	10.401	10.575	10.325	10.673	10.742	10.674	10.694	10.708	10.736	10.635	10.439	10.567	10.439	Timm50
ENSMUSG00000003444	9.804	9.381	9.884	9.478	9.707	9.542	9.814	9.538	9.757	9.376	9.71	9.276	9.522	9.144	9.772	9.375	9.73	9.452	9.866	9.838	9.839	9.35	9.655	9.709	9.781	9.376	9.814	9.506	9.715	9.335	9.766	9.438	9.756	9.39	9.873	9.544	9.781	9.376	9.814	9.478	9.715	9.452	9.814	9.538	9.757	9.376	9.71	9.544	Med29
ENSMUSG00000003452	8.883	8.935	9.078	9.157	8.941	8.947	9.166	9.255	8.982	9.159	9.071	8.93	8.826	8.896	8.951	9.177	9.089	8.85	8.893	9.062	8.898	9.015	9.144	8.905	9.004	8.778	9.007	9.311	8.937	9.108	8.974	9.288	8.999	8.832	8.812	8.905	8.883	8.896	9.007	9.177	8.941	8.947	8.974	9.255	8.982	9.015	9.071	8.905	Bicd1
ENSMUSG00000003458	10.112	10.079	10.064	10.109	10.091	10.04	9.949	10.016	10.057	9.829	10.086	9.954	10.012	9.973	10.18	10.019	10.146	9.957	10.122	9.962	10.124	9.893	10.106	9.89	10.124	10.05	10.06	9.958	10.047	10.041	10.053	10.021	10.09	9.948	10.061	9.893	10.112	10.05	10.064	10.019	10.091	10.04	10.053	10.016	10.09	9.893	10.086	9.893	Ncstn
ENSMUSG00000003464	10.692	10.497	10.621	10.562	10.506	10.664	10.636	10.587	10.593	10.48	10.636	10.45	10.647	10.57	10.632	10.646	10.577	10.692	10.564	10.562	10.649	10.503	10.611	10.548	10.567	10.599	10.595	10.523	10.605	10.789	10.504	10.532	10.58	10.638	10.564	10.573	10.647	10.57	10.621	10.562	10.577	10.692	10.564	10.562	10.593	10.503	10.611	10.548	Pex19
ENSMUSG00000003469	7.878	7.525	8.096	7.996	8.017	7.686	8.056	7.92	7.941	7.609	7.917	7.747	7.924	7.884	8.031	7.732	7.993	7.795	8.1	7.966	7.933	7.734	7.786	7.853	8.103	7.469	8.292	7.775	8.142	7.762	8.126	7.947	7.943	7.479	8.046	7.732	7.924	7.525	8.096	7.775	8.017	7.762	8.1	7.947	7.941	7.609	7.917	7.747	Phyhip
ENSMUSG00000003476	6.624	7.409	6.515	6.824	6.653	6.914	6.511	6.476	6.786	6.833	6.684	6.903	6.899	7.508	6.736	6.673	6.715	6.986	6.636	6.644	6.724	6.703	6.619	6.827	6.784	7.147	6.602	6.741	6.824	6.582	6.684	6.722	6.832	6.913	6.884	6.929	6.784	7.409	6.602	6.741	6.715	6.914	6.636	6.644	6.786	6.833	6.684	6.903	Crhr2
ENSMUSG00000003477	6.104	6.139	6.109	6.122	6.11	6.121	6.111	6.125	6.108	6.147	6.107	6.406	6.099	6.131	6.106	6.119	6.105	6.119	6.106	6.12	6.101	6.143	6.103	6.453	6.125	6.165	6.126	6.145	6.127	6.148	6.129	6.148	6.13	6.169	6.13	6.166	6.104	6.139	6.109	6.122	6.11	6.121	6.111	6.125	6.108	6.147	6.107	6.406	Inmt
ENSMUSG00000003484	6.037	6.186	6.278	6.024	6.207	6.024	6.33	6.197	6.034	6.342	6.249	6.266	6.196	6.253	6.036	6.196	6.214	6.026	6.205	6.272	6.271	6.432	6.208	6.376	6.2	5.991	6.262	6.006	6.195	6.182	6.194	6.371	6.318	5.988	6.372	6.483	6.196	6.186	6.262	6.024	6.207	6.026	6.205	6.272	6.271	6.342	6.249	6.376	Cyp4f18
ENSMUSG00000003500	10.91	11.422	10.992	10.951	11	11.195	10.946	10.827	11.04	11.215	10.939	11.361	10.985	11.303	11.026	10.84	10.986	11.25	11.011	10.861	11.031	11.156	10.864	11.27	10.948	11.444	10.895	10.837	10.892	11.248	10.847	10.793	10.979	11.339	10.948	11.394	10.948	11.422	10.992	10.84	10.986	11.248	10.946	10.827	11.031	11.215	10.939	11.361	Impdh1
ENSMUSG00000003518	9.472	9.051	9.545	9.705	9.513	9.73	9.516	9.677	9.448	8.897	9.377	9.067	9.629	9.336	9.588	9.72	9.544	9.799	9.553	9.537	9.46	9.032	9.525	9.024	9.527	8.992	9.574	9.785	9.551	10.042	9.546	9.865	9.589	8.797	9.342	8.882	9.527	9.051	9.574	9.72	9.544	9.799	9.546	9.677	9.46	8.897	9.377	9.024	Dusp3
ENSMUSG00000003526	10.264	9.968	10.317	10.133	10.265	10.037	10.314	10.17	10.316	10.098	10.283	10.041	10.122	9.698	10.143	9.95	10.227	9.856	10.111	10.181	10.195	10.045	10.264	10.217	10.167	9.924	10.169	10.001	10.132	9.95	10.295	10.072	10.23	10.185	10.185	10.095	10.167	9.924	10.169	10.001	10.227	9.95	10.295	10.17	10.23	10.098	10.264	10.095	Prodh
ENSMUSG00000003527	9.488	9.349	9.463	9.441	9.42	9.508	9.39	9.454	9.321	9.295	9.496	9.256	9.498	9.297	9.558	9.423	9.625	9.47	9.45	9.418	9.6	9.409	9.451	9.429	9.459	9.462	9.459	9.391	9.475	9.568	9.443	9.391	9.524	9.303	9.472	9.388	9.488	9.349	9.463	9.423	9.475	9.508	9.443	9.418	9.524	9.303	9.472	9.388	Ess2
ENSMUSG00000003528	11.483	11.044	11.501	11.199	11.383	11.721	11.316	11.037	11.533	11.146	11.539	11.126	11.648	11.235	11.507	11.165	11.47	11.952	11.562	11.136	11.643	11.317	11.553	11.279	11.417	11.265	11.44	11.19	11.449	12.195	11.377	11.048	11.484	11.222	11.475	11.328	11.483	11.235	11.501	11.19	11.449	11.952	11.377	11.048	11.533	11.222	11.539	11.279	Slc25a1
ENSMUSG00000003531	9.96	9.455	10.131	9.736	10.038	9.83	10.008	9.809	10.03	9.835	9.985	9.903	9.893	9.656	10.086	9.747	10.067	9.836	10.059	9.956	10.109	9.792	9.995	9.953	9.926	9.65	10.005	9.971	9.924	9.895	9.951	9.823	10.043	10.042	9.875	9.828	9.926	9.65	10.086	9.747	10.038	9.836	10.008	9.823	10.043	9.835	9.985	9.903	Dgcr6
ENSMUSG00000003534	10.035	9.216	10.002	9.842	10.119	10.001	10.036	9.853	9.93	9.183	9.965	9.046	9.854	9.351	9.942	9.762	10.055	9.931	9.965	9.883	9.957	9.017	9.888	9.194	10.1	8.992	9.989	9.553	10.131	9.886	10.079	9.839	10.055	9.067	10.112	9.297	10.035	9.216	9.989	9.762	10.119	9.931	10.036	9.853	9.957	9.067	9.965	9.194	Ddr1
ENSMUSG00000003541	9.841	9.313	9.632	9.39	9.773	9.945	9.741	9.414	9.683	9.617	9.678	9.337	10.156	9.524	9.707	9.529	10.035	10.078	9.905	9.651	9.81	9.443	9.625	9.549	9.458	9.666	9.541	9.547	9.681	10.165	9.458	9.583	9.656	9.929	9.549	10.011	9.841	9.524	9.632	9.529	9.773	10.078	9.741	9.583	9.683	9.617	9.625	9.549	Ier3
ENSMUSG00000003545	6.629	6.144	6.732	6.274	6.782	6.463	6.83	6.604	6.584	6.567	6.62	6.661	6.517	6.64	6.566	6.595	6.595	6.666	6.623	6.407	6.558	6.584	6.756	6.726	6.781	6.367	6.704	6.283	6.62	6.39	6.578	6.452	6.594	6.81	6.812	6.736	6.629	6.367	6.704	6.283	6.62	6.463	6.623	6.452	6.584	6.584	6.756	6.726	Fosb
ENSMUSG00000003546	9.56	9.406	9.491	9.525	9.529	9.433	9.564	9.444	9.484	9.143	9.493	9.346	9.547	9.428	9.446	9.552	9.568	9.402	9.529	9.513	9.638	9.294	9.536	9.385	9.57	9.554	9.566	9.503	9.48	9.537	9.414	9.328	9.492	9.375	9.474	9.358	9.56	9.428	9.491	9.525	9.529	9.433	9.529	9.444	9.492	9.294	9.493	9.358	Klc4
ENSMUSG00000003549	9.603	9.015	9.484	9.236	9.509	9.348	9.491	9.293	9.514	9.213	9.498	9.183	9.296	9.089	9.499	9.358	9.496	9.36	9.671	9.483	9.639	9.187	9.456	9.387	9.492	9.16	9.463	9.246	9.506	9.385	9.465	9.477	9.552	9.222	9.519	9.214	9.492	9.089	9.484	9.246	9.506	9.36	9.491	9.477	9.552	9.213	9.498	9.214	Ercc1
ENSMUSG00000003555	6.203	6.503	6.223	6.615	6.224	6.441	6.229	6.526	6.46	6.357	6.214	6.353	6.184	6.589	6.209	6.5	6.207	6.55	6.378	6.436	6.194	6.343	6.2	6.324	6.458	6.422	6.284	6.352	6.287	6.362	6.293	6.362	6.298	6.439	6.296	6.427	6.203	6.503	6.223	6.5	6.224	6.441	6.293	6.436	6.298	6.357	6.214	6.353	Cyp17a1
ENSMUSG00000003559	8.847	8.717	8.861	8.96	8.799	8.854	8.844	8.924	8.857	8.633	8.777	8.567	8.972	8.662	8.852	9.182	8.869	9.003	8.77	9.054	8.978	8.775	8.934	8.559	8.854	8.581	9.001	9.258	8.852	9.21	8.813	9.196	8.719	8.341	8.771	8.655	8.854	8.662	8.861	9.182	8.852	9.003	8.813	9.054	8.857	8.633	8.777	8.567	As3mt
ENSMUSG00000003573	10.452	9.467	10.479	10.413	10.504	10.409	10.572	10.358	10.48	9.696	10.859	11.332	10.448	9.647	10.536	10.321	10.426	10.351	10.515	10.388	10.629	9.599	10.735	11.269	10.472	9.622	10.551	10.156	10.63	10.158	10.54	10.398	10.513	9.476	11.064	11.437	10.452	9.622	10.536	10.321	10.504	10.351	10.54	10.388	10.513	9.599	10.859	11.332	Homer3
ENSMUSG00000003575	9.504	9.199	9.461	9.425	9.479	9.286	9.603	9.314	9.464	9.285	9.517	9.351	9.211	9.15	9.542	9.439	9.52	9.25	9.488	9.433	9.496	9.454	9.386	9.462	9.496	9.191	9.54	9.316	9.505	9.201	9.552	9.434	9.528	9.275	9.44	9.39	9.496	9.191	9.54	9.425	9.505	9.25	9.552	9.433	9.496	9.285	9.44	9.39	Crtc1
ENSMUSG00000003581	9.271	9.965	9.343	9.754	9.441	9.72	9.532	9.808	9.522	10.056	9.358	10.054	9.293	10.054	9.295	9.82	9.488	9.905	9.439	9.711	9.356	9.914	9.272	9.973	9.523	9.845	9.39	9.863	9.257	9.968	9.425	9.813	9.494	9.882	9.249	9.875	9.293	9.965	9.343	9.82	9.441	9.905	9.439	9.808	9.494	9.914	9.272	9.973	Rnf215
ENSMUSG00000003585	9.877	10.832	9.758	10.068	9.919	10.207	9.888	10.129	9.78	10.815	9.901	10.734	9.932	10.569	9.837	10.169	9.844	10.31	9.844	10.173	9.801	10.972	9.804	10.654	9.808	10.694	9.836	10.278	9.635	10.426	9.635	10.289	9.807	10.785	9.834	10.722	9.877	10.694	9.836	10.169	9.844	10.31	9.844	10.173	9.801	10.815	9.834	10.722	Sec14l2
ENSMUSG00000003604	9.396	9.217	9.492	9.357	9.393	9.483	9.601	9.385	9.468	9.2	9.417	9.005	9.267	9.067	9.506	9.287	9.337	9.289	9.491	9.298	9.37	8.903	9.355	8.981	9.381	9.268	9.399	9.233	9.421	9.235	9.452	9.242	9.454	9.086	9.399	9	9.381	9.217	9.492	9.287	9.393	9.289	9.491	9.298	9.454	9.086	9.399	9	Aven
ENSMUSG00000003617	6.383	6.104	6.089	6.095	6.264	6.343	6.333	6.097	6.088	6.108	6.302	6.368	6.301	6.336	6.254	6.094	6.086	6.263	6.256	6.094	6.249	6.106	6.085	6.103	6.349	6.294	6.339	6.107	6.401	6.109	6.099	6.109	6.099	6.12	6.277	6.118	6.349	6.294	6.254	6.095	6.264	6.263	6.256	6.097	6.099	6.108	6.277	6.118	Cp
ENSMUSG00000003623	9.049	9.605	9.024	8.995	8.942	8.977	9.077	8.958	8.995	9.371	8.964	9.542	9.157	9.7	8.998	9.036	9.115	9.015	8.949	8.907	9.128	9.712	9.134	9.468	9.098	9.858	8.929	8.92	8.984	9.141	8.869	8.831	8.942	9.696	9.024	9.62	9.098	9.7	8.998	8.995	8.984	9.015	8.949	8.907	8.995	9.696	9.024	9.542	Crot
ENSMUSG00000003644	11.913	11.535	11.911	11.868	11.903	11.741	11.867	11.825	11.878	11.55	11.92	11.586	12.06	11.525	11.935	11.749	11.932	11.697	11.932	11.862	12.037	11.563	11.856	11.571	11.937	11.565	11.924	11.857	11.869	11.708	11.875	11.83	11.947	11.61	11.927	11.595	11.937	11.535	11.924	11.857	11.903	11.708	11.875	11.83	11.947	11.563	11.92	11.586	Rps6ka1
ENSMUSG00000003657	9.211	9.821	9.035	9.303	8.951	9.295	9.035	9.339	9.103	9.978	9.12	9.918	9.157	9.411	9.037	9.331	9.045	9.335	9.218	9.27	9.345	10.076	9.24	9.93	8.833	9.82	8.84	9.249	8.748	9.542	8.952	9.461	8.864	10.321	9.166	10.265	9.157	9.82	9.035	9.303	8.951	9.335	9.035	9.339	9.103	10.076	9.166	9.93	Calb2
ENSMUSG00000003660	12.774	12.342	12.75	12.734	12.777	12.73	12.782	12.694	12.743	12.358	12.796	12.417	12.791	12.364	12.782	12.751	12.83	12.706	12.74	12.637	12.854	12.417	12.815	12.313	12.862	12.446	12.809	12.647	12.847	12.622	12.823	12.678	12.752	12.399	12.818	12.282	12.791	12.364	12.782	12.734	12.83	12.706	12.782	12.678	12.752	12.399	12.815	12.313	Snrnp200
ENSMUSG00000003662	10.531	10.868	10.609	10.853	10.616	10.699	10.559	10.875	10.508	10.802	10.545	10.827	10.357	10.709	10.606	10.813	10.628	10.695	10.632	10.702	10.473	10.767	10.424	10.676	10.479	10.91	10.404	10.78	10.388	10.697	10.432	10.813	10.379	10.947	10.49	10.882	10.479	10.868	10.606	10.813	10.616	10.697	10.559	10.813	10.473	10.802	10.49	10.827	Ciao1
ENSMUSG00000003665	6.385	6.282	6.39	6.487	6.266	6.56	6.264	6.491	6.261	6.388	6.352	6.372	6.352	6.339	6.379	6.391	6.088	6.628	6.327	6.272	6.318	6.439	6.328	6.471	6.409	6.122	6.519	6.362	6.563	6.549	6.35	6.113	6.527	6.333	6.409	6.325	6.385	6.282	6.39	6.391	6.266	6.56	6.327	6.272	6.318	6.388	6.352	6.372	Has1
ENSMUSG00000003680	9.635	9.961	9.754	9.522	9.63	9.568	9.718	9.46	9.61	10.112	9.671	10.176	9.724	10.09	9.817	9.695	9.858	9.475	9.86	9.714	9.79	10.296	9.817	10.227	9.555	10.111	9.73	9.742	9.549	9.66	9.646	9.814	9.694	10.171	9.702	10.331	9.635	10.09	9.754	9.695	9.63	9.568	9.718	9.714	9.694	10.171	9.702	10.227	Taf6l
ENSMUSG00000003721	8.903	9.153	8.792	9.145	9.044	9.003	8.864	8.967	8.881	8.952	8.859	9.06	9.078	9.249	9.022	9.095	8.915	9.222	8.91	8.958	8.708	9.077	8.922	8.976	8.921	9.105	8.867	9.175	8.975	8.945	8.991	9.222	9.033	8.784	8.956	8.978	8.921	9.153	8.867	9.145	8.975	9.003	8.91	8.967	8.881	8.952	8.922	8.978	Insig2
ENSMUSG00000003731	11.899	12.151	11.951	12.094	12.004	12.234	11.963	12.238	11.914	12.168	11.878	12.042	11.908	12.158	11.954	12.172	11.951	12.191	11.962	12.058	11.876	12.086	11.948	12.002	12.001	12.146	11.928	12.144	11.963	12.293	11.901	12.217	11.85	12.086	11.848	11.949	11.908	12.151	11.951	12.144	11.963	12.234	11.962	12.217	11.876	12.086	11.878	12.002	Kpna6
ENSMUSG00000003746	7.511	8.14	7.636	7.619	7.497	7.446	7.669	7.553	7.638	7.778	7.423	7.941	7.618	8.184	7.604	7.61	7.512	7.395	7.494	7.385	7.527	7.914	7.61	7.847	7.475	7.955	7.609	7.641	7.367	7.602	7.598	7.425	7.585	7.945	7.587	7.942	7.511	8.14	7.609	7.619	7.497	7.446	7.598	7.425	7.585	7.914	7.587	7.941	Man1a
ENSMUSG00000003752	8.813	9.032	8.848	8.858	8.83	9.115	8.874	9.046	8.687	8.661	8.907	8.706	8.963	9.101	9.011	9.001	8.904	8.819	8.975	9.071	8.921	8.974	8.947	8.854	8.809	8.909	9.045	9.024	8.972	8.959	9.009	9.102	8.862	8.831	8.98	8.755	8.813	9.032	9.011	9.001	8.904	8.959	8.975	9.071	8.862	8.831	8.947	8.755	Itpkc
ENSMUSG00000003762	8.868	9.129	8.913	8.795	8.937	8.909	8.86	8.686	8.849	8.926	8.973	8.872	9.128	9.005	8.971	8.781	8.89	8.808	9.03	8.884	9.07	8.983	8.936	9.215	8.8	9.18	8.802	8.932	8.854	8.986	8.858	8.816	8.93	9.035	8.952	9.149	8.868	9.129	8.913	8.795	8.89	8.909	8.86	8.816	8.93	8.983	8.952	9.149	Coq8b
ENSMUSG00000003778	11.829	11.53	11.708	11.805	11.754	11.774	11.662	11.843	11.703	11.456	11.737	11.487	11.718	11.426	11.714	11.696	11.724	11.73	11.72	11.69	11.713	11.405	11.703	11.311	11.705	11.494	11.736	11.757	11.706	11.705	11.727	11.775	11.653	11.449	11.701	11.4	11.718	11.494	11.714	11.757	11.724	11.73	11.72	11.775	11.703	11.449	11.703	11.4	Brd8
ENSMUSG00000003779	11.887	11.984	11.886	11.898	11.92	11.842	11.917	11.893	11.952	11.82	12.029	11.978	11.946	11.996	11.973	11.825	11.977	11.798	12.009	11.877	11.983	11.925	11.932	12.02	11.928	12.116	11.916	11.862	11.914	11.86	11.917	11.894	11.852	11.968	11.908	12.006	11.928	11.996	11.916	11.862	11.92	11.842	11.917	11.893	11.952	11.925	11.932	12.006	Kif20a
ENSMUSG00000003808	11.13	10.475	11.194	11.035	11.249	11.04	11.198	11.077	11.2	10.523	11.217	10.528	11.083	10.464	11.301	11.04	11.237	10.963	11.314	11.108	11.245	10.427	11.22	10.596	11.209	10.524	11.201	10.976	11.237	10.882	11.217	11.041	11.199	10.652	11.179	10.641	11.13	10.475	11.201	11.035	11.237	10.963	11.217	11.077	11.2	10.523	11.217	10.596	Farsa
ENSMUSG00000003809	10.242	10.318	10.194	10.358	10.178	10.502	10.133	10.294	10.112	10.311	10.123	10.194	10.254	10.451	10.195	10.307	10.23	10.658	10.129	10.326	10.259	10.242	10.195	10.193	10.083	10.553	10.037	10.253	10.079	10.864	10.094	10.227	10.175	10.334	10.27	10.17	10.242	10.451	10.194	10.307	10.178	10.658	10.129	10.294	10.175	10.311	10.195	10.193	Gcdh
ENSMUSG00000003810	10.956	11.103	10.932	10.976	10.999	10.99	10.961	11.045	10.957	11.146	10.994	11.209	10.937	11.022	11.042	11.106	11.062	11.155	10.948	11.104	10.986	11.265	10.949	11.221	10.969	10.986	10.963	10.995	10.982	11.092	11.005	11.255	10.956	11.159	11.098	11.117	10.956	11.022	10.963	10.995	10.999	11.092	10.961	11.104	10.957	11.159	10.994	11.209	Mast2
ENSMUSG00000003812	9.242	9.02	8.992	9.169	9.13	8.93	9.135	9.069	9.2	9.016	9.114	8.973	9.252	8.987	9.154	9.13	9.123	9.189	9.194	9.18	9.269	8.897	9.204	9.107	9.142	9.121	9.26	9.166	9.205	9.176	9.079	9.152	9.185	8.766	9.141	9.043	9.242	9.02	9.154	9.166	9.13	9.176	9.135	9.152	9.2	8.897	9.141	9.043	Dnase2a
ENSMUSG00000003813	11.076	10.595	11.033	10.749	11.042	10.836	10.963	10.732	11.067	10.743	11.023	10.645	11.087	10.639	11.102	10.818	11.042	10.835	11.08	10.971	11.173	10.776	11.086	10.866	11.006	10.672	11.078	10.917	11.016	10.773	11.08	10.978	10.973	10.795	11.057	10.81	11.076	10.639	11.078	10.818	11.042	10.835	11.08	10.971	11.067	10.776	11.057	10.81	Rad23a
ENSMUSG00000003814	12.842	12.673	12.905	12.899	12.864	12.886	12.905	12.89	12.756	12.503	12.816	12.568	12.844	12.673	12.887	12.91	12.928	12.932	12.916	12.889	12.893	12.511	12.884	12.503	12.902	12.839	12.869	12.761	12.894	12.824	12.899	12.704	12.858	12.617	12.843	12.642	12.844	12.673	12.887	12.899	12.894	12.886	12.905	12.889	12.858	12.511	12.843	12.568	Calr
ENSMUSG00000003824	10.686	9.915	10.59	10.457	10.529	10.458	10.483	10.426	10.629	10.315	10.614	10.183	10.726	10.12	10.611	10.482	10.715	10.573	10.661	10.436	10.761	10.285	10.623	10.014	10.481	10.122	10.543	10.452	10.621	10.721	10.492	10.561	10.586	10.388	10.549	10.155	10.686	10.12	10.59	10.457	10.621	10.573	10.492	10.436	10.629	10.315	10.614	10.155	Syce2
ENSMUSG00000003847	10.528	10.358	10.352	10.649	10.357	10.445	10.445	10.648	10.507	10.099	10.513	10.128	10.509	10.363	10.622	10.968	10.56	10.693	10.492	10.898	10.581	10.153	10.733	10.129	10.472	10.348	10.565	10.825	10.658	10.473	10.556	10.944	10.608	10.095	10.679	9.91	10.509	10.358	10.565	10.825	10.56	10.473	10.492	10.898	10.581	10.099	10.679	10.128	Nfat5
ENSMUSG00000003848	11.315	10.563	11.487	11.431	11.568	11.353	11.572	11.379	11.419	10.898	11.345	10.871	11.161	10.606	11.443	11.294	11.426	11.382	11.414	11.447	11.373	10.869	11.33	10.94	11.372	10.686	11.371	11.248	11.439	11.314	11.425	11.355	11.358	10.969	11.368	10.924	11.315	10.606	11.443	11.294	11.439	11.353	11.425	11.379	11.373	10.898	11.345	10.924	Nob1
ENSMUSG00000003849	8.821	8.536	8.972	8.646	8.988	8.79	8.814	8.656	8.755	8.697	8.829	8.62	8.596	8.507	8.849	8.596	8.798	8.584	8.856	8.546	8.658	8.384	8.545	8.408	8.759	8.809	8.78	8.407	8.727	8.531	8.768	8.534	8.612	8.726	8.559	8.648	8.759	8.536	8.849	8.596	8.798	8.584	8.814	8.546	8.658	8.697	8.559	8.62	Nqo1
ENSMUSG00000003863	9.487	9.316	9.367	9.44	9.456	9.449	9.542	9.4	9.478	9.646	9.492	9.605	9.389	9.413	9.437	9.338	9.504	9.448	9.405	9.601	9.562	9.832	9.431	9.826	9.404	9.568	9.385	9.494	9.437	9.633	9.393	9.269	9.507	9.783	9.463	9.613	9.404	9.413	9.385	9.44	9.456	9.449	9.405	9.4	9.507	9.783	9.463	9.613	Ppfia3
ENSMUSG00000003865	11.453	10.71	11.23	11.146	11.198	11.104	11.245	11.139	11.361	10.727	11.504	10.66	11.396	10.756	11.426	11.305	11.564	11.247	11.468	11.335	11.57	10.899	11.427	10.8	11.351	10.882	11.386	11.391	11.345	11.321	11.411	11.277	11.316	10.805	11.331	10.733	11.396	10.756	11.386	11.305	11.345	11.247	11.411	11.277	11.361	10.805	11.427	10.733	Gys1
ENSMUSG00000003868	12.698	11.812	12.683	12.298	12.697	12.341	12.705	12.348	12.658	12.226	12.743	12.099	12.623	11.877	12.704	12.268	12.719	12.274	12.733	12.451	12.828	12.125	12.618	12.213	12.663	12.055	12.675	12.259	12.709	12.227	12.674	12.297	12.705	12.243	12.693	12.186	12.663	11.877	12.683	12.268	12.709	12.274	12.705	12.348	12.705	12.226	12.693	12.186	Ruvbl2
ENSMUSG00000003872	7.509	7.53	7.56	7.357	7.655	7.377	7.604	7.453	7.539	7.636	7.767	7.73	7.679	7.729	7.615	7.486	7.681	7.68	7.663	7.503	7.641	7.62	7.693	7.782	7.66	8.112	7.685	7.265	7.576	7.537	7.562	7.499	7.352	7.881	7.519	7.646	7.66	7.729	7.615	7.357	7.655	7.537	7.604	7.499	7.539	7.636	7.693	7.73	Lin7b
ENSMUSG00000003873	11.53	10.491	11.505	11.247	11.486	11.249	11.498	11.247	11.444	10.714	11.407	10.684	11.471	10.497	11.462	11.272	11.463	11.258	11.496	11.241	11.57	10.677	11.441	10.81	11.621	10.522	11.595	11.228	11.593	11.031	11.588	11.064	11.554	10.646	11.534	10.746	11.53	10.497	11.505	11.247	11.486	11.249	11.498	11.241	11.554	10.677	11.441	10.746	Bax
ENSMUSG00000003882	6.081	6.095	6.083	6.088	6.083	6.088	6.084	6.089	6.083	6.098	6.082	6.097	6.079	6.092	6.082	6.087	6.081	6.087	6.082	6.087	6.08	6.286	6.081	6.094	6.089	6.105	6.09	6.097	6.09	6.098	6.091	6.098	6.091	6.107	6.091	6.106	6.081	6.095	6.083	6.088	6.083	6.088	6.084	6.089	6.083	6.107	6.082	6.097	Il7r
ENSMUSG00000003923	11.046	10.584	11.067	10.955	11.143	10.903	11.174	10.988	11.078	10.649	11.123	10.721	11.063	10.633	11.085	10.912	11.078	10.76	11.083	10.866	10.877	10.731	11.107	10.697	11.1	10.568	11.166	10.811	11.076	10.753	11.123	10.817	11.095	10.748	11.108	10.752	11.063	10.584	11.085	10.912	11.078	10.76	11.123	10.866	11.078	10.731	11.108	10.721	Tfam
ENSMUSG00000003929	9.143	9.23	9.354	9.423	9.124	9.319	9.183	9.411	9.128	9.272	9.091	9.217	9.219	9.314	9.085	9.393	9.22	9.161	9.279	9.299	9.054	9.302	9.13	9.204	9.223	9.227	9.223	9.331	9.178	9.513	9.12	9.387	9.204	9.13	9.093	9.095	9.219	9.23	9.223	9.393	9.178	9.319	9.183	9.387	9.128	9.272	9.093	9.204	Zfp81
ENSMUSG00000003934	8.695	8.71	8.457	8.747	8.581	8.436	8.574	8.948	8.591	8.848	8.451	8.964	8.493	8.728	8.501	8.771	8.441	8.334	8.406	8.765	8.47	8.955	8.478	8.831	8.311	8.773	8.486	8.862	8.323	8.443	8.383	8.852	8.416	8.876	8.497	9.142	8.493	8.728	8.486	8.771	8.441	8.436	8.406	8.852	8.47	8.876	8.478	8.964	Efnb3
ENSMUSG00000003948	8.596	8.866	8.486	8.504	8.55	8.499	8.649	8.366	8.503	8.986	8.465	9.157	8.843	9.016	8.659	8.423	8.551	8.353	8.482	8.273	8.418	9.055	8.628	9.107	8.635	8.714	8.645	8.325	8.543	8.52	8.511	8.693	8.578	9.044	8.544	9.025	8.635	8.866	8.645	8.423	8.55	8.499	8.511	8.366	8.503	9.044	8.544	9.107	Mmd
ENSMUSG00000003949	8.11	8.01	8.205	7.988	8.349	8.099	8.122	8.043	8.249	8.072	8.163	8.253	7.845	7.894	7.964	7.929	7.909	7.888	7.982	7.912	8.023	7.98	7.957	8.052	8.072	8.209	7.913	8.182	7.831	7.895	7.934	7.79	7.996	8.144	7.833	8.192	8.072	8.01	7.964	7.988	7.909	7.895	7.982	7.912	8.023	8.072	7.957	8.192	Hlf
ENSMUSG00000003955	10.46	9.889	10.188	9.827	10.11	9.824	9.996	9.618	10.227	10.158	10.206	10.011	10.564	9.917	10.174	9.801	10.292	9.87	10.22	9.813	10.377	10.036	10.197	10.12	10.319	10.042	10.287	9.729	10.249	9.84	10.162	9.502	10.327	10.236	10.274	10.156	10.46	9.917	10.188	9.801	10.249	9.84	10.162	9.618	10.327	10.158	10.206	10.12	Fam162a
ENSMUSG00000003970	15.368	14.791	15.338	15.098	15.284	15.082	15.298	15.075	15.324	15.099	15.266	15.022	15.322	14.803	15.32	15.121	15.279	15.134	15.342	15.126	15.319	15.072	15.29	15.025	15.32	14.986	15.293	15.052	15.283	14.911	15.271	14.999	15.307	15.185	15.292	15.184	15.322	14.803	15.32	15.098	15.283	15.082	15.298	15.075	15.319	15.099	15.29	15.025	Rpl8
ENSMUSG00000003974	6.054	6.392	6.052	6.048	6.052	6.223	6.051	6.047	6.052	6.235	6.053	6.301	6.056	6.045	6.053	6.049	6.053	6.049	6.053	6.049	6.055	6.041	6.054	6.301	6.047	6.034	6.047	6.04	6.046	6.348	6.046	6.039	6.045	6.327	6.045	6.034	6.054	6.045	6.052	6.048	6.052	6.223	6.051	6.047	6.052	6.235	6.053	6.301	Grm3
ENSMUSG00000003992	7.321	7.676	7.196	7.188	7.35	7.59	7.27	7.39	7.336	7.32	7.436	7.547	7.535	7.875	7.379	7.243	7.385	7.42	7.387	7.369	7.316	7.551	7.226	7.383	7.501	7.685	7.369	7.428	7.563	7.31	7.484	7.542	7.273	7.293	7.298	7.301	7.501	7.685	7.369	7.243	7.385	7.42	7.387	7.39	7.316	7.32	7.298	7.383	Ssbp2
ENSMUSG00000004018	10.087	10.036	10.361	10.354	10.148	10.406	10.369	10.442	10.144	10.49	10.264	10.393	9.914	9.914	10.182	10.404	10.091	10.334	10.242	10.356	9.945	10.345	10.006	10.171	10.073	10.116	10.094	10.273	10.079	10.321	10.103	10.425	10.237	10.185	10.112	10.303	10.073	10.036	10.182	10.354	10.091	10.334	10.242	10.425	10.144	10.345	10.112	10.303	Fancl
ENSMUSG00000004031	6.524	7.148	6.587	6.61	6.38	6.52	6.469	6.312	6.711	6.825	6.663	6.523	6.444	7.125	6.69	6.509	6.468	6.291	6.568	6.504	6.607	7.075	6.398	7.255	6.613	7.095	6.717	6.435	6.471	6.59	6.419	6.428	6.549	6.953	6.779	6.74	6.524	7.125	6.69	6.509	6.468	6.52	6.469	6.428	6.607	6.953	6.663	6.74	Brinp2
ENSMUSG00000004032	9.229	9.079	9.062	8.897	8.913	8.65	8.944	8.81	9.112	9.273	9.088	9.445	9.081	9.002	9.041	8.725	8.991	8.854	9.102	8.885	9.218	9.366	9.112	9.454	8.911	9.207	8.976	8.74	8.914	8.951	8.953	8.866	9.061	9.618	8.986	9.423	9.081	9.079	9.041	8.74	8.914	8.854	8.953	8.866	9.112	9.366	9.088	9.445	Gstm5
ENSMUSG00000004035	7.828	7.837	7.699	7.669	7.879	7.784	7.618	7.852	7.788	7.941	7.811	7.707	7.82	7.928	7.954	7.625	7.93	7.943	7.656	7.576	7.986	7.668	7.781	7.8	7.794	7.804	7.954	7.559	7.538	8.324	7.868	7.438	7.749	7.889	7.842	7.808	7.82	7.837	7.954	7.625	7.879	7.943	7.656	7.576	7.788	7.889	7.811	7.8	Gstm7
ENSMUSG00000004038	9.002	8.317	8.761	8.498	8.746	8.137	8.963	8.922	8.936	9.032	8.837	8.671	9.199	8.572	8.937	8.517	8.777	7.938	8.778	8.527	9.181	9.011	8.959	8.76	8.808	8.817	8.696	8.456	8.5	8.192	8.83	8.753	8.892	9.01	8.782	9.157	9.002	8.572	8.761	8.498	8.746	8.137	8.83	8.753	8.936	9.011	8.837	8.76	Gstm3
ENSMUSG00000004040	12.219	11.856	12.384	12.634	12.459	12.388	12.475	12.623	12.28	12.053	12.243	12.077	12.116	11.846	12.242	12.562	12.301	12.269	12.329	12.499	12.137	11.947	12.276	12.03	12.249	12.005	12.262	12.594	12.261	12.23	12.26	12.585	12.281	12.02	12.215	11.914	12.219	11.856	12.262	12.594	12.301	12.269	12.329	12.585	12.28	12.02	12.243	12.03	Stat3
ENSMUSG00000004043	8.597	9.241	8.412	8.729	8.601	8.721	8.479	8.944	8.821	8.987	8.726	9.984	8.73	9.365	8.481	8.627	8.558	8.844	8.406	8.886	8.681	9.302	8.728	9.985	8.262	9.157	8.363	8.902	8.545	8.896	8.366	8.938	8.562	9.174	8.859	10.411	8.597	9.241	8.412	8.729	8.558	8.844	8.406	8.938	8.681	9.174	8.728	9.985	Stat5a
ENSMUSG00000004044	9.805	10.177	9.764	10.062	9.809	10.004	10.012	9.981	9.909	10.29	9.739	10.187	9.861	10.235	9.807	10.173	9.831	10.122	9.824	9.978	9.86	10.232	9.923	10.233	9.978	10.055	9.837	10.196	9.92	10.099	9.809	9.915	9.886	10.28	9.948	10.065	9.861	10.177	9.807	10.173	9.831	10.099	9.824	9.978	9.886	10.28	9.923	10.187	Cavin1
ENSMUSG00000004054	8.999	8.959	9.286	9.027	9.243	8.958	9.091	8.854	9.055	8.837	9.092	8.915	9.215	8.912	9.2	8.973	9.184	8.896	9.203	9.032	9.319	8.879	9.139	9.032	9.206	8.945	9.157	9.013	9.105	8.735	9.316	9.059	9.142	8.971	9.185	8.962	9.206	8.945	9.2	9.013	9.184	8.896	9.203	9.032	9.142	8.879	9.139	8.962	Map3k11
ENSMUSG00000004056	10.671	10.376	10.624	10.63	10.741	10.496	10.75	10.633	10.622	10.344	10.688	10.33	10.722	10.5	10.724	10.655	10.702	10.479	10.701	10.596	10.731	10.355	10.757	10.341	10.734	10.304	10.747	10.596	10.775	10.411	10.808	10.668	10.802	10.305	10.749	10.325	10.722	10.376	10.724	10.63	10.741	10.479	10.75	10.633	10.731	10.344	10.749	10.33	Akt2
ENSMUSG00000004069	11.08	10.808	11.101	10.986	11.092	11.038	11.064	11.004	11.061	10.893	11.11	10.91	11.093	10.826	11.096	11.022	11.13	11.095	11.069	10.898	11.109	10.803	11.057	10.828	11.156	10.909	11.062	11.003	11.058	11.057	11.011	10.841	11.07	10.915	11.056	10.885	11.093	10.826	11.096	11.003	11.092	11.057	11.064	10.898	11.07	10.893	11.057	10.885	Dnaja3
ENSMUSG00000004070	10.118	10.17	10.126	10.225	10.092	10.254	10.076	10.172	10.004	10.196	10.129	10.122	10.058	10.134	10.114	10.194	10.172	10.157	10.135	10.192	10.091	10.314	10.157	10.096	10.12	10.144	10.029	10.263	10.145	10.228	10.064	10.24	10.117	10.111	10.057	10.224	10.118	10.144	10.114	10.225	10.145	10.228	10.076	10.192	10.091	10.196	10.129	10.122	Hmox2
ENSMUSG00000004071	9.872	9.911	9.943	9.937	9.968	9.946	9.813	10.036	9.802	9.84	9.856	9.73	9.975	10.019	9.998	10.028	9.922	10.192	9.93	10.138	10.037	9.851	9.934	9.893	9.915	10.051	9.881	10.039	9.923	10.244	9.789	10.008	9.937	9.813	9.915	9.891	9.915	10.019	9.943	10.028	9.923	10.192	9.813	10.036	9.937	9.84	9.915	9.891	Cdip1
ENSMUSG00000004085	7.463	7.101	7.226	7.558	7.291	7.756	7.165	7.41	6.985	6.757	7.231	6.72	7.453	7.242	6.993	7.444	7.286	7.885	7.201	7.453	7.315	6.834	7.159	6.804	7.615	6.724	7.424	7.448	7.542	7.707	7.479	7.509	7.326	6.404	7.486	6.592	7.463	7.101	7.226	7.448	7.291	7.756	7.201	7.453	7.315	6.757	7.231	6.72	Map3k20
ENSMUSG00000004096	11.243	11.078	11.193	11.002	11.033	10.993	11.104	11.05	11.189	11.36	11.24	11.367	11.064	11.071	11.143	11.032	11.166	10.999	11.198	11.035	11.193	11.344	11.083	11.304	11.107	11.346	11.042	11.093	11.022	11.031	11.053	10.911	11.042	11.374	11.127	11.442	11.107	11.078	11.143	11.032	11.033	10.999	11.104	11.035	11.189	11.36	11.127	11.367	Cwc15
ENSMUSG00000004098	9.338	9.644	9.273	9.265	9.237	9.249	9.327	9.257	9.281	9.728	9.186	9.482	9.56	9.735	9.43	9.348	9.22	8.997	9.279	9.282	9.47	9.541	9.542	9.502	9.132	9.878	9.272	9.465	9.199	9.27	9.32	9.401	9.341	9.455	9.374	9.501	9.338	9.735	9.273	9.348	9.22	9.249	9.32	9.282	9.341	9.541	9.374	9.501	Col5a3
ENSMUSG00000004099	12.953	12.541	12.953	12.874	12.973	12.846	12.953	12.835	12.934	12.616	13.005	12.674	12.96	12.535	12.982	12.866	13.017	12.789	12.957	12.811	13.053	12.737	12.971	12.603	12.955	12.707	12.923	12.854	12.988	12.749	12.985	12.827	12.916	12.738	12.962	12.603	12.955	12.541	12.953	12.866	12.988	12.789	12.957	12.827	12.934	12.737	12.971	12.603	Dnmt1
ENSMUSG00000004100	12.082	11.269	12.204	11.797	12.159	11.78	12.169	11.767	12.157	11.352	12.18	11.343	11.908	11.156	12.099	11.661	12.115	11.598	12.136	11.834	12.09	11.258	11.922	11.541	12.219	11.172	12.168	11.557	12.201	11.419	12.184	11.633	12.268	11.325	12.214	11.406	12.082	11.172	12.168	11.661	12.159	11.598	12.169	11.767	12.157	11.325	12.18	11.406	Ppan
ENSMUSG00000004105	6.208	5.99	5.968	5.994	5.878	6.052	6.017	5.839	6.135	5.984	6.108	6.032	6.37	6.183	6.31	5.978	6.028	5.95	6.228	5.985	6.213	5.712	6.159	6.073	6.427	5.728	6.33	5.839	6.14	5.94	6.309	5.784	6.286	5.736	6.491	6.082	6.37	5.99	6.31	5.978	6.028	5.95	6.228	5.839	6.213	5.736	6.159	6.073	Angptl2
ENSMUSG00000004110	6.417	6.514	6.149	6.215	6.274	6.252	6.139	6.202	6.395	6.387	6.075	6.692	6.058	6.672	6.159	6.249	6.05	6.472	6.281	6.319	6.122	6.338	6.121	6.253	6.434	6.337	6.354	6.545	6.285	6.271	6.404	6.429	6.204	6.015	6.279	5.853	6.417	6.514	6.159	6.249	6.274	6.271	6.281	6.319	6.204	6.338	6.121	6.253	Cacna1e
ENSMUSG00000004113	7.96	7.936	7.897	7.663	7.917	7.571	7.687	7.493	7.799	7.821	7.8	7.772	8.054	8.17	7.821	7.569	7.604	7.66	7.768	7.508	7.828	8.035	8.014	7.906	8.001	7.674	7.729	7.682	7.895	7.644	7.794	7.726	7.861	8.033	7.918	7.863	8.001	7.936	7.821	7.663	7.895	7.644	7.768	7.508	7.828	8.033	7.918	7.863	Cacna1b
ENSMUSG00000004127	9.836	9.638	9.987	9.948	9.891	9.999	9.969	10.089	9.72	9.804	9.849	9.696	9.614	9.436	9.712	9.858	9.728	9.81	9.769	9.811	9.577	9.656	9.601	9.597	9.834	9.597	9.793	9.751	9.796	9.734	9.78	9.833	9.795	9.709	9.691	9.634	9.834	9.597	9.793	9.858	9.796	9.81	9.78	9.833	9.72	9.709	9.691	9.634	Trmt10a
ENSMUSG00000004151	8.159	7.632	8.264	8.197	8.344	8.152	8.367	8.248	8.167	6.992	8.171	6.792	7.935	7.44	8.07	8.09	8.182	7.924	8.142	8.037	7.784	6.697	7.879	6.75	8.344	7.333	8.35	8.206	8.386	7.798	8.294	8.104	8.151	6.429	8.169	6.418	8.159	7.44	8.264	8.197	8.344	7.924	8.294	8.104	8.151	6.697	8.169	6.75	Etv1
ENSMUSG00000004187	8.271	8.3	8.172	8.115	8.354	8.018	8.401	8.078	8.224	8.108	8.251	8.162	8.596	8.574	8.267	7.885	8.288	8.073	8.315	8.127	8.569	8.362	8.489	8.314	8.427	8.44	8.409	8.141	8.149	7.97	8.203	8.193	8.437	8.094	8.494	8.458	8.427	8.44	8.267	8.115	8.288	8.018	8.315	8.127	8.437	8.108	8.489	8.314	Kifc2
ENSMUSG00000004207	12.144	12.86	12.012	11.911	12.003	11.873	12.071	11.874	12.201	12.715	12.2	12.791	12.32	12.68	12.152	11.912	12.139	11.867	12.174	11.886	12.307	12.68	12.247	12.698	12.07	12.923	12.033	11.928	12	12.049	12.124	11.826	12.118	12.832	12.106	12.812	12.144	12.86	12.033	11.912	12.003	11.873	12.124	11.874	12.201	12.715	12.2	12.791	Psap
ENSMUSG00000004221	8.88	9.479	8.93	9.21	8.829	8.987	8.794	9.354	8.881	9.36	8.908	9.456	9.027	9.387	8.875	9.343	8.809	9.129	8.812	9.29	8.801	9.515	8.981	9.348	8.954	9.412	8.853	9.329	8.85	9.133	8.845	9.417	8.646	9.492	8.719	9.529	8.954	9.412	8.875	9.329	8.829	9.129	8.812	9.354	8.801	9.492	8.908	9.456	Ikbkg
ENSMUSG00000004231	7.009	7.144	6.682	6.985	6.821	6.883	6.967	6.981	6.801	7.007	7.062	7.122	7.101	7.092	6.853	6.858	6.804	7.165	6.808	7.025	7.015	7.099	6.799	7.098	6.883	7.056	6.975	7.017	6.781	7.005	7.051	7.184	6.865	7.079	6.8	7	7.009	7.092	6.853	6.985	6.804	7.005	6.967	7.025	6.865	7.079	6.8	7.098	Pax2
ENSMUSG00000004233	7.799	7.292	7.973	7.657	8.014	7.908	7.84	7.888	7.831	7.515	7.817	7.586	7.811	7.557	7.945	7.748	7.951	7.659	7.916	7.645	8.008	7.437	7.923	7.646	7.975	7.486	7.76	7.845	8.001	7.592	7.832	8.077	7.871	7.415	7.897	7.46	7.811	7.486	7.945	7.748	8.001	7.659	7.84	7.888	7.871	7.437	7.897	7.586	Wars2
ENSMUSG00000004263	10.408	10.183	10.448	10.301	10.381	10.327	10.459	10.334	10.366	10.216	10.539	10.201	10.215	10.088	10.674	10.346	10.585	10.492	10.557	10.636	10.576	10.197	10.384	10.53	10.329	10.106	10.453	10.361	10.417	10.471	10.471	10.478	10.558	10.286	10.617	10.304	10.329	10.106	10.453	10.346	10.417	10.471	10.471	10.478	10.558	10.216	10.539	10.304	Atn1
ENSMUSG00000004264	13.057	12.454	13.125	12.799	13.158	12.806	13.181	12.865	13.093	12.722	13.096	12.669	12.929	12.37	13.111	12.789	13.095	12.771	13.126	12.882	13.075	12.595	13.018	12.68	13.087	12.582	13.1	12.706	13.071	12.683	13.057	12.638	13.08	12.78	13.06	12.762	13.057	12.454	13.111	12.789	13.095	12.771	13.126	12.865	13.08	12.722	13.06	12.68	Phb2
ENSMUSG00000004266	10.325	10.194	10.093	10.163	10.079	10.066	10.088	10.233	10.294	10.391	10.363	10.303	10.364	10.198	10.204	10.292	10.316	10.286	10.295	10.446	10.487	10.394	10.341	10.346	10.218	10.379	10.21	10.514	10.035	10.383	10.14	10.252	10.265	10.338	10.23	10.415	10.325	10.198	10.204	10.292	10.079	10.286	10.14	10.252	10.294	10.391	10.341	10.346	Ptpn6
ENSMUSG00000004267	8.057	8.622	8.096	8.152	8.052	7.861	8.044	8.182	8.022	8.655	8.159	8.501	8.63	9.085	8.248	8.51	8.185	8.305	8.29	8.46	8.492	8.81	8.422	8.89	8.338	8.697	8.313	8.556	8.282	8.386	8.388	8.346	8.365	8.573	8.355	8.474	8.338	8.697	8.248	8.51	8.185	8.305	8.29	8.346	8.365	8.655	8.355	8.501	Eno2
ENSMUSG00000004268	11.686	10.971	11.742	11.584	11.756	11.493	11.738	11.46	11.601	11.239	11.602	11.177	11.429	10.919	11.647	11.425	11.572	11.431	11.682	11.435	11.628	11.167	11.517	11.119	11.666	11.038	11.641	11.361	11.618	11.293	11.679	11.348	11.638	11.188	11.608	11.268	11.666	10.971	11.647	11.425	11.618	11.431	11.682	11.435	11.628	11.188	11.602	11.177	Emg1
ENSMUSG00000004270	10.895	11.124	10.992	10.769	10.824	10.735	10.731	10.782	10.857	11.373	10.956	11.192	11.005	11.227	10.97	10.917	10.906	10.722	10.926	10.838	10.982	11.392	10.86	11.493	10.827	11.307	10.839	10.93	10.835	11.003	10.787	10.69	10.888	11.549	10.802	11.357	10.895	11.227	10.97	10.917	10.835	10.735	10.787	10.782	10.888	11.392	10.86	11.357	Lpcat3
ENSMUSG00000004285	10.508	9.868	10.603	10.371	10.6	10.367	10.471	10.344	10.569	10.118	10.565	10.053	10.53	10.001	10.511	10.421	10.444	10.348	10.648	10.552	10.764	10.08	10.526	10.137	10.562	9.969	10.582	10.461	10.64	10.515	10.462	10.52	10.465	10.039	10.474	10.114	10.53	9.969	10.582	10.421	10.6	10.367	10.471	10.52	10.569	10.08	10.526	10.114	Atp6v1f
ENSMUSG00000004296	6.158	6.242	6.171	6.201	6.347	6.375	6.175	6.456	6.168	6.65	6.166	6.443	6.145	6.512	6.162	6.196	6.16	6.195	6.162	6.197	6.152	6.676	6.397	6.422	6.209	6.555	6.212	6.258	6.214	6.265	6.218	6.265	6.395	6.316	6.22	6.308	6.158	6.512	6.171	6.201	6.214	6.265	6.175	6.265	6.168	6.65	6.22	6.422	Il12b
ENSMUSG00000004317	8.135	9.319	7.904	7.964	8.008	8.145	8.023	7.891	7.989	8.711	8.052	8.908	8.228	9.259	8.098	7.972	7.95	8.239	7.814	7.869	8.129	8.69	8.067	8.743	8.232	8.826	8.221	8.126	8.248	8.12	8.28	8.122	8.183	8.434	8.155	8.342	8.228	9.259	8.098	7.972	8.008	8.145	8.023	7.891	8.129	8.69	8.067	8.743	Clcn5
ENSMUSG00000004319	11.252	11.566	11.096	11.304	11.185	11.313	11.194	11.256	11.318	11.527	11.187	11.422	11.32	11.578	11.175	11.269	11.222	11.341	11.138	11.155	11.121	11.565	11.276	11.35	11.196	11.583	11.153	11.332	11.139	11.335	11.087	11.251	11.275	11.519	11.21	11.414	11.252	11.578	11.153	11.304	11.185	11.335	11.138	11.251	11.275	11.527	11.21	11.414	Clcn3
ENSMUSG00000004328	8.834	8.234	8.771	8.721	8.842	8.831	8.734	8.758	8.858	8.194	8.887	8.1	9.115	8.129	8.761	8.767	8.788	8.592	8.812	8.835	8.887	8.447	8.862	8.137	8.842	8.463	8.797	8.845	8.928	8.662	8.814	8.833	8.806	8.127	8.845	8.03	8.842	8.234	8.771	8.767	8.842	8.662	8.812	8.833	8.858	8.194	8.862	8.1	Hif3a
ENSMUSG00000004341	6.976	6.858	7.221	6.953	7.072	7.14	7.03	6.977	7.079	7.01	6.904	7.037	6.76	6.8	7.044	7.011	7.143	6.989	7.271	6.844	7.021	6.662	6.811	6.667	6.842	6.728	6.958	7.037	6.961	6.92	7.104	6.903	7.097	6.802	6.974	7.077	6.842	6.8	7.044	7.011	7.072	6.989	7.104	6.903	7.079	6.802	6.904	7.037	Gpx6
ENSMUSG00000004344	6.042	6.02	6.039	6.031	6.038	6.031	6.037	6.379	6.039	6.015	6.04	6.016	6.045	6.025	6.041	6.032	6.041	6.201	6.041	6.032	6.044	6.017	6.042	6.021	6.029	6.357	6.028	6.016	6.027	6.014	6.026	6.014	6.025	6.001	6.026	6.003	6.042	6.025	6.039	6.031	6.038	6.031	6.037	6.032	6.039	6.015	6.04	6.016	Gpx5
ENSMUSG00000004347	6.678	7.047	6.463	6.592	6.545	6.827	6.418	6.714	6.598	6.979	6.678	7.198	6.567	7.029	6.448	6.739	6.614	6.946	6.589	6.757	6.509	6.784	6.559	6.976	6.64	6.985	6.52	6.66	6.601	7.093	6.389	6.681	6.567	6.697	6.752	6.958	6.64	7.029	6.463	6.66	6.601	6.946	6.418	6.714	6.567	6.784	6.678	6.976	Pde1c
ENSMUSG00000004356	11.684	11.311	11.748	11.76	11.761	11.807	11.737	11.77	11.665	11.168	11.651	11.245	11.58	11.315	11.652	11.704	11.709	11.736	11.627	11.643	11.522	11.164	11.678	11.15	11.74	11.307	11.638	11.685	11.723	11.626	11.705	11.697	11.606	11.182	11.742	11.123	11.684	11.311	11.652	11.704	11.723	11.736	11.705	11.697	11.606	11.168	11.678	11.15	Utp20
ENSMUSG00000004359	8.219	9.184	8.174	8.372	8.354	8.282	8.11	8.581	8.03	9.156	8.221	9.436	7.97	8.94	8.043	8.512	8.092	7.834	8.202	8.437	7.989	8.771	8.033	9.096	7.954	9.475	7.725	8.532	7.686	8.126	7.878	8.528	8.016	9.224	7.935	9.248	7.97	9.184	8.043	8.512	8.092	8.126	8.11	8.528	8.016	9.156	8.033	9.248	Spic
ENSMUSG00000004360	6.457	6.483	6.156	6.363	6.197	6.263	6.44	6.324	6.329	6.067	6.367	6.432	6.252	6.326	6.434	6.313	6.604	6.444	6.364	6.325	6.186	6.412	6.142	6.344	6.447	6.304	6.504	6.383	6.401	6.268	6.391	6.453	6.475	6.201	6.191	6.045	6.447	6.326	6.434	6.363	6.401	6.268	6.391	6.325	6.329	6.201	6.191	6.344	9330159F19Rik
ENSMUSG00000004364	11.346	11.421	11.35	11.541	11.38	11.302	11.387	11.605	11.341	11.502	11.336	11.466	11.263	11.384	11.351	11.392	11.347	11.29	11.452	11.475	11.221	11.5	11.293	11.366	11.244	11.519	11.256	11.406	11.272	11.382	11.306	11.472	11.31	11.56	11.197	11.536	11.263	11.421	11.35	11.406	11.347	11.302	11.387	11.475	11.31	11.502	11.293	11.466	Cul3
ENSMUSG00000004366	6.152	6.657	6.164	6.539	6.165	6.191	6.168	6.198	6.332	6.723	6.159	6.245	6.358	6.448	6.155	6.357	6.332	6.355	6.155	6.188	6.31	6.429	6.15	6.591	6.378	6.642	6.202	6.245	6.204	6.251	6.208	6.251	6.211	6.714	6.209	6.291	6.358	6.642	6.164	6.357	6.204	6.251	6.168	6.198	6.31	6.714	6.159	6.291	Sst
ENSMUSG00000004371	6.602	6.794	6.619	6.551	6.324	6.602	6.59	6.468	6.461	6.569	6.381	6.561	6.509	6.634	6.457	6.631	6.455	6.685	6.361	6.531	6.534	6.726	6.405	6.57	6.652	6.495	6.423	6.512	6.543	6.646	6.398	6.529	6.683	6.316	6.57	6.748	6.602	6.634	6.457	6.551	6.455	6.646	6.398	6.529	6.534	6.569	6.405	6.57	Il11
ENSMUSG00000004383	8.521	8.77	8.364	8.322	8.458	8.228	8.38	8.199	8.613	8.331	8.578	8.526	8.66	8.744	8.526	8.34	8.317	8.3	8.426	8.308	8.646	8.674	8.534	8.495	8.524	8.413	8.572	8.544	8.503	8.173	8.65	8.503	8.505	8.344	8.64	8.511	8.524	8.744	8.526	8.34	8.458	8.228	8.426	8.308	8.613	8.344	8.578	8.511	Large1
ENSMUSG00000004393	12.102	12.506	12.232	12.411	12.238	12.389	12.278	12.451	12.169	12.711	12.155	12.757	11.829	12.237	12.108	12.272	12.053	12.325	12.095	12.396	11.931	12.695	12	12.628	12.101	12.511	12.06	12.228	12.04	12.284	12.05	12.283	12	12.795	12.019	12.73	12.101	12.506	12.108	12.272	12.053	12.325	12.095	12.396	12	12.711	12.019	12.73	Ddx56
ENSMUSG00000004394	10.25	10.938	10.397	10.839	10.425	10.527	10.437	10.87	10.25	11.148	10.276	11.057	10.181	10.897	10.434	10.656	10.331	10.535	10.417	10.727	10.35	11.213	10.277	10.984	10.311	10.774	10.233	10.868	10.37	10.684	10.407	10.663	10.275	11.061	10.285	11.194	10.25	10.897	10.397	10.839	10.37	10.535	10.417	10.727	10.275	11.148	10.277	11.057	Tmed4
ENSMUSG00000004415	9.21	9.532	8.841	9.048	8.824	9.041	8.69	8.821	9.279	9.816	9.343	9.842	9.295	9.776	9.161	9.066	9.1	9.265	9.191	8.956	9.27	9.895	9.317	9.697	8.833	9.952	9.008	9.445	8.791	9.511	8.947	9.217	9.134	9.909	8.82	9.638	9.21	9.776	9.008	9.066	8.824	9.265	8.947	8.956	9.27	9.895	9.317	9.697	Col26a1
ENSMUSG00000004446	10.237	9.649	10.233	10.225	10.296	10.099	10.27	10.19	10.307	9.787	10.235	9.6	10.233	9.802	10.232	10.271	10.27	10.087	10.278	10.182	10.297	9.817	10.193	9.839	10.307	9.734	10.473	10.338	10.545	9.908	10.324	10.01	10.383	9.78	10.221	9.525	10.237	9.734	10.233	10.271	10.296	10.087	10.278	10.182	10.307	9.787	10.221	9.6	Bid
ENSMUSG00000004451	10.651	9.876	10.459	10.567	10.559	10.295	10.614	10.449	10.629	10.399	10.625	10.095	10.877	10.253	10.624	10.606	10.716	10.412	10.55	10.509	10.88	10.209	10.811	10.162	10.74	10.1	10.756	10.719	10.716	10.409	10.658	10.555	10.71	10.193	10.687	9.976	10.74	10.1	10.624	10.606	10.716	10.409	10.614	10.509	10.71	10.209	10.687	10.095	Ralb
ENSMUSG00000004455	12.75	12.886	12.797	12.73	12.804	12.655	12.808	12.667	12.792	12.843	12.812	12.989	12.855	12.997	12.712	12.679	12.724	12.583	12.8	12.524	12.758	12.925	12.857	12.905	12.824	12.888	12.782	12.716	12.745	12.587	12.794	12.645	12.775	12.935	12.751	12.98	12.824	12.888	12.782	12.716	12.745	12.587	12.8	12.645	12.775	12.925	12.812	12.98	Ppp1cc
ENSMUSG00000004460	11.035	11.347	11.108	11.18	11.079	11.256	11.059	11.369	10.934	11.241	11.04	11.209	10.911	11.249	11.065	11.239	11.049	11.308	11.137	11.19	11.021	11.17	10.966	11.193	10.946	11.298	11.011	11.268	10.938	11.359	10.982	11.284	10.996	11.217	11.006	11.234	10.946	11.298	11.065	11.239	11.049	11.308	11.059	11.284	10.996	11.217	11.006	11.209	Dnajb11
ENSMUSG00000004462	9.176	8.939	9.238	9.278	9.121	9.188	9.132	9.157	9.105	8.906	9.24	9.117	9.19	9.03	9.124	9.247	9.273	9.327	9.232	9.191	9.224	9.13	9.234	9.031	9.146	8.935	9.13	9.304	9.294	9.175	9.181	9.23	9.225	9.047	9.297	9.066	9.176	8.939	9.13	9.278	9.273	9.188	9.181	9.191	9.224	9.047	9.24	9.066	Tbccd1
ENSMUSG00000004473	6.716	7.03	6.898	6.851	6.946	6.962	6.88	7.011	6.845	7.257	6.768	7.302	7.022	7.045	6.885	6.992	6.926	6.929	6.963	7.033	6.839	7.147	7.106	6.995	6.826	7.223	6.959	7.17	7.017	6.942	6.898	6.909	6.873	7.049	6.861	6.957	6.826	7.045	6.898	6.992	6.946	6.942	6.898	7.011	6.845	7.147	6.861	6.995	Clec11a
ENSMUSG00000004500	7.744	8.029	7.602	7.721	7.822	7.7	7.72	7.826	7.678	7.444	7.919	7.597	7.529	7.626	7.687	7.673	7.849	7.773	7.74	7.98	7.769	7.594	7.776	7.569	7.67	7.695	7.826	7.767	7.708	7.767	7.695	8.04	7.89	7.455	7.803	7.314	7.67	7.695	7.687	7.721	7.822	7.767	7.72	7.98	7.769	7.455	7.803	7.569	Zfp324
ENSMUSG00000004508	6.95	7.446	7.044	7.123	6.902	7.093	6.83	7.416	7.031	7.34	6.949	7.347	7.166	7.634	6.972	7.255	7.035	7.233	7.044	7.284	7.161	7.487	6.959	7.34	6.967	7.207	7.073	7.164	7.04	7.368	7.23	7.145	7.323	7.25	7.131	7.419	6.967	7.446	7.044	7.164	7.035	7.233	7.044	7.284	7.161	7.34	6.959	7.347	Gab2
ENSMUSG00000004530	12.585	12.082	12.701	12.568	12.753	12.514	12.811	12.522	12.662	12.26	12.736	12.297	12.551	12.035	12.754	12.456	12.7	12.377	12.793	12.409	12.685	12.212	12.628	12.302	12.714	12.16	12.749	12.383	12.728	12.328	12.727	12.348	12.678	12.221	12.734	12.356	12.585	12.082	12.749	12.456	12.728	12.377	12.793	12.409	12.678	12.221	12.734	12.302	Coro1c
ENSMUSG00000004535	11.369	11.36	11.346	11.432	11.346	11.645	11.371	11.53	11.296	11.346	11.35	11.335	11.348	11.346	11.321	11.38	11.405	11.581	11.372	11.358	11.235	11.319	11.288	11.156	11.302	11.483	11.291	11.365	11.229	11.667	11.284	11.346	11.248	11.374	11.272	11.372	11.348	11.36	11.321	11.38	11.346	11.645	11.371	11.358	11.248	11.346	11.288	11.335	Tax1bp1
ENSMUSG00000004540	6.108	6.449	6.114	6.127	6.115	6.127	6.116	6.131	6.113	6.155	6.111	6.154	6.257	6.138	6.11	6.125	6.109	6.125	6.11	6.126	6.105	6.341	6.107	6.145	6.131	6.175	6.133	6.154	6.134	6.157	6.135	6.157	6.137	6.18	6.136	6.176	6.131	6.175	6.114	6.127	6.115	6.127	6.116	6.131	6.113	6.18	6.111	6.154	Psg17
ENSMUSG00000004542	6.133	6.194	6.143	6.164	6.144	6.164	6.146	6.17	6.14	6.208	6.139	6.206	6.124	6.18	6.136	6.16	6.135	6.16	6.136	6.336	6.293	6.201	6.302	6.45	6.171	6.24	6.173	6.206	6.174	6.211	6.177	6.211	6.179	6.248	6.178	6.243	6.133	6.194	6.143	6.164	6.144	6.164	6.146	6.211	6.179	6.208	6.178	6.243	Psg19
ENSMUSG00000004552	6.368	6.806	6.214	6.256	6.216	6.255	6.22	6.266	6.21	6.341	6.206	6.337	6.332	6.454	6.201	6.489	6.199	6.247	6.201	6.251	6.419	6.328	6.363	6.493	6.268	6.403	6.272	6.337	6.275	6.346	6.281	6.346	6.285	6.419	6.283	6.407	6.332	6.454	6.214	6.337	6.216	6.255	6.22	6.266	6.285	6.341	6.283	6.407	Ctse
ENSMUSG00000004558	10.692	11.158	10.311	10.587	10.153	10.266	10.174	10.675	10.494	11.143	10.568	11.234	10.77	11.378	10.427	10.644	10.554	10.39	10.467	10.804	10.651	11.306	10.503	11.052	10.306	11.314	10.258	10.943	10.352	10.674	10.283	10.719	10.385	11.318	10.462	11.306	10.692	11.314	10.311	10.644	10.352	10.39	10.283	10.719	10.494	11.306	10.503	11.234	Ndrg2
ENSMUSG00000004561	9.369	9.623	9.583	9.444	9.519	9.393	9.512	9.533	9.457	9.518	9.447	9.514	9.375	9.49	9.402	9.466	9.446	9.191	9.487	9.663	9.504	9.505	9.447	9.591	9.382	9.607	9.44	9.285	9.34	9.188	9.567	9.551	9.578	9.557	9.58	9.604	9.375	9.607	9.44	9.444	9.446	9.191	9.512	9.551	9.504	9.518	9.447	9.591	Mettl17
ENSMUSG00000004562	8.294	8.349	8.354	8.422	8.249	8.307	8.145	8.388	8.302	8.097	8.132	8.197	8.451	8.53	8.342	8.636	8.129	8.487	8.338	8.645	8.387	8.356	8.359	8.413	8.398	8.25	8.533	8.618	8.382	8.456	8.334	8.661	8.226	8.263	8.3	8.134	8.398	8.349	8.354	8.618	8.249	8.456	8.334	8.645	8.302	8.263	8.3	8.197	Arhgef40
ENSMUSG00000004565	11.377	11.299	11.458	11.207	11.424	11.209	11.495	11.263	11.408	11.265	11.446	11.241	11.344	11.264	11.466	11.274	11.412	11.094	11.413	11.158	11.439	11.214	11.442	11.208	11.514	11.274	11.446	11.123	11.537	11.017	11.495	11.093	11.494	11.248	11.546	11.123	11.377	11.274	11.458	11.207	11.424	11.094	11.495	11.158	11.439	11.248	11.446	11.208	Pnpla6
ENSMUSG00000004567	9.963	10.078	9.984	9.961	10.013	10.105	9.804	10.147	9.955	9.918	9.948	10.024	10.109	10.168	10.082	10.146	10.076	10.188	9.976	10.159	10.163	10.19	10.1	10.145	9.994	10.015	10.054	10.192	9.947	10.289	9.988	10.247	10.071	10.027	10.031	10.082	9.994	10.078	10.054	10.146	10.013	10.188	9.976	10.159	10.071	10.027	10.031	10.082	Mcoln1
ENSMUSG00000004568	10.821	10.785	10.833	10.83	10.917	10.817	10.881	10.778	10.866	10.635	10.932	10.758	11.057	10.938	10.914	10.81	10.953	10.719	10.908	10.827	11	10.609	10.885	10.762	10.945	10.879	10.884	10.879	10.89	10.676	10.888	10.835	10.871	10.764	10.93	10.788	10.945	10.879	10.884	10.83	10.917	10.719	10.888	10.827	10.871	10.635	10.93	10.762	Arhgef18
ENSMUSG00000004591	11.635	11.785	11.559	11.804	11.654	11.822	11.67	11.808	11.636	11.762	11.623	11.693	11.574	11.763	11.676	11.7	11.586	11.664	11.604	11.651	11.485	11.691	11.639	11.637	11.647	11.848	11.619	11.732	11.572	11.715	11.601	11.76	11.507	11.729	11.5	11.69	11.635	11.785	11.619	11.732	11.586	11.715	11.604	11.76	11.507	11.729	11.623	11.69	Pkn2
ENSMUSG00000004609	6.3	6.184	6.482	6.403	6.138	6.459	6.139	6.337	6.135	6.392	6.347	6.195	6.386	6.171	6.13	6.153	6.129	6.152	6.131	6.457	6.124	6.191	6.127	6.183	6.162	6.227	6.164	6.195	6.166	6.2	6.344	6.383	6.17	6.234	6.347	6.229	6.3	6.184	6.164	6.195	6.138	6.2	6.139	6.383	6.135	6.234	6.347	6.195	Cd33
ENSMUSG00000004610	10.575	10.797	10.528	10.659	10.5	10.631	10.547	10.831	10.524	11.084	10.581	10.94	10.601	10.725	10.614	10.783	10.614	10.668	10.66	10.618	10.743	10.993	10.549	10.649	10.445	11.089	10.42	10.656	10.495	10.783	10.498	10.59	10.432	11.119	10.415	11.095	10.575	10.797	10.528	10.659	10.5	10.668	10.547	10.618	10.524	11.084	10.549	10.94	Etfb
ENSMUSG00000004612	6.999	7.608	7.238	7.296	7.162	7.114	7.139	7.439	7.093	7.666	7.315	7.627	7.112	7.705	7.38	7.347	7.027	7.126	7.288	7.309	7.142	7.801	7.053	7.614	6.922	7.67	7.109	7.214	7.341	7.253	7.223	7.57	7.168	7.56	6.986	7.797	6.999	7.67	7.238	7.296	7.162	7.126	7.223	7.439	7.142	7.666	7.053	7.627	Nkg7
ENSMUSG00000004626	10.472	10.68	10.401	10.541	10.482	10.661	10.348	10.47	10.486	10.696	10.469	10.737	10.626	10.815	10.484	10.531	10.54	10.907	10.43	10.748	10.647	10.856	10.532	10.647	10.413	10.619	10.427	10.777	10.403	10.965	10.524	10.658	10.507	10.752	10.493	10.744	10.472	10.68	10.427	10.541	10.482	10.907	10.43	10.658	10.507	10.752	10.493	10.737	Stxbp2
ENSMUSG00000004630	6.613	6.612	6.699	6.252	6.64	6.713	6.759	6.51	6.378	6.611	6.466	6.332	6.442	6.655	6.699	6.486	6.504	6.413	6.611	6.494	6.585	6.591	6.531	6.488	6.264	6.646	6.65	6.509	6.574	6.519	6.667	6.524	6.455	6.412	6.633	6.686	6.442	6.646	6.699	6.486	6.574	6.519	6.667	6.51	6.455	6.591	6.531	6.488	Pcp2
ENSMUSG00000004631	7.42	7.578	7.256	7.554	7.318	7.784	7.15	7.603	7.362	7.558	7.375	7.229	7.521	7.959	7.341	7.816	7.256	7.651	7.264	7.744	7.258	7.351	7.309	7.327	7.534	7.559	7.43	7.814	7.486	7.606	7.351	8.02	7.318	7.09	7.318	7.229	7.521	7.578	7.341	7.814	7.318	7.651	7.264	7.744	7.318	7.351	7.318	7.229	Sgce
ENSMUSG00000004633	7.335	7.629	7.07	7.136	7.125	7.088	7.126	7.054	7.202	7.74	7.177	7.579	7.529	7.825	7.343	7.314	7.029	7.054	7.351	7.134	7.353	7.841	7.281	7.792	7.445	7.609	7.252	7.27	7.234	7.388	7.062	7.381	7.371	7.525	7.161	7.599	7.445	7.629	7.252	7.27	7.125	7.088	7.126	7.134	7.353	7.74	7.177	7.599	Chn2
ENSMUSG00000004637	8.792	8.654	8.711	8.799	8.556	8.469	8.63	8.787	8.803	8.892	8.699	9.037	8.853	9.024	8.68	8.647	8.714	8.599	8.743	8.802	8.719	8.864	8.883	8.813	8.458	9.095	8.642	8.668	8.629	8.782	8.668	8.768	8.691	9.102	8.631	8.921	8.792	9.024	8.68	8.668	8.629	8.599	8.668	8.787	8.719	8.892	8.699	8.921	Wwox
ENSMUSG00000004642	11.273	10.868	11.359	11.167	11.31	11.095	11.309	11.153	11.349	11.087	11.353	11.043	11.117	10.863	11.303	11.025	11.293	10.922	11.309	10.981	11.157	10.973	11.145	10.808	11.133	11.156	11.207	11.015	11.146	10.865	11.188	10.95	11.106	11.212	11.132	11.19	11.133	10.868	11.303	11.025	11.293	10.922	11.309	10.981	11.157	11.087	11.145	11.043	Slbp
ENSMUSG00000004651	6.212	6.192	6.037	6.029	6.037	6.029	6.279	6.202	6.038	6.207	6.039	6.013	6.044	6.023	6.04	6.03	6.04	6.031	6.04	6.03	6.042	6.015	6.041	6.018	6.205	6	6.026	6.013	6.2	6.011	6.024	6.011	6.023	6.205	6.023	5.999	6.205	6.023	6.037	6.029	6.04	6.029	6.04	6.03	6.038	6.205	6.039	6.013	Tyr
ENSMUSG00000004654	6.071	6.323	6.072	6.073	6.462	6.768	6.072	6.074	6.072	6.077	6.071	6.395	6.07	6.311	6.071	6.073	6.071	6.722	6.071	6.073	6.235	6.266	6.071	6.258	6.074	6.079	6.074	6.076	6.322	6.973	6.074	6.077	6.074	6.08	6.074	6.428	6.071	6.311	6.072	6.073	6.322	6.768	6.072	6.074	6.074	6.08	6.071	6.395	Ghrhr
ENSMUSG00000004655	6.025	6.481	6.02	6.007	6.194	6.255	6.018	6.003	6.192	6.317	6.174	6.392	6.376	6.233	6.024	6.009	6.024	6.248	6.024	6.008	6.192	6.253	6.026	6.353	6.255	6.267	6.173	6.336	6.248	5.978	5.999	5.978	5.998	5.956	5.998	6.804	6.255	6.267	6.024	6.009	6.194	6.248	6.018	6.003	6.192	6.253	6.026	6.392	Aqp1
ENSMUSG00000004661	10.709	10.258	10.583	10.392	10.682	10.195	10.609	10.325	10.677	10.203	10.782	10.242	10.605	10.178	10.64	10.347	10.654	10.229	10.703	10.474	10.769	10.311	10.715	10.491	10.738	10.172	10.724	10.488	10.692	10.126	10.724	10.573	10.676	10.143	10.706	10.272	10.709	10.178	10.64	10.392	10.682	10.195	10.703	10.474	10.677	10.203	10.715	10.272	Arid3b
ENSMUSG00000004665	11.059	10.104	11.194	10.854	11.079	10.51	11.195	10.733	11.083	10.579	11.145	10.54	10.951	10.06	11.187	10.831	11.13	10.591	11.222	10.771	11.091	10.556	10.968	10.595	11.138	10.15	11.159	10.755	11.19	10.279	11.28	10.666	11.135	10.577	11.166	10.554	11.059	10.104	11.187	10.831	11.13	10.51	11.222	10.733	11.091	10.577	11.145	10.554	Cnn2
ENSMUSG00000004667	12.948	12.279	13.021	12.705	13.055	12.732	13.025	12.531	13.018	12.625	13.044	12.617	12.872	12.247	13.004	12.687	12.999	12.745	13.079	12.939	13.141	12.485	12.923	12.876	12.919	12.543	13.001	12.673	13.004	12.633	12.992	12.606	13.002	12.718	13.047	12.696	12.919	12.279	13.004	12.687	13.004	12.732	13.025	12.606	13.018	12.625	13.044	12.696	Polr2e
ENSMUSG00000004668	7.165	8.408	7.1	7.361	7.145	7.446	7.235	7.245	7.136	8.483	7.192	8.41	7.245	8.623	7.252	7.048	7.152	7.331	7.095	7.25	7.272	8.52	7.168	8.251	7.046	8.79	6.871	7.365	6.916	7.634	7.053	7.187	7.282	8.476	7.088	8.345	7.165	8.623	7.1	7.361	7.145	7.446	7.095	7.245	7.272	8.483	7.168	8.345	Abca13
ENSMUSG00000004677	10.935	11.247	10.859	10.943	10.788	10.928	10.867	10.803	10.953	11.163	10.96	11.158	11.093	11.338	10.918	10.877	10.943	11.018	10.939	10.949	11.103	11.24	11.066	11.322	10.899	11.244	10.909	11.042	10.954	11.168	10.841	11.061	10.897	11.291	10.945	11.146	10.935	11.247	10.909	10.943	10.943	11.018	10.867	10.949	10.953	11.24	10.96	11.158	Myo9b
ENSMUSG00000004698	6.719	6.965	6.644	6.626	6.621	6.682	6.674	6.525	6.42	6.791	6.59	6.705	6.662	6.92	6.628	6.6	6.519	6.729	6.619	6.584	6.664	6.683	6.639	6.901	6.894	6.86	6.679	6.636	6.741	6.535	6.723	6.397	6.533	6.713	6.761	6.747	6.719	6.92	6.644	6.626	6.621	6.682	6.674	6.525	6.533	6.713	6.639	6.747	Hdac9
ENSMUSG00000004707	6.104	6.313	6.109	6.121	6.11	6.121	6.111	6.125	6.279	6.146	6.107	6.145	6.099	6.131	6.105	6.119	6.105	6.119	6.106	6.12	6.101	6.142	6.398	6.137	6.125	6.164	6.126	6.145	6.127	6.148	6.129	6.148	6.13	6.169	6.129	6.166	6.104	6.164	6.109	6.121	6.11	6.121	6.111	6.125	6.13	6.146	6.129	6.145	Ly9
ENSMUSG00000004709	6.062	6.058	6.061	6.06	6.061	6.235	6.061	6.06	6.061	6.057	6.062	6.057	6.217	6.226	6.062	6.06	6.062	6.06	6.062	6.06	6.062	6.248	6.062	6.058	6.06	6.45	6.059	6.057	6.059	6.057	6.059	6.057	6.059	6.055	6.059	6.055	6.062	6.226	6.061	6.06	6.061	6.06	6.061	6.06	6.061	6.057	6.062	6.057	Cd244a
ENSMUSG00000004730	6	5.939	5.99	5.969	5.989	5.969	5.987	6.212	5.993	5.925	5.994	5.927	6.009	6.12	5.997	5.973	5.998	5.973	5.997	5.972	6.004	5.932	6.171	5.941	6.141	6.071	5.961	5.928	5.959	5.923	5.956	5.923	6.128	6.18	5.955	5.892	6.009	6.071	5.99	5.969	5.989	5.969	5.987	5.972	6.004	5.932	5.994	5.927	Adgre1
ENSMUSG00000004748	9.41	9.244	9.734	9.745	9.692	9.862	9.699	9.853	9.605	9.844	9.533	9.55	9.359	9.159	9.511	9.716	9.602	9.696	9.573	9.636	9.613	9.671	9.429	9.629	9.624	9.201	9.549	9.744	9.604	9.837	9.537	9.655	9.703	9.493	9.562	9.486	9.41	9.201	9.549	9.744	9.604	9.837	9.573	9.655	9.613	9.671	9.533	9.55	Mtfp1
ENSMUSG00000004768	9.513	8.751	9.533	9.284	9.47	9.363	9.495	9.187	9.418	8.771	9.425	8.757	9.436	8.885	9.394	9.213	9.488	9.135	9.484	9.108	9.401	8.821	9.425	8.897	9.771	8.784	9.673	9.048	9.713	8.747	9.642	8.947	9.719	8.738	9.599	8.658	9.513	8.784	9.533	9.213	9.488	9.135	9.495	9.108	9.418	8.771	9.425	8.757	Rab23
ENSMUSG00000004771	9.809	9.758	9.715	9.8	9.605	9.819	9.586	9.711	9.695	9.74	9.664	9.752	9.895	9.867	9.718	9.837	9.773	9.927	9.783	9.668	9.744	9.706	9.753	9.679	9.844	9.792	9.841	9.79	9.724	9.961	9.832	9.649	9.702	9.713	9.695	9.614	9.844	9.792	9.718	9.8	9.724	9.927	9.783	9.668	9.702	9.713	9.695	9.679	Rab11a
ENSMUSG00000004788	10.055	10.001	10.223	10.143	10.241	10.212	10.216	10.185	10.113	10.159	10.111	10.043	10.06	9.85	10.156	10.131	10.071	10.139	10.143	10.148	10.298	10.145	10.15	10.127	10.229	10.11	10.09	10.126	10.093	9.971	10.046	9.967	10.182	10.329	10.129	10.2	10.06	10.001	10.156	10.131	10.093	10.139	10.143	10.148	10.182	10.159	10.129	10.127	Eif2b2
ENSMUSG00000004789	11.302	11.173	11.312	11.442	11.367	11.433	11.316	11.447	11.252	11.227	11.347	11.209	11.361	11.178	11.331	11.39	11.309	11.434	11.282	11.421	11.375	11.355	11.261	11.132	11.275	11.275	11.287	11.46	11.25	11.558	11.27	11.493	11.277	11.215	11.181	11.221	11.302	11.178	11.312	11.442	11.309	11.434	11.282	11.447	11.277	11.227	11.261	11.209	Dlst
ENSMUSG00000004791	6.902	7.038	6.69	6.895	6.751	6.781	6.795	6.907	6.76	7.167	6.96	7.188	6.968	7.42	6.85	6.97	6.89	7.094	6.947	7.011	7.094	6.961	6.999	7.224	6.963	7.279	6.829	7.187	6.821	7.132	6.917	6.876	6.772	6.943	6.989	7.182	6.963	7.279	6.829	6.97	6.821	7.094	6.917	6.907	6.772	6.961	6.989	7.188	Pgf
ENSMUSG00000004798	8.014	8.467	7.696	7.94	7.82	8.05	7.673	7.887	8.049	8.257	7.873	8.257	8.374	8.664	8.026	7.953	7.775	8.096	7.887	7.826	8.064	8.59	8.099	8.329	8.048	8.39	7.936	8.08	7.906	8.399	7.997	8.168	7.968	8.167	7.952	8.133	8.048	8.467	7.936	7.953	7.82	8.096	7.887	7.887	8.049	8.257	7.952	8.257	Ulk2
ENSMUSG00000004815	9.435	9.24	9.459	9.465	9.466	9.405	9.359	9.492	9.333	9.143	9.345	9.143	9.542	9.449	9.506	9.611	9.461	9.529	9.387	9.338	9.598	9.305	9.543	9.22	9.571	9.061	9.565	9.58	9.597	9.178	9.667	9.533	9.572	9.113	9.65	9.18	9.542	9.24	9.506	9.58	9.466	9.405	9.387	9.492	9.572	9.143	9.543	9.18	Dgkq
ENSMUSG00000004837	6.706	6.733	6.74	6.562	6.812	7.059	6.711	6.654	6.692	7.008	6.847	6.937	6.409	6.814	6.94	6.962	6.292	7.001	6.741	6.84	6.598	6.934	6.79	6.925	6.718	6.637	6.657	6.776	6.668	7.012	6.78	7.058	6.683	6.872	6.789	6.645	6.706	6.733	6.74	6.776	6.668	7.012	6.741	6.84	6.683	6.934	6.79	6.925	Grap
ENSMUSG00000004842	6.115	6.407	6.122	6.138	6.123	6.138	6.125	6.142	6.121	6.171	6.119	6.169	6.108	6.386	6.117	6.306	6.117	6.135	6.117	6.136	6.112	6.165	6.114	6.159	6.143	6.194	6.144	6.169	6.145	6.172	6.148	6.172	6.149	6.2	6.149	6.196	6.115	6.386	6.122	6.169	6.123	6.138	6.125	6.142	6.121	6.171	6.119	6.169	Pou1f1
ENSMUSG00000004843	9.055	9	8.912	9.05	9.056	9.041	8.936	9.057	9.016	8.997	9.062	9.08	9.205	9.142	8.949	9.007	8.969	9.047	9.019	8.978	9.004	9.116	9.011	9.093	9.183	9.069	9.1	9.016	8.967	9.016	9.112	8.823	9.101	9.09	8.941	9.107	9.183	9.069	8.949	9.016	8.969	9.041	9.019	8.978	9.016	9.09	9.011	9.093	Chmp2b
ENSMUSG00000004846	10.545	9.992	10.616	10.487	10.622	10.565	10.655	10.514	10.467	10.102	10.569	10.034	10.45	10.063	10.637	10.477	10.691	10.461	10.601	10.541	10.584	9.952	10.419	10.074	10.601	10.12	10.649	10.401	10.61	10.379	10.57	10.327	10.704	9.898	10.705	10.087	10.545	10.063	10.637	10.477	10.622	10.461	10.601	10.514	10.584	9.952	10.569	10.074	Plod3
ENSMUSG00000004849	10.084	9.799	10.1	9.882	10.025	10.099	10.135	9.916	10.109	9.876	10.069	9.719	10.142	9.747	10.093	10.036	10.01	10.127	10.107	9.849	10.204	9.866	10.167	9.826	10.073	9.979	10.065	9.934	10.159	9.899	10.163	9.936	10.098	9.744	10.065	9.937	10.084	9.799	10.093	9.934	10.025	10.099	10.135	9.916	10.109	9.866	10.069	9.826	Ap1s1
ENSMUSG00000004864	9.626	9.2	9.335	9.466	9.387	9.06	9.374	9.349	9.607	9.381	9.611	9.341	9.966	9.419	9.495	9.525	9.589	9.194	9.65	9.39	9.975	9.591	9.866	9.621	9.715	9.221	9.548	9.525	9.721	9.277	9.748	9.5	9.732	9.415	9.709	9.429	9.715	9.221	9.495	9.525	9.589	9.194	9.65	9.39	9.732	9.415	9.709	9.429	Mapk13
ENSMUSG00000004865	12.301	12.016	12.353	12.417	12.422	12.336	12.399	12.394	12.342	12.26	12.379	12.229	12.312	11.923	12.325	12.32	12.329	12.258	12.291	12.239	12.238	12.208	12.321	12.103	12.325	12.002	12.324	12.296	12.303	12.296	12.302	12.383	12.306	12.23	12.251	12.15	12.312	12.002	12.325	12.32	12.329	12.296	12.302	12.383	12.306	12.23	12.321	12.15	Srpk1
ENSMUSG00000004872	6.195	6.024	5.937	6.147	5.935	6.204	5.932	6.139	5.94	6.163	5.944	6.379	6.123	6.245	5.948	5.907	5.95	6.077	5.948	5.905	5.961	6.338	6.125	6.217	5.89	6.238	6.128	5.829	5.884	6.178	6.126	6.005	6.048	6.266	6.054	6.218	6.123	6.238	5.948	5.907	5.935	6.178	5.948	6.005	5.961	6.266	6.054	6.218	Pax3
ENSMUSG00000004880	12.189	11.879	12.258	12.194	12.274	12.187	12.348	12.215	12.262	12.039	12.095	11.994	12.232	11.943	12.074	11.958	12.012	12.009	12.11	11.909	12.118	11.951	12.263	11.931	12.174	11.927	12.118	12.021	12.134	12.061	12.165	12.041	12.183	12.056	12.146	11.989	12.189	11.927	12.118	12.021	12.134	12.061	12.165	12.041	12.183	12.039	12.146	11.989	Lbr
ENSMUSG00000004885	7.739	7.4	8.069	8.055	7.975	8.061	8.026	7.969	7.741	7.662	7.839	7.807	7.766	7.413	8.025	7.928	7.967	7.956	8.158	7.873	7.748	7.52	7.803	7.78	7.691	7.178	7.9	8.07	7.752	8.211	7.839	7.939	7.703	7.753	7.909	8.064	7.739	7.4	8.025	8.055	7.967	8.061	8.026	7.939	7.741	7.662	7.839	7.807	Crabp2
ENSMUSG00000004891	8.809	9.51	9.019	8.927	8.877	8.822	9.031	8.921	8.835	9.137	8.816	9.411	8.638	9.41	8.953	8.706	8.833	8.869	8.771	8.518	8.676	9.078	8.647	9.285	8.81	9.348	8.701	8.65	8.773	9.221	8.8	8.664	8.766	9.18	8.71	9.237	8.809	9.41	8.953	8.706	8.833	8.869	8.8	8.664	8.766	9.137	8.71	9.285	Nes
ENSMUSG00000004892	7.376	8.017	7.829	7.501	7.69	7.475	7.5	7.473	7.392	7.763	7.487	7.907	7.695	8.027	7.722	7.541	7.596	7.732	7.785	7.636	7.661	8.075	7.733	8.121	7.509	7.91	7.561	7.531	7.729	7.854	7.605	7.599	7.659	8.141	7.624	7.881	7.509	8.017	7.722	7.531	7.69	7.732	7.605	7.599	7.659	8.075	7.624	7.907	Bcan
ENSMUSG00000004894	5.957	6.459	6.114	6.295	5.94	5.907	5.937	6.073	6.287	6.476	6.21	6.652	6.127	6.379	6.12	5.913	6.132	5.914	5.952	5.911	5.965	6.443	6.2	6.267	6.075	6.526	5.893	6.016	5.891	5.83	5.886	6.28	6.182	6.318	6.19	6.443	6.075	6.459	6.114	6.016	5.94	5.907	5.937	6.073	6.182	6.443	6.2	6.443	Hapln2
ENSMUSG00000004895	11.315	11.089	11.306	11.209	11.31	11.141	11.346	11.204	11.278	11.149	11.311	11.202	11.186	11.083	11.388	11.213	11.257	11.026	11.357	11.288	11.353	11.194	11.214	11.267	11.211	11.297	11.186	11.16	11.245	11.022	11.275	11.178	11.304	11.342	11.209	11.329	11.211	11.089	11.306	11.209	11.257	11.026	11.346	11.204	11.304	11.194	11.214	11.267	Prcc
ENSMUSG00000004896	9.459	9.216	9.639	9.296	9.638	9.16	9.672	9.41	9.502	9.221	9.64	9.229	9.454	9.261	9.61	9.265	9.532	9.259	9.565	9.323	9.504	9.178	9.541	9.338	9.533	9.273	9.549	9.149	9.593	9.233	9.671	9.307	9.63	9.248	9.622	9.104	9.459	9.261	9.61	9.265	9.593	9.233	9.671	9.323	9.504	9.221	9.622	9.229	Rrnad1
ENSMUSG00000004897	13.839	12.815	13.827	13.578	13.853	13.511	13.894	13.608	13.825	12.953	13.903	12.875	13.783	12.681	13.882	13.446	13.878	13.422	13.939	13.637	13.739	12.783	13.711	12.938	13.838	12.836	13.855	13.442	13.821	13.416	13.84	13.457	13.819	12.973	13.793	12.964	13.838	12.815	13.855	13.446	13.853	13.422	13.894	13.608	13.819	12.953	13.793	12.938	Hdgf
ENSMUSG00000004902	6.35	6.669	6.259	6.208	6.472	6.248	6.286	6.196	6.361	6.786	6.427	6.688	6.357	6.552	6.264	6.168	6.201	6.335	6.365	6.073	6.141	6.585	6.38	6.789	6.201	6.447	6.411	6.181	6.256	6.598	6.28	6.25	6.299	6.703	6.217	6.612	6.35	6.552	6.264	6.181	6.256	6.335	6.286	6.196	6.299	6.703	6.38	6.688	Slc25a18
ENSMUSG00000004929	12.505	12.115	12.661	12.271	12.687	12.338	12.69	12.208	12.625	12.416	12.567	12.328	12.4	11.992	12.61	12.216	12.56	12.303	12.609	12.405	12.644	12.276	12.538	12.504	12.559	12.241	12.524	12.156	12.614	12.158	12.59	12.199	12.571	12.507	12.587	12.443	12.505	12.115	12.61	12.216	12.614	12.303	12.609	12.208	12.625	12.416	12.567	12.443	Thop1
ENSMUSG00000004931	10.189	10.279	10.19	10.007	10.161	9.958	10.095	9.851	10.291	10.337	10.236	10.383	10.313	10.337	10.255	9.972	10.192	10.117	10.306	10.137	10.375	10.6	10.201	10.693	10.19	10.548	10.153	10.028	10.23	10.057	10.098	10.005	10.205	10.648	10.175	10.573	10.19	10.337	10.19	10.007	10.192	10.057	10.098	10.005	10.291	10.6	10.201	10.573	Apba3
ENSMUSG00000004933	7.373	7.208	7.321	6.94	7.319	7.29	7.402	7.22	7.387	7.363	7.379	7.266	7.456	7.419	7.436	7.367	7.283	7.469	7.394	7.44	7.439	7.535	7.459	7.364	7.404	7.233	7.467	7.339	7.402	7.591	7.27	7.195	7.566	7.421	7.495	7.096	7.404	7.233	7.436	7.339	7.319	7.469	7.394	7.22	7.439	7.421	7.459	7.266	Matk
ENSMUSG00000004934	10.998	10.614	11.012	10.728	11.063	10.879	11.075	10.901	11.052	10.597	10.978	10.644	11.036	10.693	11.12	10.873	11.121	10.975	11.134	10.991	11.164	10.841	10.98	10.858	11.011	10.72	11.067	10.912	11.041	11.117	11.02	10.786	11.067	10.69	11.039	10.824	11.011	10.693	11.067	10.873	11.063	10.975	11.075	10.901	11.067	10.69	10.98	10.824	Pias4
ENSMUSG00000004936	11.396	11.435	11.436	11.382	11.413	11.165	11.453	11.264	11.482	11.225	11.432	11.275	11.639	11.409	11.466	11.418	11.471	11.104	11.461	11.288	11.57	11.412	11.474	11.354	11.43	11.528	11.526	11.424	11.394	11.158	11.435	11.289	11.433	11.402	11.409	11.376	11.43	11.435	11.466	11.418	11.413	11.158	11.453	11.288	11.482	11.402	11.432	11.354	Map2k1
ENSMUSG00000004937	11.551	11.047	11.544	11.387	11.628	11.592	11.516	11.306	11.539	11.201	11.599	11.213	11.471	11.009	11.649	11.333	11.72	11.628	11.651	11.503	11.659	11.15	11.447	11.302	11.506	11.164	11.518	11.396	11.597	11.685	11.541	11.392	11.497	11.232	11.569	11.225	11.506	11.047	11.544	11.387	11.628	11.628	11.541	11.392	11.539	11.201	11.569	11.225	Sgta
ENSMUSG00000004939	6.292	5.93	6.158	5.962	5.984	6.138	6.154	6.132	6.158	5.915	6.203	5.917	6.005	6.112	5.992	5.966	5.993	6.136	6.161	5.965	6.232	5.923	5.996	6.19	5.955	5.881	6.124	6.095	6.199	6.221	5.948	6.173	5.946	6.081	5.947	6.282	6.005	5.93	6.124	5.966	5.993	6.138	6.154	6.132	6.158	5.923	5.996	6.19	Nmrk2
ENSMUSG00000004945	9.384	9.088	9.538	9.114	9.561	8.959	9.456	9.123	9.498	9.231	9.366	9.335	9.489	9.048	9.388	9.134	9.435	8.995	9.479	8.931	9.554	9.192	9.45	9.296	9.49	9.133	9.467	9.137	9.516	8.87	9.405	9.012	9.548	9.061	9.528	9.31	9.489	9.088	9.467	9.134	9.516	8.959	9.456	9.012	9.548	9.192	9.45	9.31	Tmem242
ENSMUSG00000004947	10.042	9.912	10.077	9.974	10.088	9.99	10.088	10.084	9.982	9.977	10.066	9.962	9.937	10.004	10.071	10.084	10.032	9.965	10.144	10.178	10.253	9.958	9.878	9.937	10.05	9.874	10.025	10.142	10.062	9.93	10.043	10.237	10.077	9.841	10.056	10.056	10.042	9.912	10.071	10.084	10.062	9.965	10.088	10.178	10.077	9.958	10.056	9.962	Dtx2
ENSMUSG00000004948	8.647	8.653	8.924	8.562	9.116	8.741	9.056	8.771	8.816	8.766	8.91	8.679	8.31	8.417	8.886	8.489	8.868	8.418	8.768	8.66	8.611	8.639	8.415	8.699	8.728	8.555	8.63	8.611	8.691	8.51	8.663	8.678	8.684	8.85	8.554	8.748	8.647	8.555	8.886	8.562	8.868	8.51	8.768	8.678	8.684	8.766	8.554	8.699	Zp3
ENSMUSG00000004951	12.509	12.357	12.354	12.244	12.367	12.265	12.354	12.12	12.487	11.909	12.42	11.851	12.582	12.317	12.48	12.475	12.508	12.52	12.47	12.636	12.65	11.823	12.574	12.232	12.62	12.432	12.559	12.289	12.545	12.124	12.582	12.352	12.561	11.978	12.571	12.04	12.582	12.357	12.48	12.289	12.508	12.265	12.47	12.352	12.561	11.909	12.571	12.04	Hspb1
ENSMUSG00000004952	9.994	10.03	10.045	10.05	10.059	10.019	10.091	10.025	10.142	9.858	10.089	10.05	10.353	10.04	10.146	10.131	10.157	9.884	10.188	10.259	10.23	9.82	10.098	10.156	10.004	10.298	10.039	10.19	9.965	9.845	10.154	10.116	10.152	10.018	10.026	10.238	10.004	10.04	10.045	10.131	10.059	9.884	10.154	10.116	10.152	9.858	10.089	10.156	Rasa4
ENSMUSG00000004961	8.248	7.804	8.048	7.749	8.059	8.11	7.993	7.811	8.119	8.055	8.186	7.955	8.169	7.783	8.063	7.981	8.139	7.976	8.124	8.022	8.255	8.247	7.948	7.878	8.064	8.062	8.038	8.066	7.968	8.134	7.964	8.071	8.186	7.894	8.06	7.785	8.169	7.804	8.048	7.981	8.059	8.11	7.993	8.022	8.186	8.055	8.06	7.878	Syt5
ENSMUSG00000004980	14.749	14.42	14.745	14.859	14.676	14.682	14.661	14.95	14.62	14.518	14.597	14.468	14.536	14.296	14.621	14.845	14.58	14.639	14.619	14.687	14.411	14.41	14.566	14.267	14.638	14.339	14.631	14.656	14.58	14.575	14.631	14.706	14.621	14.459	14.624	14.496	14.638	14.339	14.631	14.845	14.58	14.639	14.631	14.706	14.62	14.459	14.597	14.468	Hnrnpa2b1
ENSMUSG00000004988	6.558	6.526	6.481	6.586	6.541	6.674	6.728	6.296	6.683	6.931	6.654	6.697	6.502	6.791	6.556	6.516	6.616	6.274	6.559	6.8	6.605	6.993	6.661	6.947	6.477	6.806	6.644	6.377	6.609	6.824	6.56	6.798	6.563	6.831	6.712	6.458	6.502	6.791	6.556	6.516	6.609	6.674	6.56	6.798	6.605	6.931	6.661	6.697	Fxyd4
ENSMUSG00000004994	9.261	9.264	9.04	9.243	9.121	9.226	9.119	9.207	9.203	9.478	9.256	9.376	9.179	9.335	9.317	9.295	9.256	9.334	9.324	9.438	9.43	9.665	9.23	9.498	9.242	9.342	9.14	9.407	9.242	9.357	9.284	9.436	9.079	9.651	9.119	9.475	9.242	9.335	9.14	9.295	9.242	9.334	9.284	9.436	9.203	9.651	9.23	9.475	Yju2b
ENSMUSG00000004996	9.762	9.558	9.693	9.772	9.811	9.912	9.84	9.776	9.803	9.576	9.793	9.421	9.79	9.641	9.752	9.679	9.761	10.02	9.827	9.805	9.87	9.4	9.771	9.59	9.811	9.483	9.888	9.605	9.783	10.086	9.856	9.677	9.815	9.583	9.869	9.475	9.79	9.558	9.752	9.679	9.783	10.02	9.84	9.776	9.815	9.576	9.793	9.475	Mri1
ENSMUSG00000005034	10.103	10.018	10.023	10.314	10.17	10.079	10.082	10.276	10.183	10.011	10.097	10	10.211	10.105	10.141	10.369	10.144	10.063	10.131	10.277	10.148	9.926	10.143	9.942	10.123	9.795	10.152	10.347	10.186	10.187	10.19	10.425	10.213	9.95	10.031	9.982	10.123	10.018	10.141	10.347	10.17	10.079	10.131	10.277	10.183	9.95	10.097	9.982	Prkacb
ENSMUSG00000005043	8.488	8.749	8.188	8.261	8.255	8.248	8.286	8.383	8.516	8.521	8.415	8.574	8.486	8.916	8.42	8.508	8.406	8.439	8.409	8.539	8.561	8.692	8.344	8.717	8.439	8.793	8.414	8.374	8.411	8.667	8.473	8.514	8.453	8.315	8.445	8.609	8.486	8.793	8.414	8.374	8.406	8.439	8.409	8.514	8.516	8.521	8.415	8.609	Sgsh
ENSMUSG00000005045	9.324	8.705	9.178	9.414	9.346	9.412	9.223	9.179	9.346	8.744	9.437	8.821	9.41	8.668	9.251	9.353	9.302	9.534	9.31	9.309	9.442	8.773	9.355	8.604	9.461	8.677	9.52	9.313	9.47	9.374	9.433	9.23	9.286	8.518	9.447	8.652	9.41	8.677	9.251	9.353	9.346	9.412	9.31	9.23	9.346	8.744	9.437	8.652	Chd5
ENSMUSG00000005054	11.023	11.283	11.102	11.074	10.939	11.118	10.962	11.105	10.949	11.388	10.918	11.267	11.117	11.264	10.936	10.893	10.892	11.258	10.983	11.002	11.076	11.297	10.892	11.299	10.884	11.407	11.004	11.008	10.808	11.353	10.706	10.959	10.797	11.549	10.88	11.54	11.023	11.283	11.004	11.008	10.892	11.258	10.962	11.002	10.949	11.388	10.892	11.299	Cstb
ENSMUSG00000005057	8.012	7.805	8.187	7.766	8.212	7.985	8.196	7.828	8.107	7.853	8.139	7.991	8.391	7.944	8.363	8.148	8.294	8.189	8.173	8.058	8.463	8.095	8.317	8.133	8.096	7.983	8.327	8.189	8.177	7.924	8.285	8.12	8.044	8.064	8.197	8.283	8.096	7.944	8.327	8.148	8.212	7.985	8.196	8.058	8.107	8.064	8.197	8.133	Sh2b2
ENSMUSG00000005069	10.603	10.648	10.757	10.912	10.637	10.706	10.676	10.944	10.574	10.72	10.508	10.759	10.813	10.735	10.644	10.883	10.594	10.758	10.674	10.794	10.756	10.834	10.733	10.73	10.616	10.719	10.729	11.032	10.562	10.798	10.742	10.997	10.678	10.647	10.567	10.68	10.616	10.719	10.729	10.912	10.594	10.758	10.676	10.944	10.678	10.72	10.567	10.73	Pex5
ENSMUSG00000005078	9.309	9.648	9.043	9.048	9.213	9.097	9.187	9.017	9.191	9.343	9.203	9.462	9.421	9.498	9.181	9.113	9.139	9.003	9.137	9.061	9.34	9.376	9.275	9.471	9.159	9.498	9.117	9.132	9.272	9.106	9.24	9.07	9.312	9.383	9.262	9.397	9.309	9.498	9.117	9.113	9.213	9.097	9.187	9.061	9.312	9.376	9.262	9.462	Jkamp
ENSMUSG00000005087	6.331	7.004	6.274	6.367	6.331	6.597	6.326	6.264	6.372	6.511	6.508	6.578	6.446	7.246	6.442	6.361	6.211	6.26	6.37	6.323	6.526	6.86	6.414	6.658	6.325	7.139	6.526	6.353	6.508	6.305	6.564	5.997	6.501	6.394	6.366	7.113	6.331	7.139	6.442	6.361	6.331	6.305	6.37	6.264	6.501	6.511	6.414	6.658	Cd44
ENSMUSG00000005089	6.131	6.164	5.944	6.084	5.943	6.26	6.324	6.149	6.119	5.839	6.165	6.21	6.129	6.051	6.123	6.256	5.956	6.254	6.193	6.089	6.294	5.85	6.377	5.865	6.298	5.965	6.192	5.843	6.142	6.192	6.193	6.284	6.483	5.775	6.283	5.785	6.131	6.051	6.123	6.084	5.956	6.254	6.193	6.149	6.294	5.839	6.283	5.865	Slc1a2
ENSMUSG00000005102	9.796	9.625	9.721	9.71	9.797	9.77	9.715	9.776	9.929	9.829	9.753	9.749	10.01	9.725	9.816	9.741	9.831	9.818	9.902	9.737	9.972	9.848	9.949	9.787	9.892	9.791	9.831	9.84	9.993	9.758	9.803	9.708	9.849	9.787	9.905	9.681	9.892	9.725	9.816	9.741	9.831	9.77	9.803	9.737	9.929	9.829	9.905	9.749	Eif2ak4
ENSMUSG00000005103	11.138	10.676	11.296	11.103	11.212	11.128	11.373	10.965	11.166	10.727	11.254	10.783	10.992	10.611	11.298	11.027	11.339	11.094	11.229	10.904	11.21	10.702	11.181	10.749	11.226	10.839	11.347	10.856	11.33	10.969	11.382	10.747	11.208	10.769	11.164	10.697	11.138	10.676	11.298	11.027	11.33	11.094	11.373	10.904	11.208	10.727	11.181	10.749	Wdr1
ENSMUSG00000005107	6.383	7.015	6.434	6.095	6.336	6.095	6.262	6.525	6.259	6.721	6.088	6.427	6.238	6.94	6.324	6.389	6.394	6.333	6.424	6.397	6.249	6.486	6.502	6.549	6.276	6.775	6.394	6.415	6.273	6.362	6.347	6.427	6.274	6.628	6.495	6.32	6.276	6.94	6.394	6.389	6.336	6.333	6.347	6.427	6.259	6.628	6.495	6.427	Slc2a9
ENSMUSG00000005124	6.528	6.682	6.393	6.638	6.433	6.785	6.688	6.538	6.491	6.774	6.574	6.642	6.532	6.553	6.485	6.41	6.6	6.905	6.517	6.454	6.48	6.667	6.67	6.542	6.457	6.541	6.62	6.426	6.507	7.122	6.409	6.587	6.601	6.797	6.615	6.216	6.528	6.553	6.485	6.426	6.507	6.905	6.517	6.538	6.491	6.774	6.615	6.542	Ccn4
ENSMUSG00000005125	8.583	8.872	8.331	8.526	8.534	8.574	8.317	8.659	8.528	8.563	8.584	8.629	9.223	8.888	8.25	8.317	8.652	8.723	8.435	8.511	8.765	8.484	8.431	8.317	8.252	9.029	8.468	8.488	8.369	8.541	8.455	8.529	8.506	8.813	8.523	8.915	8.583	8.888	8.331	8.488	8.534	8.574	8.435	8.529	8.528	8.563	8.523	8.629	Ndrg1
ENSMUSG00000005131	6.788	6.821	6.561	6.638	6.757	6.665	6.66	6.849	6.744	6.796	6.928	6.778	6.536	6.919	6.669	6.671	6.402	6.596	6.673	6.867	6.719	6.846	6.98	6.944	6.722	6.817	6.811	6.636	6.771	6.753	6.846	6.816	6.655	6.698	6.692	6.788	6.722	6.821	6.669	6.638	6.757	6.665	6.673	6.849	6.719	6.796	6.928	6.788	4930550C14Rik
ENSMUSG00000005142	9.749	10.128	9.625	9.665	9.649	9.623	9.655	9.475	9.661	9.789	9.668	9.842	9.942	10.351	9.675	9.599	9.715	9.622	9.769	9.513	9.819	9.823	9.831	9.788	9.921	9.979	9.777	9.496	9.814	9.535	9.77	9.41	9.834	9.885	9.948	9.924	9.921	10.128	9.675	9.599	9.715	9.622	9.769	9.475	9.819	9.823	9.831	9.842	Man2b1
ENSMUSG00000005148	12.636	12.383	12.535	12.697	12.629	12.547	12.549	12.68	12.696	12.556	12.681	12.517	12.737	12.297	12.555	12.757	12.599	12.547	12.553	12.629	12.706	12.58	12.698	12.55	12.624	12.795	12.584	12.599	12.515	12.405	12.519	12.673	12.601	12.647	12.528	12.578	12.636	12.383	12.555	12.697	12.599	12.547	12.549	12.673	12.696	12.58	12.681	12.55	Klf5
ENSMUSG00000005150	9.212	8.817	9.133	8.85	9.145	9.206	9.186	9.137	9.16	8.962	9.18	8.998	9.099	8.832	9.152	9.049	9.224	9.13	9.178	9.081	9.325	8.905	9.192	8.845	9.192	9.105	9.138	9.077	9.195	9.104	9.195	8.827	9.188	8.942	9.127	8.862	9.192	8.832	9.138	9.049	9.195	9.13	9.186	9.081	9.188	8.942	9.18	8.862	Wdr83
ENSMUSG00000005161	11.438	10.665	11.519	11.153	11.456	11.115	11.408	11.08	11.355	10.874	11.522	10.787	11.427	10.601	11.492	10.971	11.447	11.065	11.501	11.136	11.416	10.717	11.295	10.82	11.422	10.896	11.47	10.962	11.396	10.928	11.286	10.893	11.37	11.015	11.389	10.991	11.427	10.665	11.492	10.971	11.447	11.065	11.408	11.08	11.37	10.874	11.389	10.82	Prdx2
ENSMUSG00000005198	13.09	14.252	13.083	13.5	13.089	13.555	13.074	13.595	12.987	14.18	13.094	14.212	13.091	14.08	13.037	13.442	13.09	13.489	13.008	13.545	13.136	14.196	13.036	14.025	12.92	14.301	12.952	13.449	12.955	13.498	13.004	13.516	13.075	14.271	13.11	14.212	13.09	14.252	13.037	13.449	13.089	13.498	13.008	13.545	13.075	14.196	13.094	14.212	Polr2a
ENSMUSG00000005202	6.323	6.731	6.532	6.867	6.362	6.439	6.714	6.462	6.646	6.61	6.713	6.863	6.594	6.792	6.668	6.721	6.581	6.424	6.746	6.606	6.632	6.963	6.657	6.864	6.465	6.732	6.815	6.602	6.478	6.62	6.738	6.986	6.499	6.763	6.495	6.741	6.465	6.732	6.668	6.721	6.478	6.439	6.738	6.606	6.632	6.763	6.657	6.863	Shbg
ENSMUSG00000005204	14.28	14.602	14.318	14.605	14.376	14.615	14.343	14.627	14.358	14.763	14.315	14.647	14.08	14.478	14.351	14.637	14.338	14.611	14.372	14.533	14.206	14.58	14.251	14.451	14.138	14.695	14.188	14.629	14.196	14.722	14.202	14.641	14.196	14.64	14.206	14.594	14.138	14.602	14.318	14.629	14.338	14.615	14.343	14.627	14.206	14.64	14.251	14.594	Senp3
ENSMUSG00000005220	6.079	6.255	6.057	5.833	5.882	6.138	5.877	5.996	6.132	6.118	6.108	5.994	6.274	6.235	6.068	5.842	6.155	6.136	5.9	6.189	6.082	6.169	6.25	6.024	6.38	6.236	6.155	5.985	5.985	6.158	6.153	5.983	6.222	5.842	6.051	5.933	6.274	6.236	6.068	5.842	5.985	6.138	5.9	5.996	6.132	6.118	6.108	5.994	Corin
ENSMUSG00000005225	10.259	10.666	10.406	10.474	10.41	10.572	10.399	10.579	10.373	10.573	10.277	10.747	10.355	10.712	10.414	10.499	10.337	10.532	10.436	10.284	10.341	10.637	10.48	10.53	10.449	10.577	10.456	10.405	10.442	10.541	10.446	10.535	10.487	10.395	10.511	10.406	10.355	10.666	10.414	10.474	10.41	10.541	10.436	10.535	10.373	10.573	10.48	10.53	Plekha8
ENSMUSG00000005232	6.702	6.5	6.539	6.377	6.667	6.48	6.573	6.31	6.457	6.435	6.452	6.57	6.591	6.43	6.713	6.468	6.546	6.541	6.557	6.432	6.473	6.346	6.618	6.595	6.492	6.487	6.588	6.554	6.528	6.162	6.489	6.611	6.714	6.547	6.536	6.468	6.591	6.487	6.588	6.468	6.546	6.48	6.557	6.432	6.473	6.435	6.536	6.57	G6pc2
ENSMUSG00000005233	10.435	10.268	10.443	10.287	10.358	10.356	10.356	10.36	10.33	10.226	10.373	10.239	10.458	10.399	10.366	10.26	10.353	10.273	10.43	10.257	10.328	10.233	10.424	10.223	10.429	10.357	10.455	10.253	10.478	10.309	10.419	10.223	10.373	10.179	10.412	10.188	10.435	10.357	10.443	10.26	10.358	10.309	10.419	10.257	10.33	10.226	10.412	10.223	Spc25
ENSMUSG00000005237	8.872	9.531	8.785	9.059	8.569	9.09	8.551	9.067	8.682	9.59	8.899	9.408	9.149	9.639	8.584	9.101	8.74	9.048	8.632	9.171	8.896	9.48	8.906	9.44	8.638	9.629	8.684	9.078	8.697	9.252	8.726	9.1	8.823	9.516	8.836	9.593	8.872	9.629	8.684	9.078	8.697	9.09	8.632	9.1	8.823	9.516	8.899	9.44	Dnah2
ENSMUSG00000005251	7.409	7.718	7.435	7.282	7.114	7.519	7.269	7.399	7.39	7.163	7.298	7.227	7.679	8.033	7.081	7.357	7.3	7.576	7.29	7.183	7.331	7.255	7.406	7.771	7.406	7.605	7.235	7.332	7.425	7.682	7.41	7.404	7.616	7.235	7.34	7.367	7.409	7.718	7.235	7.332	7.3	7.576	7.29	7.399	7.39	7.235	7.34	7.367	Ripk4
ENSMUSG00000005262	10.128	10.311	10.213	10.265	10.228	10.227	10.223	10.481	10.243	10.265	10.135	10.261	10.111	10.246	10.159	10.379	10.129	10.367	10.22	10.403	10.261	10.267	10.188	10.26	10.171	10.253	10.239	10.365	10.139	10.446	10.132	10.335	10.101	10.265	10.157	10.343	10.128	10.253	10.213	10.365	10.139	10.367	10.22	10.403	10.243	10.265	10.157	10.261	Ufd1
ENSMUSG00000005267	8.095	8.506	8.538	8.45	8.389	8.594	8.416	8.597	8.237	8.559	8.236	8.575	8.435	8.44	8.46	8.479	8.493	8.451	8.289	8.387	8.216	8.579	8.329	8.81	8.372	8.215	8.46	8.575	8.25	8.466	8.352	8.723	8.39	8.527	8.406	8.6	8.372	8.44	8.46	8.479	8.389	8.466	8.352	8.597	8.237	8.559	8.329	8.6	Zfp287
ENSMUSG00000005268	5.945	4.795	6.121	5.822	5.96	5.539	6.276	5.821	5.988	4.959	5.959	5.026	6.105	4.88	6.051	5.691	5.906	5.511	5.913	5.614	5.951	4.747	5.975	4.914	6.234	4.659	6.272	5.714	6.129	5.102	6.289	5.739	6.231	4.627	6.229	4.587	6.105	4.795	6.121	5.714	5.96	5.511	6.276	5.739	5.988	4.747	5.975	4.914	Prlr
ENSMUSG00000005299	10.401	10.358	10.496	10.48	10.411	10.399	10.579	10.525	10.473	10.4	10.476	10.473	10.331	10.395	10.499	10.45	10.468	10.37	10.523	10.509	10.457	10.538	10.411	10.475	10.558	10.451	10.408	10.482	10.471	10.293	10.434	10.474	10.439	10.499	10.542	10.363	10.401	10.395	10.496	10.48	10.468	10.37	10.523	10.509	10.457	10.499	10.476	10.473	Letm1
ENSMUSG00000005312	12.646	12.72	12.629	12.483	12.677	12.774	12.592	12.506	12.701	12.824	12.68	12.83	12.685	12.651	12.693	12.547	12.653	12.829	12.704	12.722	12.635	12.888	12.738	12.979	12.58	12.807	12.545	12.539	12.634	12.984	12.563	12.614	12.591	13.022	12.617	12.886	12.646	12.72	12.629	12.539	12.653	12.829	12.592	12.614	12.635	12.888	12.68	12.886	Ubqln1
ENSMUSG00000005320	7.534	7.341	7.345	7.446	7.185	7.296	7.279	7.434	7.301	7.03	7.112	7.285	7.535	7.777	7.425	7.63	7.239	7.625	7.345	7.596	7.412	7.18	7.383	7.346	7.419	7.33	7.678	7.466	7.469	7.66	7.571	7.597	7.292	7.073	7.439	7.007	7.534	7.341	7.425	7.466	7.239	7.625	7.345	7.596	7.301	7.073	7.383	7.285	Fgfr4
ENSMUSG00000005338	6.555	6.544	6.65	6.539	6.851	6.785	6.887	6.638	6.491	6.68	6.533	6.773	6.654	6.641	6.514	6.374	6.626	6.599	6.488	6.708	6.628	6.589	6.577	6.543	6.776	6.655	6.723	6.57	6.587	6.618	6.609	6.44	6.668	6.512	6.615	6.533	6.654	6.641	6.65	6.539	6.626	6.618	6.609	6.638	6.628	6.589	6.577	6.543	Cadm3
ENSMUSG00000005354	11.036	10.421	11.192	10.833	11.122	10.77	11.105	10.804	11.011	10.655	11.01	10.659	10.935	10.414	11.055	10.772	11.091	10.655	11.105	10.764	11.144	10.545	10.926	10.65	11.083	10.511	11.108	10.661	11.057	10.666	11.04	10.656	11.056	10.68	11.083	10.654	11.036	10.421	11.108	10.772	11.091	10.666	11.105	10.764	11.056	10.655	11.01	10.654	Txn2
ENSMUSG00000005355	6.368	6.921	6.445	6.634	6.494	6.535	6.54	6.639	6.446	6.52	6.402	6.44	6.536	6.802	6.32	6.745	6.285	6.74	6.451	6.694	6.412	6.395	6.446	6.392	6.528	6.77	6.608	6.627	6.378	6.647	6.662	6.568	6.479	6.317	6.499	6.26	6.528	6.802	6.445	6.634	6.378	6.647	6.54	6.639	6.446	6.395	6.446	6.392	Casp14
ENSMUSG00000005357	6.762	6.671	6.639	6.417	6.624	6.717	6.63	6.634	6.575	6.619	6.699	6.392	6.933	6.793	6.454	6.487	6.655	6.774	6.507	6.302	6.868	6.613	6.95	6.44	6.753	6.35	6.628	6.709	6.762	6.767	6.724	6.663	6.644	6.66	6.732	6.405	6.762	6.671	6.628	6.487	6.655	6.767	6.63	6.634	6.644	6.619	6.732	6.405	Slc1a6
ENSMUSG00000005360	7.491	7.036	7.081	6.93	7.308	6.874	7.32	6.952	7.385	7.068	7.362	6.836	7.453	7.13	7.26	6.691	7.268	6.717	7.343	6.886	7.383	7.143	7.257	6.815	7.614	6.886	7.489	6.742	7.327	6.344	7.421	6.933	7.531	7.162	7.403	6.833	7.491	7.036	7.26	6.742	7.308	6.717	7.343	6.933	7.385	7.143	7.362	6.833	Slc1a3
ENSMUSG00000005362	9.252	9.19	9.14	9.355	9.113	9.246	9.165	9.496	9.195	9.073	9.122	9.008	9.322	9.244	9.16	9.41	9.191	9.312	9.286	9.433	9.281	9.236	9.295	9.025	9.25	9.287	9.069	9.367	9.244	9.511	9.161	9.513	9.109	9.057	9.146	9.125	9.252	9.244	9.14	9.367	9.191	9.312	9.165	9.496	9.195	9.073	9.146	9.025	Crbn
ENSMUSG00000005364	6.086	6.104	6.089	6.095	6.089	6.095	6.09	6.097	6.088	6.303	6.088	6.108	6.083	6.1	6.087	6.094	6.265	6.094	6.087	6.269	6.085	6.106	6.086	6.104	6.097	6.118	6.269	6.108	6.098	6.109	6.099	6.109	6.1	6.12	6.099	6.119	6.086	6.104	6.089	6.095	6.098	6.095	6.09	6.109	6.088	6.12	6.088	6.108	Il5ra
ENSMUSG00000005370	14.163	13.935	14.089	14.141	14.056	14.097	14.103	14.169	14.12	13.836	14.084	13.769	14.166	13.888	14.112	14.156	14.162	14.098	14.153	14.121	14.098	13.728	14.122	13.583	14.115	14.01	14.106	14.161	14.096	14.027	14.127	14.217	14.067	13.738	14.068	13.678	14.163	13.935	14.106	14.156	14.096	14.097	14.127	14.169	14.098	13.738	14.084	13.678	Msh6
ENSMUSG00000005371	10.81	11.305	10.81	10.967	10.899	10.933	10.882	10.973	10.853	11.254	10.838	11.304	10.887	11.196	10.933	10.958	10.952	10.991	10.939	10.888	10.761	11.273	10.926	11.292	10.747	11.417	10.862	10.864	10.81	10.879	10.822	10.918	10.89	11.333	10.86	11.44	10.81	11.305	10.862	10.958	10.899	10.933	10.882	10.918	10.853	11.273	10.86	11.304	Fbxo11
ENSMUSG00000005373	9.667	10.48	9.244	9.571	9.38	9.735	9.465	9.436	9.601	10.192	9.7	10.405	9.825	10.437	9.742	9.742	9.648	10.017	9.496	9.901	9.93	10.398	9.781	10.743	9.724	10.105	9.677	9.747	9.86	10.162	9.724	9.69	9.811	10.164	9.912	10.282	9.724	10.437	9.677	9.742	9.648	10.017	9.496	9.69	9.811	10.192	9.781	10.405	Mlxipl
ENSMUSG00000005374	11.066	11.767	11.186	11.149	11.146	11.215	11.085	11.218	11.124	11.752	11.185	11.856	11.35	11.814	11.196	11.306	11.245	11.359	11.192	11.351	11.313	11.99	11.275	11.92	11.118	12.032	11.084	11.236	11.104	11.445	11.096	11.269	11.262	11.869	11.274	11.837	11.118	11.814	11.186	11.236	11.146	11.359	11.096	11.269	11.262	11.869	11.274	11.856	Tbl2
ENSMUSG00000005378	10.735	10.233	10.72	10.465	10.726	10.4	10.702	10.466	10.587	10.423	10.688	10.283	10.625	10.222	10.694	10.48	10.671	10.444	10.721	10.472	10.727	10.329	10.554	10.401	10.694	10.289	10.616	10.411	10.658	10.354	10.65	10.425	10.694	10.459	10.637	10.463	10.694	10.233	10.694	10.465	10.671	10.4	10.702	10.466	10.694	10.423	10.637	10.401	Bud23
ENSMUSG00000005397	13.139	13.25	13.316	13.319	13.349	13.24	13.345	13.365	13.235	13.532	13.319	13.116	13.189	13.319	13.377	13.182	13.355	13.161	13.371	13.271	13.199	13.224	13.22	12.937	13.147	13.709	13.181	13.22	13.11	13.399	13.089	13.178	13.189	13.404	13.137	13.067	13.147	13.319	13.316	13.22	13.349	13.24	13.345	13.271	13.199	13.404	13.22	13.067	Nid1
ENSMUSG00000005410	12.922	12.35	12.891	12.769	12.949	12.905	12.926	12.735	12.952	12.416	12.947	12.409	12.897	12.273	12.958	12.766	12.967	12.889	12.983	12.767	13.077	12.361	12.958	12.384	12.91	12.519	12.921	12.744	12.976	12.84	12.909	12.714	12.915	12.483	12.873	12.398	12.91	12.35	12.921	12.766	12.967	12.889	12.926	12.735	12.952	12.416	12.947	12.398	Mcm5
ENSMUSG00000005413	10.796	9.988	10.803	10.609	10.884	10.977	10.94	10.681	10.747	9.799	10.863	9.774	10.337	9.651	10.789	10.559	10.927	10.885	10.848	10.551	10.619	9.536	10.452	9.637	10.653	10.059	10.609	10.604	10.68	10.569	10.814	10.616	10.552	9.804	10.495	9.937	10.653	9.988	10.789	10.604	10.884	10.885	10.848	10.616	10.619	9.799	10.495	9.774	Hmox1
ENSMUSG00000005417	12.953	13.668	13.042	13.202	13.033	13.156	13.063	13.183	13.027	13.723	13.032	13.688	12.917	13.472	13.039	13.187	13.079	13.196	13.046	13.106	12.981	13.697	13.011	13.548	12.94	13.594	12.87	13.248	12.969	13.277	12.944	13.221	13.017	13.711	12.992	13.535	12.94	13.594	13.039	13.202	13.033	13.196	13.046	13.183	13.017	13.711	13.011	13.548	Mprip
ENSMUSG00000005442	12.335	12.085	12.394	12.3	12.393	12.198	12.434	12.225	12.36	12.167	12.384	12.304	12.274	12.188	12.471	12.239	12.379	12.118	12.381	12.305	12.505	12.18	12.359	12.415	12.354	12.212	12.458	12.25	12.436	12.01	12.481	12.247	12.478	12.071	12.56	12.242	12.335	12.188	12.458	12.25	12.393	12.118	12.434	12.247	12.478	12.167	12.384	12.304	Cic
ENSMUSG00000005447	10.196	9.742	10.15	9.903	10.232	10.034	10.169	9.895	10.219	10.077	10.202	9.939	10.24	9.846	10.135	10.009	10.126	9.986	10.214	10	10.419	10.174	10.244	10.164	10.286	9.932	10.219	9.972	10.203	10.138	10.279	9.904	10.267	10.035	10.234	9.835	10.24	9.846	10.15	9.972	10.203	10.034	10.214	9.904	10.267	10.077	10.234	9.939	Pafah1b3
ENSMUSG00000005465	7.405	7.194	7.22	7.503	7.437	7.437	7.306	7.354	7.454	7.346	7.529	7.45	7.641	7.429	7.439	7.424	7.324	7.467	7.251	7.441	7.494	7.665	7.439	7.572	7.511	7.604	7.49	7.49	7.336	7.32	7.365	7.405	7.446	7.366	7.414	7.531	7.511	7.429	7.439	7.49	7.336	7.437	7.306	7.405	7.454	7.366	7.439	7.531	Il27ra
ENSMUSG00000005469	10.831	10.699	10.751	10.712	10.852	10.622	10.856	10.579	10.821	10.555	10.843	10.445	10.842	10.636	10.859	10.682	10.774	10.671	10.879	10.676	10.869	10.548	10.844	10.522	10.89	10.85	10.782	10.606	10.766	10.493	10.821	10.526	10.834	10.612	10.82	10.685	10.842	10.699	10.782	10.682	10.774	10.622	10.856	10.579	10.834	10.555	10.843	10.522	Prkaca
ENSMUSG00000005470	10.158	10.375	10.174	10.185	10.146	10.209	10.135	10.195	10.061	10.368	10.186	10.45	10.061	10.337	10.23	10.26	10.337	10.273	10.178	10.214	10.22	10.487	10.183	10.354	10.104	10.388	10.11	10.266	10.116	10.198	10.066	10.236	10.115	10.564	10.124	10.59	10.104	10.375	10.174	10.26	10.146	10.209	10.135	10.214	10.115	10.487	10.183	10.45	Asf1b
ENSMUSG00000005474	6.839	6.938	6.788	6.866	6.637	6.755	6.796	6.729	6.742	6.994	6.62	6.921	6.752	7.083	6.886	6.773	6.66	6.836	6.548	6.824	6.824	7.103	6.774	6.911	6.785	7.227	6.435	6.803	6.744	6.569	6.699	6.978	6.633	7.163	6.763	6.964	6.785	7.083	6.788	6.803	6.66	6.755	6.699	6.824	6.742	7.103	6.763	6.921	Myl10
ENSMUSG00000005481	11.968	12.134	12.096	12.341	12.123	12.329	12.132	12.412	12.006	12.214	11.99	12.195	11.853	11.873	12.054	12.329	12.053	12.332	12.088	12.306	11.958	12.171	11.944	12.021	11.918	12.301	11.993	12.211	12.026	12.301	11.968	12.215	11.931	12.232	11.895	12.18	11.918	12.134	12.054	12.329	12.053	12.329	12.088	12.306	11.958	12.214	11.944	12.18	Ddx39a
ENSMUSG00000005483	10.071	10.4	10.266	10.361	10.217	10.391	10.226	10.404	10.089	10.292	10.12	10.365	10.164	10.459	10.302	10.495	10.312	10.45	10.287	10.39	10.315	10.48	10.15	10.343	10.135	10.478	10.196	10.355	10.215	10.428	10.235	10.35	10.259	10.475	10.163	10.48	10.135	10.459	10.266	10.361	10.217	10.428	10.235	10.39	10.259	10.475	10.15	10.365	Dnajb1
ENSMUSG00000005493	6.839	7.116	6.987	6.971	7.053	7.006	6.967	7.075	7.074	7.079	7.175	7.182	7.184	7.086	7.117	7.049	7.06	7.14	6.967	7.344	7.109	7.057	7.059	6.971	7.051	7.15	7.023	7.114	7.086	7.265	7.016	7.151	6.963	6.8	7.098	7.153	7.051	7.116	7.023	7.049	7.06	7.14	6.967	7.151	7.074	7.057	7.098	7.153	Msh4
ENSMUSG00000005501	8.77	9.405	8.923	9.035	8.668	9.274	8.775	9.155	8.756	9.076	8.624	9.191	8.933	9.301	8.818	9.19	8.839	9.243	8.75	9.003	8.758	9.218	8.867	9.116	8.716	9.217	8.65	9.15	8.814	9.487	8.742	9.256	8.828	9.158	8.821	8.975	8.77	9.301	8.818	9.15	8.814	9.274	8.75	9.155	8.758	9.158	8.821	9.116	Usp40
ENSMUSG00000005503	6.125	6.217	6.229	6.11	6.314	6.08	6.369	6.121	6.29	5.977	6.323	5.958	6.041	5.818	6.008	5.907	5.953	6.007	6.062	6.155	6.086	5.873	6.029	6.158	6.127	5.962	6.154	5.973	6.133	5.809	6.224	5.82	6.045	6.065	6.226	6.347	6.125	5.962	6.154	5.973	6.133	6.007	6.224	6.121	6.086	5.977	6.226	6.158	Evx1
ENSMUSG00000005505	8.855	8.657	8.968	8.894	8.927	8.881	8.974	8.955	8.917	8.464	8.965	8.461	8.768	8.564	9.004	8.99	8.98	8.886	8.945	8.848	8.845	8.65	8.921	8.496	8.981	8.512	8.848	8.863	8.98	8.978	9.07	8.864	8.806	8.574	8.772	8.643	8.855	8.564	8.968	8.894	8.98	8.886	8.974	8.864	8.845	8.574	8.921	8.496	Kbtbd4
ENSMUSG00000005506	12.722	12.319	12.776	12.808	12.821	12.724	12.845	12.858	12.723	12.329	12.733	12.295	12.621	12.288	12.791	12.779	12.734	12.645	12.795	12.733	12.584	12.28	12.702	12.277	12.782	12.399	12.763	12.734	12.702	12.509	12.723	12.771	12.712	12.356	12.724	12.273	12.722	12.319	12.776	12.779	12.734	12.645	12.795	12.771	12.712	12.329	12.724	12.277	Celf1
ENSMUSG00000005510	10.637	10.106	10.687	10.383	10.569	10.325	10.676	10.429	10.613	10.338	10.473	10.27	10.526	10.113	10.52	10.386	10.477	10.301	10.572	10.501	10.5	10.193	10.447	10.343	10.661	10.093	10.582	10.335	10.517	10.47	10.565	10.301	10.455	10.315	10.527	10.267	10.637	10.106	10.582	10.383	10.517	10.325	10.572	10.429	10.5	10.315	10.473	10.27	Ndufs3
ENSMUSG00000005514	10.637	10.79	10.588	10.411	10.563	10.583	10.546	10.364	10.621	10.837	10.678	10.709	10.729	10.791	10.642	10.486	10.722	10.723	10.585	10.588	10.795	10.88	10.567	10.809	10.59	10.889	10.62	10.444	10.532	10.792	10.506	10.459	10.576	11.019	10.545	10.933	10.637	10.791	10.62	10.444	10.563	10.723	10.546	10.459	10.621	10.88	10.567	10.809	Por
ENSMUSG00000005533	9.939	10.568	9.919	9.857	9.93	9.903	9.951	9.898	10.012	10.596	9.997	10.777	9.943	10.743	9.958	9.728	9.987	9.76	9.856	9.685	9.972	10.468	10.017	10.607	9.809	10.904	9.803	9.837	9.816	10.091	9.789	9.79	9.825	10.715	9.891	10.525	9.939	10.743	9.919	9.837	9.93	9.903	9.856	9.79	9.972	10.596	9.997	10.607	Igf1r
ENSMUSG00000005534	9.344	10.023	9.209	9.636	9.266	9.552	9.345	9.566	9.36	9.791	9.292	9.79	9.67	10.175	9.302	9.792	9.28	9.717	9.437	9.598	9.341	10.089	9.527	9.96	9.356	9.99	9.173	9.809	9.275	9.931	9.37	9.822	9.457	9.832	9.349	9.857	9.356	10.023	9.209	9.792	9.275	9.717	9.37	9.598	9.36	9.832	9.349	9.857	Insr
ENSMUSG00000005540	6.077	6.087	6.078	6.082	6.253	6.082	6.079	6.258	6.249	6.089	6.229	6.089	6.075	6.085	6.077	6.081	6.077	6.081	6.077	6.081	6.24	6.088	6.077	6.086	6.083	6.094	6.083	6.089	6.084	6.089	6.084	6.089	6.33	6.096	6.084	6.095	6.077	6.087	6.078	6.082	6.084	6.082	6.079	6.089	6.249	6.089	6.084	6.089	Fcer2a
ENSMUSG00000005547	6.002	5.944	5.993	5.972	5.992	5.973	5.99	5.967	6.166	6.125	5.997	5.932	6.011	5.957	5.999	5.976	6	6.146	5.999	5.975	6.007	5.937	6.003	6.128	6.275	6.206	5.964	5.932	5.963	6.106	5.96	5.928	5.958	5.892	5.959	5.898	6.011	5.957	5.993	5.972	5.992	6.106	5.99	5.967	6.007	5.937	5.997	5.932	Cyp2a5
ENSMUSG00000005553	7.679	7.61	7.461	7.436	7.422	7.153	7.39	7.37	7.526	7.486	7.652	7.603	7.66	7.669	7.581	7.545	7.72	7.359	7.537	7.382	7.742	7.557	7.613	7.613	7.471	7.694	7.525	7.296	7.335	7.45	7.607	7.549	7.659	7.662	7.571	7.66	7.66	7.669	7.525	7.436	7.422	7.359	7.537	7.382	7.659	7.557	7.613	7.613	Atp4a
ENSMUSG00000005566	15.455	15.959	15.634	15.531	15.672	15.503	15.736	15.591	15.629	15.903	15.615	15.892	15.422	15.688	15.609	15.413	15.588	15.392	15.608	15.49	15.513	15.896	15.57	15.905	15.512	16.033	15.423	15.366	15.49	15.444	15.474	15.43	15.523	16.13	15.507	15.968	15.455	15.959	15.609	15.413	15.588	15.444	15.608	15.49	15.523	15.903	15.57	15.905	Trim28
ENSMUSG00000005575	10.959	10.562	10.902	10.644	11.084	10.581	10.985	10.708	11.155	10.336	11.072	10.333	11.064	10.484	11.169	10.707	11.001	10.657	11.06	10.78	11.202	10.422	11.174	10.782	11.191	10.59	11.126	10.783	11.131	10.391	11.201	10.607	11.198	10.455	11.126	10.394	11.064	10.562	11.126	10.707	11.084	10.581	11.06	10.708	11.198	10.422	11.126	10.394	Ube2m
ENSMUSG00000005580	7.966	8.53	7.745	7.987	7.831	7.903	7.844	8.046	7.927	8.14	7.931	8.515	7.933	8.415	7.918	8.072	7.845	8.111	8.07	8.029	8.011	8.323	7.927	8.219	7.944	8.102	7.933	8.162	7.971	8.122	7.913	8.369	7.846	8.231	8.012	8.121	7.944	8.415	7.918	8.072	7.845	8.111	7.913	8.046	7.927	8.231	7.931	8.219	Adcy9
ENSMUSG00000005583	6.122	5.995	5.79	5.887	6.248	5.89	5.952	6.122	5.799	6.277	6.143	6.169	6.014	6.063	5.815	6.067	5.997	5.898	6.053	6.216	5.842	6.233	5.83	6.185	6.089	5.746	6.134	6.062	5.981	5.901	6.095	6.03	6.083	5.996	6.22	6.065	6.089	5.995	5.815	6.062	5.997	5.898	6.053	6.122	5.842	6.233	6.143	6.169	Mef2c
ENSMUSG00000005609	10.624	11.705	10.545	10.594	10.482	10.754	10.433	10.612	10.585	11.546	10.579	11.598	10.589	11.72	10.51	10.648	10.557	10.736	10.522	10.64	10.536	11.619	10.536	11.554	10.445	11.643	10.436	10.627	10.455	10.91	10.511	10.696	10.492	11.722	10.571	11.571	10.589	11.705	10.51	10.627	10.482	10.754	10.511	10.64	10.536	11.619	10.571	11.571	Ctr9
ENSMUSG00000005610	14.345	14.295	14.394	14.34	14.389	14.309	14.398	14.334	14.328	14.303	14.336	14.294	14.267	14.24	14.325	14.316	14.325	14.259	14.351	14.206	14.157	14.275	14.299	14.181	14.305	14.411	14.268	14.217	14.268	14.268	14.252	14.211	14.237	14.415	14.207	14.342	14.305	14.295	14.325	14.316	14.325	14.268	14.351	14.211	14.237	14.303	14.299	14.294	Eif4g2
ENSMUSG00000005611	6.711	6.93	6.673	6.702	6.806	6.484	6.799	6.739	6.605	6.57	6.521	6.549	6.541	6.939	6.59	6.656	6.733	6.803	6.525	6.7	6.749	6.493	6.623	6.472	6.625	6.665	6.78	6.73	6.621	6.634	6.587	6.496	6.623	6.574	6.783	6.841	6.625	6.93	6.673	6.702	6.733	6.634	6.587	6.7	6.623	6.57	6.623	6.549	Irag1
ENSMUSG00000005615	9.262	9.187	9.213	9.189	9.352	9.154	9.261	9.21	9.227	9.168	9.195	9.118	9.177	9.181	9.266	9.358	9.289	9.077	9.315	9.316	9.107	9.25	9.2	9.261	9.318	9.228	9.346	9.369	9.15	9.223	9.202	9.092	9.25	9.167	9.189	9.123	9.262	9.187	9.266	9.358	9.289	9.154	9.261	9.21	9.227	9.168	9.195	9.123	Pcyt1a
ENSMUSG00000005621	9.45	9.42	9.531	9.597	9.666	9.562	9.507	9.465	9.484	9.169	9.534	9.203	9.408	9.494	9.568	9.496	9.625	9.562	9.555	9.369	9.508	9.389	9.467	9.377	9.532	9.326	9.545	9.513	9.568	9.587	9.632	9.603	9.55	9.168	9.457	9.305	9.45	9.42	9.545	9.513	9.625	9.562	9.555	9.465	9.508	9.169	9.467	9.305	Zfp592
ENSMUSG00000005625	12.437	12.444	12.406	12.407	12.41	12.461	12.404	12.547	12.399	12.581	12.444	12.57	12.37	12.391	12.467	12.403	12.486	12.495	12.538	12.441	12.569	12.557	12.411	12.466	12.316	12.623	12.331	12.373	12.327	12.722	12.314	12.44	12.302	12.681	12.302	12.68	12.37	12.444	12.406	12.403	12.41	12.495	12.404	12.441	12.399	12.581	12.411	12.57	Psmd4
ENSMUSG00000005628	6.35	6.801	6.616	6.577	6.442	7.231	6.497	6.63	6.754	6.816	6.664	6.711	6.812	6.807	6.655	6.732	6.615	7.48	6.52	6.686	6.801	6.481	6.808	6.683	6.419	6.533	6.661	6.695	6.873	7.684	6.713	6.625	6.5	6.37	6.811	6.962	6.419	6.801	6.655	6.695	6.615	7.48	6.52	6.63	6.754	6.481	6.808	6.711	Tmod4
ENSMUSG00000005640	6.617	7.384	6.523	6.455	6.528	7.136	6.636	6.392	6.592	7.429	6.715	7.522	6.585	7.667	6.61	6.683	6.563	7.285	6.699	6.632	6.827	7.743	6.697	7.535	6.721	7.345	6.517	6.738	6.526	7.503	6.531	6.644	6.804	7.203	6.888	7.502	6.617	7.384	6.523	6.683	6.528	7.285	6.636	6.632	6.804	7.429	6.715	7.522	Insrr
ENSMUSG00000005649	6.08	6.585	6.255	6.261	6.082	6.086	6.255	6.088	6.082	6.371	6.081	6.463	6.078	6.257	6.248	6.086	6.08	6.378	6.081	6.261	6.243	6.692	6.08	6.275	6.088	6.353	6.259	6.095	6.264	6.096	6.265	6.096	6.09	6.464	6.397	6.305	6.08	6.353	6.255	6.095	6.082	6.096	6.255	6.096	6.09	6.464	6.081	6.305	Cabp5
ENSMUSG00000005656	11.122	11.401	11.009	10.968	11.017	10.902	11.032	10.913	11.169	11.475	11.11	11.512	11.245	11.342	11.077	11.047	11.065	11.028	11.122	11.002	11.145	11.603	11.225	11.618	10.957	11.484	11.018	11.218	11.034	11.291	10.887	11.012	10.992	11.645	10.919	11.615	11.122	11.401	11.018	11.047	11.034	11.028	11.032	11.002	11.145	11.603	11.11	11.615	Snx6
ENSMUSG00000005667	12.35	12.084	12.403	12.263	12.421	12.299	12.332	12.072	12.433	12.586	12.42	12.483	12.236	12.113	12.488	12.289	12.377	12.275	12.509	12.006	12.407	12.608	12.378	12.363	12.208	12.498	12.179	12.168	12.234	12.232	12.187	12.01	12.319	12.891	12.231	12.705	12.236	12.113	12.403	12.263	12.377	12.275	12.332	12.01	12.407	12.608	12.378	12.483	Mthfd2
ENSMUSG00000005672	12.39	13.622	12.3	12.717	12.2	12.201	12.323	12.673	12.536	13.973	12.613	14.239	12.719	13.573	12.405	12.756	12.409	12.185	12.495	12.703	12.679	14.181	12.8	14.171	12.228	14.024	12.319	12.834	12.225	12.55	12.251	12.85	12.463	14.032	12.519	14.11	12.39	13.622	12.319	12.756	12.225	12.201	12.323	12.703	12.536	14.032	12.613	14.171	Kit
ENSMUSG00000005674	9.275	8.985	9.24	9.272	9.195	9.089	9.217	9.208	9.368	9.208	9.218	9.18	9.221	8.981	9.275	9.161	9.16	9.174	9.39	9.225	9.297	9.336	9.128	9.144	9.422	8.828	9.261	9.355	9.279	9.094	9.331	9.205	9.4	8.966	9.333	9.068	9.275	8.981	9.261	9.272	9.195	9.094	9.331	9.208	9.368	9.208	9.218	9.144	Tomm40l
ENSMUSG00000005677	6.807	6.775	7.02	6.902	6.714	6.767	7.017	6.926	6.995	6.924	6.893	7.014	6.931	7.158	6.961	6.883	6.91	6.721	6.951	6.867	6.969	6.945	6.909	6.946	7.058	6.989	6.89	6.891	7.026	6.771	6.995	6.741	6.972	6.862	6.939	6.939	6.931	6.989	6.961	6.891	6.91	6.767	6.995	6.867	6.972	6.924	6.909	6.946	Nr1i3
ENSMUSG00000005681	6.803	7.299	6.801	6.67	6.597	6.594	6.665	6.605	6.62	7.245	6.8	7.328	6.548	7.369	6.43	6.654	6.626	6.475	6.75	6.63	6.81	7.247	6.526	7.337	6.613	7.184	6.602	6.628	6.69	6.833	6.73	6.589	6.66	7.315	6.625	7.209	6.613	7.299	6.602	6.654	6.626	6.594	6.73	6.605	6.66	7.247	6.625	7.328	Apoa2
ENSMUSG00000005682	11.046	10.933	10.861	11.007	10.992	10.814	10.945	10.953	10.942	10.905	11.135	10.935	11.099	10.923	11.089	10.947	11.077	10.961	10.973	10.902	11.133	10.921	11.036	10.938	10.984	10.865	11.113	10.954	11.031	10.911	10.972	10.98	10.958	10.974	11.097	11.016	11.046	10.923	11.089	10.954	11.031	10.911	10.972	10.953	10.958	10.921	11.097	10.938	Pan2
ENSMUSG00000005683	12.73	12.447	12.782	12.566	12.722	12.519	12.742	12.479	12.712	12.61	12.798	12.566	12.704	12.424	12.759	12.546	12.766	12.437	12.784	12.518	12.725	12.571	12.637	12.536	12.685	12.646	12.742	12.545	12.682	12.336	12.662	12.48	12.626	12.702	12.638	12.708	12.704	12.447	12.759	12.546	12.722	12.437	12.742	12.48	12.712	12.61	12.638	12.566	Cs
ENSMUSG00000005686	8.445	8.119	8.229	8.615	8.261	8.432	8.118	8.612	8.456	8.29	8.18	7.766	8.74	8.489	8.402	8.624	8.416	8.664	8.385	8.701	8.468	8.133	8.409	8.021	8.432	8.27	8.517	8.639	8.559	8.679	8.46	8.737	8.476	8.097	8.469	7.585	8.445	8.27	8.402	8.624	8.416	8.664	8.385	8.701	8.468	8.133	8.409	7.766	Ampd3
ENSMUSG00000005687	11.444	10.877	11.576	11.495	11.587	11.38	11.561	11.596	11.583	11.152	11.509	11.104	11.489	10.884	11.442	11.493	11.508	11.322	11.518	11.331	11.543	11.183	11.513	10.996	11.577	10.914	11.543	11.488	11.581	11.213	11.535	11.474	11.539	11.054	11.544	11.011	11.489	10.884	11.543	11.493	11.581	11.322	11.535	11.474	11.543	11.152	11.513	11.011	Bcas2
ENSMUSG00000005696	6.068	6.317	6.068	6.069	6.069	6.069	6.241	6.069	6.068	6.346	6.068	6.07	6.068	6.07	6.305	6.069	6.068	6.069	6.068	6.069	6.068	6.07	6.309	6.07	6.069	6.072	6.069	6.07	6.245	6.38	6.07	6.071	6.07	6.072	6.07	6.072	6.068	6.072	6.069	6.069	6.069	6.069	6.07	6.069	6.068	6.072	6.07	6.07	Sh2d1a
ENSMUSG00000005698	11.778	11.792	11.792	11.815	11.789	11.818	11.754	11.854	11.708	11.752	11.729	11.802	11.616	11.63	11.714	11.752	11.769	11.637	11.749	11.685	11.622	11.612	11.666	11.566	11.732	11.785	11.668	11.669	11.613	11.663	11.67	11.756	11.72	11.749	11.627	11.757	11.732	11.785	11.714	11.752	11.769	11.663	11.749	11.756	11.708	11.749	11.666	11.757	Ctcf
ENSMUSG00000005699	8.174	8.125	8.276	8.291	8.26	8.157	8.286	8.347	8.351	8.203	8.236	8.42	8.387	8.22	8.411	8.238	8.318	8.146	8.289	8.087	8.386	8.467	8.26	8.363	8.4	8.113	8.235	8.387	8.231	8.108	8.481	8.175	8.374	8.401	8.355	8.175	8.387	8.125	8.276	8.291	8.26	8.146	8.289	8.175	8.374	8.401	8.26	8.363	Pard6a
ENSMUSG00000005705	6.427	6.994	6.733	6.39	6.5	6.44	6.391	6.352	6.577	6.756	6.563	6.924	6.764	6.951	6.353	6.453	6.516	6.545	6.521	6.424	6.601	6.781	6.427	6.869	6.409	6.714	6.439	6.623	6.6	6.485	6.52	6.627	6.559	6.884	6.447	6.889	6.427	6.951	6.439	6.453	6.516	6.485	6.52	6.424	6.577	6.781	6.447	6.889	Agrp
ENSMUSG00000005716	6.076	6.434	6.251	6.081	6.078	6.081	6.078	6.082	6.248	6.087	6.077	6.271	6.075	6.417	6.076	6.25	6.076	6.08	6.077	6.08	6.307	6.086	6.076	6.343	6.082	6.342	6.082	6.264	6.33	6.088	6.386	6.088	6.083	6.093	6.083	6.092	6.076	6.417	6.082	6.25	6.078	6.081	6.078	6.082	6.248	6.087	6.077	6.271	Pvalb
ENSMUSG00000005718	10.271	9.258	10.396	10.204	10.419	10.096	10.464	10	10.366	9.596	10.311	9.441	9.837	8.993	10.216	9.903	10.284	9.982	10.16	9.94	9.95	9.384	10.058	9.639	10.3	9.149	10.296	9.863	10.413	9.651	10.394	9.913	10.346	9.416	10.252	9.309	10.271	9.149	10.296	9.903	10.413	9.982	10.394	9.94	10.346	9.416	10.252	9.441	Tfap4
ENSMUSG00000005732	12.537	11.539	12.615	12.222	12.526	12.174	12.543	12.094	12.541	12.073	12.548	11.966	12.326	11.545	12.488	12.191	12.562	12.14	12.618	12.245	12.362	11.977	12.398	11.951	12.518	11.833	12.52	12.067	12.509	11.977	12.509	11.969	12.506	12.016	12.516	12.011	12.518	11.545	12.52	12.191	12.526	12.14	12.543	12.094	12.506	12.016	12.516	11.966	Ranbp1
ENSMUSG00000005763	6.77	6.291	6.844	6.951	6.735	6.813	6.856	6.894	6.905	6.367	6.979	6.474	6.776	6.658	6.957	6.756	6.644	6.897	6.668	6.708	6.621	6.371	6.752	6.546	6.936	6.557	6.881	6.856	6.753	6.607	6.938	6.762	6.791	6.286	6.83	6.434	6.776	6.557	6.881	6.856	6.735	6.813	6.856	6.762	6.791	6.367	6.83	6.474	Cd247
ENSMUSG00000005774	8.901	9.226	8.793	8.913	8.793	8.815	8.673	9.046	9.071	9.187	8.984	9.221	9.204	9.548	9.012	9.061	9.072	8.98	8.942	9.143	9.223	9.293	9.134	9.394	8.965	9.136	9.049	8.969	8.994	9.302	8.999	9.1	9.111	9.394	8.96	9.29	8.965	9.226	9.012	8.969	8.994	8.98	8.942	9.1	9.111	9.293	8.984	9.29	Rfx5
ENSMUSG00000005779	12.115	11.789	12.181	12.03	12.211	12.049	12.25	12.04	12.172	12.094	12.108	11.998	12.123	11.743	12.15	12.007	12.062	12.015	12.18	11.889	12.241	12.015	12.228	12.022	12.124	11.987	12.112	11.956	12.179	11.89	12.177	11.865	12.112	12.147	12.126	12.102	12.123	11.789	12.15	12.007	12.179	12.015	12.18	11.889	12.172	12.094	12.126	12.022	Psmb4
ENSMUSG00000005802	8.134	8.827	8.171	8.55	8.155	8.445	7.982	8.25	8.208	8.694	8.076	8.787	8.001	8.86	8.212	8.371	8.258	8.442	8.186	8.35	8.138	8.668	8.167	8.621	8.2	8.845	8.217	8.407	8.077	8.492	8.292	8.505	8.27	8.367	8.172	8.428	8.134	8.845	8.212	8.407	8.155	8.445	8.186	8.35	8.208	8.668	8.167	8.621	Slc30a4
ENSMUSG00000005803	6.004	6.515	5.799	6.114	6.145	6.117	6.174	5.706	5.979	6.184	6.028	6.097	6.084	6.109	6.06	6.078	6.182	6.245	6.16	6.125	6.133	6.096	6.132	5.991	6.174	6.315	6.114	5.975	6.082	6.176	6.03	6.012	6.13	5.896	6.234	6.02	6.084	6.315	6.06	6.078	6.145	6.176	6.16	6.012	6.13	6.096	6.132	6.02	Sqor
ENSMUSG00000005804	9.513	9.305	9.461	9.466	9.314	9.452	9.358	9.296	9.511	9.197	9.393	9.264	9.369	9.263	9.394	9.336	9.363	9.376	9.236	9.337	9.213	9.321	9.453	9.341	9.392	9.258	9.3	9.315	9.392	9.402	9.455	9.497	9.405	9.117	9.39	9.265	9.392	9.263	9.394	9.336	9.363	9.402	9.358	9.337	9.405	9.197	9.393	9.265	Bloc1s6
ENSMUSG00000005813	10.91	10.481	10.986	10.845	10.974	10.878	10.996	10.851	10.861	10.429	10.92	10.486	10.817	10.459	10.944	10.699	10.856	10.68	10.927	10.805	10.769	10.522	10.808	10.518	10.9	10.505	10.912	10.714	10.841	10.675	10.876	10.795	10.906	10.578	10.841	10.535	10.9	10.481	10.944	10.714	10.856	10.68	10.927	10.805	10.861	10.522	10.841	10.518	Metap1
ENSMUSG00000005823	8.825	9.252	8.941	9.077	8.828	9.088	8.971	9.141	8.922	9.069	8.989	9.215	9.009	9.202	8.977	9.082	9.047	9.135	8.929	9.011	9.01	9.104	8.896	9.211	8.923	9.326	8.817	8.862	8.938	9.267	8.889	8.964	9.017	9.257	8.931	9.239	8.923	9.252	8.941	9.077	8.938	9.135	8.929	9.011	9.01	9.104	8.931	9.215	Gpr108
ENSMUSG00000005824	6.044	6.023	6.041	6.033	6.04	6.034	6.04	6.032	6.041	6.019	6.042	6.019	6.047	6.028	6.043	6.035	6.043	6.035	6.043	6.034	6.045	6.021	6.044	6.024	6.031	6.008	6.031	6.019	6.03	6.018	6.029	6.018	6.028	6.005	6.206	6.007	6.044	6.023	6.041	6.033	6.04	6.034	6.04	6.032	6.041	6.019	6.044	6.019	Tnfsf14
ENSMUSG00000005836	7.263	7.45	7.005	7.376	7.314	7.467	7.301	7.644	7.01	7.408	6.835	7.33	7.078	7.5	7.13	7.847	7.086	7.8	7.068	7.854	6.916	7.124	6.966	7.264	6.95	7.33	7.054	7.412	6.939	7.893	7.095	7.672	7.041	7.345	7.075	7.589	7.078	7.45	7.054	7.412	7.086	7.8	7.095	7.672	7.01	7.345	6.966	7.33	Gata6
ENSMUSG00000005846	12.569	12.11	12.668	12.675	12.597	12.698	12.647	12.736	12.588	12.343	12.601	12.381	12.403	12.037	12.521	12.572	12.548	12.579	12.627	12.459	12.24	12.257	12.484	12.089	12.511	12.152	12.549	12.579	12.479	12.428	12.521	12.607	12.481	12.322	12.47	12.28	12.511	12.11	12.549	12.579	12.548	12.579	12.627	12.607	12.481	12.322	12.484	12.28	Rsl1d1
ENSMUSG00000005864	6.162	6.249	6.176	6.381	6.177	6.453	6.18	6.214	6.172	6.269	6.17	6.267	6.148	6.563	6.166	6.371	6.164	6.2	6.166	6.377	6.155	6.45	6.16	6.429	6.215	6.315	6.218	6.266	6.22	6.273	6.225	6.457	6.228	6.327	6.227	6.318	6.162	6.315	6.176	6.371	6.177	6.273	6.18	6.377	6.172	6.327	6.17	6.318	Cnga2
ENSMUSG00000005871	11.123	10.878	11.01	11.064	11.126	11.059	11.1	10.989	11.071	10.827	11.076	10.832	11.151	10.904	11.04	11.018	11.114	11.038	11.004	10.94	11.03	10.837	11.164	10.706	11.237	10.866	11.084	11.118	11.083	10.915	11.047	11.118	11.06	10.818	11.086	10.598	11.151	10.878	11.04	11.064	11.114	11.038	11.047	10.989	11.06	10.827	11.086	10.706	Apc
ENSMUSG00000005873	9.114	9.435	8.939	8.906	9.038	8.953	8.962	8.995	9.023	9.328	8.981	9.089	9.313	9.586	9.045	9.106	9.1	9.327	9.041	8.938	9.265	9.463	9.128	9.241	9.152	9.321	9.075	9.209	9.106	9.477	8.982	9.279	8.937	9.178	8.949	9.258	9.152	9.435	9.045	9.106	9.1	9.327	8.982	8.995	9.023	9.328	8.981	9.241	Reep5
ENSMUSG00000005881	10.733	10.765	10.634	10.758	10.65	10.649	10.745	10.637	10.75	10.819	10.843	10.746	10.784	10.849	10.72	10.728	10.809	10.709	10.747	10.712	10.86	10.829	10.742	10.678	10.604	10.821	10.695	10.865	10.703	10.757	10.707	10.845	10.703	10.731	10.667	10.89	10.733	10.821	10.695	10.758	10.703	10.709	10.745	10.712	10.75	10.819	10.742	10.746	Ergic3
ENSMUSG00000005882	9.877	9.386	9.758	9.913	9.635	9.731	9.79	9.927	9.69	9.49	9.704	9.54	9.694	9.42	9.707	9.894	9.767	9.637	9.807	9.853	9.659	9.398	9.584	9.302	9.719	9.432	9.799	9.848	9.719	9.723	9.763	10.03	9.656	9.284	9.763	9.227	9.719	9.42	9.758	9.894	9.719	9.723	9.79	9.927	9.659	9.398	9.704	9.302	Uqcc1
ENSMUSG00000005883	6.308	6.064	6.238	6.311	6.312	6.064	6.065	6.24	6.065	6.259	6.065	6.064	6.332	6.064	6.065	6.064	6.243	6.064	6.065	6.414	6.229	6.064	6.235	6.064	6.243	6.063	6.235	6.241	6.239	6.064	6.239	6.064	6.452	6.063	6.064	6.063	6.308	6.064	6.235	6.241	6.243	6.064	6.065	6.24	6.229	6.064	6.065	6.064	Spo11
ENSMUSG00000005886	10.655	11.552	10.587	10.779	10.682	10.8	10.685	10.802	10.753	11.142	10.624	11.353	10.663	11.286	10.651	10.679	10.678	10.758	10.616	10.808	10.625	11.088	10.653	11.303	10.509	11.576	10.476	10.861	10.616	10.858	10.552	10.832	10.489	11.201	10.623	11.295	10.655	11.552	10.587	10.779	10.678	10.8	10.616	10.808	10.625	11.142	10.624	11.303	Ncoa2
ENSMUSG00000005892	11.916	10.276	12.055	11.934	11.985	10.867	11.897	11.632	11.898	10.774	11.944	10.649	11.173	9.766	11.495	11.423	11.469	10.337	11.642	11.131	11.439	10.231	11.278	10.34	11.977	10.279	11.772	11.282	11.614	9.942	11.46	10.8	12.035	10.341	11.872	10.501	11.916	10.276	11.772	11.423	11.614	10.337	11.642	11.131	11.898	10.341	11.872	10.501	Trh
ENSMUSG00000005893	10.067	10.164	10.141	10.156	10.236	10.139	10.191	10.2	10.096	9.994	10.101	10.006	9.96	10.189	10.15	10.173	10.14	10.072	10.114	10.158	9.912	9.954	10.106	10.001	10.194	10.257	10.08	10.063	10.186	9.935	10.099	10.071	10.181	9.932	10.166	9.939	10.067	10.189	10.141	10.156	10.186	10.072	10.114	10.158	10.096	9.954	10.106	10.001	Nr2c2
ENSMUSG00000005897	7.944	8.027	7.839	7.785	7.859	7.967	7.911	7.673	7.792	7.876	8.023	7.86	7.952	8.037	7.753	7.743	7.914	7.726	7.976	7.745	7.786	7.936	7.963	8.012	7.949	7.895	8.039	8.143	7.774	7.817	7.779	8.083	7.705	7.851	7.756	7.82	7.949	8.027	7.839	7.785	7.859	7.817	7.911	7.745	7.786	7.876	7.963	7.86	Nr2c1
ENSMUSG00000005899	11.468	11.345	11.503	11.559	11.594	11.585	11.504	11.582	11.543	11.449	11.509	11.352	11.339	11.14	11.536	11.568	11.578	11.584	11.526	11.466	11.478	11.25	11.4	11.211	11.397	11.398	11.471	11.432	11.439	11.572	11.436	11.581	11.438	11.322	11.441	11.357	11.397	11.345	11.503	11.559	11.578	11.584	11.504	11.581	11.478	11.322	11.441	11.352	Smpd4
ENSMUSG00000005907	9.513	9.441	9.452	9.594	9.433	9.421	9.522	9.471	9.428	9.616	9.523	9.613	9.486	9.456	9.409	9.513	9.583	9.325	9.468	9.51	9.427	9.584	9.518	9.475	9.488	9.362	9.52	9.524	9.4	9.351	9.421	9.643	9.421	9.752	9.436	9.535	9.488	9.441	9.452	9.524	9.433	9.351	9.468	9.51	9.427	9.616	9.518	9.535	Pex1
ENSMUSG00000005917	6.74	7.402	6.611	6.648	6.364	6.525	6.647	6.783	6.603	7.04	6.552	7.02	6.668	7.432	6.65	6.752	6.645	6.691	6.653	6.466	6.628	7.121	6.62	7.365	6.736	6.927	6.774	6.9	6.732	6.654	6.794	6.481	6.705	7.296	6.496	7.146	6.736	7.402	6.65	6.752	6.645	6.654	6.653	6.481	6.628	7.121	6.552	7.146	Otx1
ENSMUSG00000005936	11.155	11.13	11.164	11.236	11.11	11.125	11.125	11.233	11.087	11.044	11.146	11.046	11.202	11.144	11.156	11.205	11.168	11.067	11.124	11.175	11.127	11.15	11.12	10.998	11.158	11.201	11.155	11.186	11.091	11.068	11.121	11.241	11.09	11.131	11.131	11.031	11.158	11.144	11.156	11.205	11.11	11.068	11.124	11.233	11.09	11.131	11.131	11.031	Kctd20
ENSMUSG00000005947	7.918	8.389	7.898	8.036	8.027	7.947	7.905	8.016	7.847	8.377	7.89	8.373	7.886	8.409	7.88	8.13	7.894	8.078	7.918	7.997	7.913	8.421	8.11	8.357	7.887	8.343	7.913	8.339	8.011	8.085	7.945	8.143	7.838	8.091	8.071	8.191	7.887	8.389	7.898	8.13	8.011	8.078	7.918	8.016	7.847	8.377	8.071	8.357	Itgae
ENSMUSG00000005949	9.383	9.401	9.406	9.61	9.344	9.47	9.371	9.783	9.274	9.469	9.443	9.692	9.533	9.589	9.448	9.681	9.513	9.752	9.386	9.68	9.381	9.493	9.384	9.548	9.355	9.479	9.435	9.808	9.353	9.925	9.275	9.853	9.32	9.533	9.301	9.394	9.383	9.479	9.435	9.681	9.353	9.752	9.371	9.783	9.32	9.493	9.384	9.548	Ctns
ENSMUSG00000005950	7.591	7.855	7.429	7.732	7.468	7.938	7.499	7.673	7.676	7.572	7.403	7.762	7.622	7.888	7.563	7.739	7.63	8.06	7.496	7.756	7.557	7.704	7.489	7.484	7.572	7.771	7.634	7.82	7.526	8.01	7.482	7.677	7.591	7.477	7.528	7.759	7.591	7.855	7.563	7.739	7.526	8.01	7.496	7.677	7.591	7.572	7.489	7.759	P2rx5
ENSMUSG00000005951	8.103	8.353	8.071	8.27	8.098	8.291	7.981	8.069	8.018	8.358	8.093	8.399	8.246	8.67	8.07	8.404	8.055	8.528	8.027	8.289	8.035	8.349	8.096	8.409	8.136	8.308	7.955	8.421	8.094	8.804	8.021	8.363	8.076	8.421	8.076	8.085	8.136	8.353	8.07	8.404	8.094	8.528	8.021	8.289	8.035	8.358	8.093	8.399	Shpk
ENSMUSG00000005952	6.692	7.079	6.83	6.809	6.838	6.81	6.868	6.688	6.676	7.128	6.666	6.833	6.681	6.851	6.653	6.787	6.816	6.741	6.656	7.012	6.657	7.122	6.544	7.066	6.752	7.161	6.622	6.749	6.631	6.768	6.714	6.848	6.649	6.933	6.722	7.052	6.692	7.079	6.653	6.787	6.816	6.768	6.714	6.848	6.657	7.122	6.666	7.052	Trpv1
ENSMUSG00000005958	9.781	9.774	9.799	9.609	9.769	9.52	9.857	9.504	9.842	9.62	9.924	9.748	10.168	9.987	9.767	9.669	9.857	9.557	9.87	9.751	10.131	9.838	9.937	10.012	10.026	9.806	9.973	9.765	9.798	9.515	9.955	9.778	9.996	9.619	9.963	9.841	10.026	9.806	9.799	9.669	9.798	9.52	9.87	9.751	9.996	9.62	9.937	9.841	Ephb3
ENSMUSG00000005968	7.87	8.958	7.613	7.841	7.524	8.213	7.629	7.843	7.759	8.503	7.823	8.408	8.046	9.11	7.903	8.024	7.808	8.477	7.77	7.873	7.944	8.75	7.888	8.782	7.695	8.908	7.841	8.124	7.886	8.691	7.651	8.184	7.819	8.572	7.75	8.438	7.87	8.958	7.841	8.024	7.808	8.477	7.651	7.873	7.819	8.572	7.823	8.438	Tuft1
ENSMUSG00000005973	10.925	11.583	10.96	10.815	11.009	10.821	10.903	10.792	10.963	11.648	11.064	11.659	10.946	11.519	10.809	10.791	10.9	10.785	10.927	10.677	11.059	11.635	11	11.535	10.883	11.629	10.854	10.987	10.82	11.046	10.809	10.783	11.042	11.441	10.886	11.492	10.925	11.583	10.854	10.815	10.9	10.821	10.903	10.783	11.042	11.635	11	11.535	Rcn1
ENSMUSG00000005980	7.327	7.166	7.506	6.823	7.291	7.128	7.254	6.933	7.349	7.125	7.187	7.161	7.189	6.687	7.415	6.976	7.307	7.151	7.242	7.23	7.324	7.047	7.23	7.199	7.267	7.262	7.373	7.092	7.363	6.692	7.216	6.941	7.338	7.176	7.359	6.926	7.267	7.166	7.415	6.976	7.307	7.128	7.242	6.941	7.338	7.125	7.23	7.161	Dnase1
ENSMUSG00000005981	12.663	12.642	12.655	12.703	12.661	12.612	12.694	12.642	12.679	12.916	12.701	12.821	12.644	12.542	12.716	12.621	12.784	12.594	12.759	12.598	12.729	12.726	12.643	12.63	12.526	12.843	12.609	12.59	12.652	12.663	12.577	12.575	12.546	13.005	12.513	12.901	12.644	12.642	12.655	12.621	12.661	12.612	12.694	12.598	12.679	12.916	12.643	12.821	Trap1
ENSMUSG00000005982	9.896	9.87	9.896	9.758	9.923	9.845	9.91	9.825	9.903	9.877	9.956	9.837	9.79	9.874	10.072	9.853	9.988	9.992	9.947	9.76	9.89	9.999	9.759	9.899	9.972	10.01	9.871	9.808	9.881	9.93	9.964	9.686	9.899	9.827	9.897	9.888	9.896	9.874	9.896	9.808	9.923	9.93	9.947	9.76	9.899	9.877	9.897	9.888	Naa60
ENSMUSG00000005983	7.529	7.755	7.59	7.336	7.395	7.479	7.4	7.586	7.437	7.852	7.565	7.676	7.444	7.522	7.628	7.272	7.344	7.415	7.322	7.345	7.317	7.527	7.414	7.754	7.522	7.473	7.484	7.509	7.373	7.399	7.443	7.494	7.535	7.552	7.384	7.613	7.522	7.522	7.59	7.336	7.373	7.415	7.4	7.494	7.437	7.552	7.414	7.676	1700037C18Rik
ENSMUSG00000005986	8.78	8.157	8.748	8.59	8.869	8.856	8.811	8.555	8.789	8.428	8.88	8.193	8.97	8.444	8.714	8.735	8.924	9.02	8.991	8.767	9.029	8.512	8.839	8.59	8.808	8.26	8.851	8.93	8.862	9.103	8.924	8.869	8.786	8.263	8.908	8.371	8.808	8.26	8.748	8.735	8.869	9.02	8.924	8.767	8.789	8.428	8.88	8.371	Ankrd13d
ENSMUSG00000005994	6.227	6.293	6.054	6.05	6.402	6.354	6.351	6.297	6.054	6.043	6.054	6.044	6.057	6.048	6.055	6.221	6.055	6.051	6.055	6.051	6.056	6.044	6.226	6.228	6.049	6.288	6.049	6.044	6.049	6.043	6.224	6.043	6.048	6.037	6.226	6.387	6.057	6.288	6.054	6.05	6.055	6.051	6.224	6.051	6.054	6.043	6.226	6.228	Tyrp1
ENSMUSG00000006005	12.854	13.014	12.869	12.969	12.863	12.98	12.904	12.955	12.878	13.11	12.876	13.124	12.768	12.987	12.861	12.938	12.942	12.943	12.876	12.807	12.802	13.148	12.874	13.008	12.86	13.219	12.769	12.908	12.793	12.97	12.798	12.92	12.801	13.163	12.785	13	12.854	13.014	12.861	12.938	12.863	12.97	12.876	12.92	12.802	13.148	12.874	13.008	Tpr
ENSMUSG00000006007	6.305	6.37	6.143	6.165	6.144	6.514	6.146	6.17	6.141	6.209	6.139	6.207	6.278	6.348	6.136	6.161	6.313	6.16	6.375	6.162	6.129	6.531	6.132	6.193	6.171	6.491	6.173	6.207	6.35	6.212	6.178	6.211	6.18	6.249	6.179	6.243	6.278	6.37	6.143	6.165	6.313	6.212	6.178	6.17	6.141	6.249	6.139	6.207	Pdc
ENSMUSG00000006010	9.332	9.5	9.285	9.506	9.354	9.537	9.205	9.614	9.298	9.507	9.404	9.538	9.373	9.299	9.267	9.419	9.322	9.441	9.304	9.483	9.221	9.242	9.306	9.502	9.182	9.546	9.378	9.5	9.284	9.524	9.242	9.612	9.273	9.288	9.165	9.47	9.332	9.5	9.285	9.5	9.322	9.524	9.242	9.612	9.273	9.288	9.306	9.502	Odr4
ENSMUSG00000006014	6.505	6.595	6.544	6.764	6.638	6.869	6.657	6.619	6.599	6.829	6.457	6.425	6.593	6.598	6.376	6.679	6.52	6.803	6.562	6.586	6.517	6.702	6.255	6.615	6.735	6.644	6.579	6.574	6.272	6.793	6.401	6.556	6.645	6.478	6.598	6.75	6.593	6.598	6.544	6.679	6.52	6.803	6.562	6.586	6.599	6.702	6.457	6.615	Prg4
ENSMUSG00000006019	9.449	9.175	9.555	9.203	9.584	9.182	9.55	9.439	9.558	9.335	9.617	9.259	9.532	9.231	9.477	9.252	9.55	9.195	9.49	9.541	9.565	9.345	9.474	9.661	9.391	9.031	9.689	9.238	9.592	9.183	9.639	9.574	9.59	9.453	9.566	9.362	9.449	9.175	9.555	9.238	9.584	9.183	9.55	9.541	9.565	9.345	9.566	9.362	Dhx34
ENSMUSG00000006021	8.68	8.752	8.739	8.818	8.694	8.897	8.877	8.809	8.642	8.902	8.705	8.648	8.583	8.489	8.795	8.788	8.675	8.636	8.674	8.753	8.817	8.549	8.547	8.513	8.751	8.507	8.751	8.858	8.791	8.596	8.856	8.653	8.83	8.598	8.672	8.518	8.68	8.507	8.751	8.818	8.694	8.636	8.856	8.753	8.817	8.598	8.672	8.518	Kptn
ENSMUSG00000006024	10.973	10.616	11.048	10.822	11.076	10.894	11.037	10.876	11.072	10.542	11.071	10.615	10.97	10.505	11.182	10.918	11.127	10.923	10.993	11.045	11.058	10.634	11.057	10.725	11.015	10.581	11.069	10.89	11.043	10.927	11.054	10.954	10.995	10.624	11.012	10.761	10.973	10.581	11.069	10.89	11.076	10.923	11.037	10.954	11.058	10.624	11.057	10.725	Napa
ENSMUSG00000006050	10.333	10.381	10.38	10.412	10.269	10.438	10.305	10.439	10.278	10.664	10.347	10.573	10.38	10.416	10.333	10.406	10.323	10.435	10.333	10.498	10.31	10.601	10.283	10.479	10.242	10.561	10.338	10.506	10.276	10.483	10.291	10.372	10.324	10.531	10.165	10.663	10.333	10.416	10.338	10.412	10.276	10.438	10.305	10.439	10.31	10.601	10.283	10.573	Sra1
ENSMUSG00000006056	12.275	14.541	12.202	12.73	12.073	12.505	12.19	12.706	12.279	13.873	12.338	13.998	11.894	14.166	12.401	12.973	12.271	12.502	12.443	12.742	12.052	13.622	12.151	13.601	11.971	14.703	11.904	12.909	11.801	12.84	12.04	12.829	12.072	13.696	12.147	13.781	11.971	14.541	12.202	12.909	12.073	12.505	12.19	12.742	12.072	13.696	12.151	13.781	Calcoco2
ENSMUSG00000006057	12.836	13.072	13.064	13.06	13.087	13.043	13.198	12.965	12.972	13.462	12.919	13.35	12.648	12.778	12.911	12.905	12.839	12.932	12.951	12.908	12.916	13.251	12.918	13.293	12.869	13.248	12.791	12.859	12.852	12.851	12.864	12.808	12.931	13.488	12.809	13.349	12.836	13.072	12.911	12.905	12.852	12.932	12.951	12.908	12.931	13.462	12.918	13.349	Atp5g1
ENSMUSG00000006058	12.16	12.602	12.281	12.292	12.23	12.185	12.279	12.291	12.205	12.916	12.173	12.967	11.9	12.417	12.128	12.351	12.124	12.279	12.169	12.355	12.095	12.947	12.088	12.818	11.992	12.716	11.967	12.36	11.966	12.296	12.003	12.264	12.091	13.056	12.09	12.956	11.992	12.602	12.128	12.351	12.124	12.279	12.169	12.291	12.095	12.947	12.09	12.956	Snf8
ENSMUSG00000006095	10.945	10.646	11.046	10.908	10.968	10.712	11.077	10.876	10.993	10.811	11.03	10.789	10.836	10.498	11.033	10.896	11.011	10.835	11.085	10.923	11.085	10.795	10.991	10.897	10.96	10.825	11.03	10.829	10.988	10.864	10.945	10.822	10.866	10.863	10.967	10.811	10.945	10.646	11.033	10.896	10.988	10.835	11.077	10.876	10.993	10.811	10.991	10.811	Tbcb
ENSMUSG00000006127	10.221	10.793	10.315	10.376	10.244	10.408	10.31	10.5	10.239	10.723	10.285	10.683	10.351	10.742	10.234	10.361	10.332	10.449	10.21	10.465	10.251	10.748	10.182	10.67	10.238	10.647	10.122	10.39	10.181	10.524	10.218	10.572	10.185	10.832	10.306	10.761	10.238	10.742	10.234	10.376	10.244	10.449	10.218	10.5	10.239	10.748	10.285	10.683	Inpp5k
ENSMUSG00000006134	10.736	10.775	10.873	11.008	10.867	10.771	10.871	11.011	10.768	10.568	10.817	10.634	10.691	10.729	10.85	10.928	10.862	10.837	10.859	10.911	10.686	10.662	10.721	10.606	10.869	10.822	10.848	10.928	10.76	10.778	10.739	11.01	10.706	10.624	10.674	10.646	10.736	10.775	10.85	10.928	10.862	10.778	10.859	11.01	10.706	10.624	10.721	10.634	Crkl
ENSMUSG00000006143	7.605	7.291	7.506	7.717	7.616	7.464	7.451	7.617	7.579	7.523	7.679	7.277	7.734	7.451	7.557	7.492	7.575	7.383	7.587	7.55	7.716	7.38	7.534	7.439	7.528	7.433	7.578	7.571	7.608	7.694	7.446	7.489	7.415	7.657	7.495	7.494	7.605	7.433	7.557	7.571	7.608	7.464	7.451	7.55	7.579	7.523	7.534	7.439	Upk3bl
ENSMUSG00000006154	6.708	7.194	6.49	6.756	6.597	6.847	6.496	6.485	6.412	6.835	6.539	6.881	6.755	7.091	6.64	6.627	6.406	6.731	6.469	6.639	6.777	7.063	6.807	6.99	6.748	6.87	6.658	6.791	6.669	7.135	6.789	6.406	6.506	6.702	6.637	6.973	6.748	7.091	6.64	6.756	6.597	6.847	6.496	6.485	6.506	6.835	6.637	6.973	Eps8l1
ENSMUSG00000006169	12.096	12.391	12.258	12.519	12.28	12.57	12.267	12.69	12.185	12.596	12.233	12.588	12.064	12.35	12.228	12.498	12.257	12.547	12.255	12.483	12.139	12.498	12.157	12.405	12.16	12.287	12.039	12.595	12.148	12.653	12.176	12.62	12.154	12.629	12.093	12.513	12.096	12.35	12.228	12.519	12.257	12.57	12.255	12.62	12.154	12.596	12.157	12.513	Clint1
ENSMUSG00000006179	7.633	8.172	7.64	7.764	7.747	7.985	7.662	8.061	7.572	8.106	7.788	8.138	7.788	8.248	7.654	7.984	7.937	8.152	7.755	7.953	7.882	8.342	7.706	8.227	7.644	8.252	7.65	8.142	7.761	8.118	7.731	7.779	7.782	8.365	7.741	8.163	7.644	8.248	7.65	7.984	7.761	8.118	7.731	7.953	7.782	8.342	7.741	8.163	Prss16
ENSMUSG00000006191	8.603	8.202	8.548	8.311	8.534	8.289	8.379	8.54	8.36	8.402	8.582	8.262	8.68	8.291	8.454	8.457	8.43	8.362	8.581	8.336	8.53	8.375	8.595	8.115	8.378	8.306	8.545	8.38	8.528	8.321	8.425	8.511	8.488	8.477	8.385	8.374	8.603	8.291	8.545	8.38	8.528	8.321	8.425	8.511	8.488	8.402	8.582	8.262	Cdkal1
ENSMUSG00000006200	9.38	8.116	9.63	8.957	9.483	8.523	9.702	9.161	9.447	8.489	9.632	8.432	9.132	8.153	9.691	8.688	9.696	8.19	9.708	8.823	9.507	8.464	9.297	8.295	9.538	8.49	9.676	8.536	9.586	7.763	9.884	8.538	9.659	8.406	9.715	8.421	9.38	8.153	9.676	8.688	9.586	8.19	9.708	8.823	9.507	8.464	9.632	8.421	Rhox6
ENSMUSG00000006204	6.434	7.133	6.534	6.353	6.467	6.599	6.298	6.544	6.525	6.819	6.429	6.995	6.452	6.925	6.27	6.512	6.445	6.716	6.27	6.647	6.248	6.885	6.553	6.799	6.371	6.825	6.759	6.653	6.381	6.741	6.39	6.807	6.397	6.598	6.394	6.581	6.434	6.925	6.534	6.512	6.445	6.716	6.298	6.647	6.397	6.819	6.429	6.799	Cdcp3
ENSMUSG00000006205	8.996	8.923	9.108	9.4	9.077	9.096	9.292	9.321	9.186	8.6	9.148	8.695	9.005	8.976	9.057	9.204	9.15	9.158	9.292	9.314	9.076	8.413	9.133	8.636	9.406	8.8	9.467	9.117	9.35	8.806	9.485	9.236	9.367	8.169	9.388	8.242	9.005	8.923	9.108	9.204	9.15	9.096	9.292	9.314	9.186	8.413	9.148	8.636	Htra1
ENSMUSG00000006215	10.212	10.462	10.216	10.366	10.262	10.183	10.352	10.328	10.227	10.587	10.225	10.595	10.161	10.351	10.187	10.524	10.223	10.276	10.187	10.396	10.373	10.565	10.144	10.624	10.171	10.668	10.179	10.243	10.035	10.355	10.198	10.354	10.277	10.616	10.177	10.589	10.171	10.462	10.187	10.366	10.223	10.276	10.198	10.354	10.277	10.587	10.177	10.595	Zbtb17
ENSMUSG00000006216	8.816	9.163	8.673	8.993	8.807	9.036	8.77	9.126	8.739	9.411	8.885	9.265	9.039	9.167	8.694	9.184	8.841	9.065	8.962	9.228	9.062	9.45	8.826	9.253	8.766	9.322	8.648	9.167	8.664	9.285	8.636	9.129	8.776	9.417	8.969	9.475	8.816	9.167	8.673	9.167	8.807	9.065	8.77	9.129	8.776	9.417	8.885	9.265	Clcnkb
ENSMUSG00000006218	8.653	9.278	8.579	8.824	8.632	9.181	8.522	8.795	8.724	9.038	8.767	9.129	9.076	9.309	8.519	9.158	8.613	9.338	8.818	8.978	8.895	9.11	9.033	9.297	8.703	9.35	8.874	9.125	8.869	9.429	8.814	8.87	8.665	9.035	8.602	9.201	8.703	9.309	8.579	9.125	8.632	9.338	8.814	8.87	8.724	9.038	8.767	9.201	Fam131c
ENSMUSG00000006219	12.637	10.728	12.671	12.596	12.639	12.424	12.641	12.567	12.659	11.476	12.693	11.28	12.412	10.789	12.678	12.671	12.673	12.458	12.699	12.698	12.65	11.268	12.607	11.355	12.686	10.973	12.7	12.55	12.681	12.238	12.659	12.554	12.644	11.254	12.676	11.369	12.637	10.789	12.678	12.596	12.673	12.424	12.659	12.567	12.65	11.268	12.676	11.355	Fblim1
ENSMUSG00000006221	6.293	7.148	6.569	6.572	6.63	6.699	6.633	6.719	6.559	6.822	6.613	6.8	6.722	6.923	6.592	6.679	6.606	6.914	6.471	6.737	6.739	7.12	6.704	6.973	6.671	7.152	6.597	6.539	6.78	6.734	6.616	6.739	6.622	6.89	6.445	7.011	6.671	7.148	6.592	6.572	6.63	6.734	6.616	6.737	6.622	6.89	6.613	6.973	Hspb7
ENSMUSG00000006235	7.491	7.637	7.687	7.63	7.773	7.601	7.736	7.861	7.794	8.001	7.791	7.755	7.926	7.912	7.819	7.734	7.867	7.911	7.729	8.073	8.006	8.012	7.971	7.983	7.693	7.899	7.865	7.817	7.811	7.834	7.804	7.894	7.782	7.849	7.942	8.013	7.693	7.899	7.819	7.734	7.811	7.834	7.736	7.894	7.794	8.001	7.942	7.983	Epor
ENSMUSG00000006241	7	7.258	7.113	7.101	7.09	7.295	7.264	7.022	7.083	7.49	7.272	7.528	7.268	7.471	7.241	7.125	7.168	7.179	7.167	7.198	7.227	7.605	7.121	7.597	7.357	7.375	6.926	7.282	7.072	7.393	7.135	7.233	7.168	7.49	7.25	7.32	7.268	7.375	7.113	7.125	7.09	7.295	7.167	7.198	7.168	7.49	7.25	7.528	Ccdc159
ENSMUSG00000006262	9.781	10.2	9.709	10.111	9.881	10.141	9.839	10.239	9.76	10.217	9.671	10.193	9.665	10.189	9.615	10.066	9.603	10.083	9.66	9.877	9.361	10.061	9.833	10.083	9.63	10.292	9.684	10.08	9.718	10.044	9.642	10.16	9.692	10.07	9.547	10.046	9.665	10.2	9.684	10.08	9.718	10.083	9.66	10.16	9.692	10.07	9.671	10.083	Mob1b
ENSMUSG00000006269	6.098	6.128	6.103	6.113	6.103	6.361	6.105	6.116	6.102	6.135	6.315	6.134	6.312	6.121	6.1	6.112	6.099	6.111	6.1	6.112	6.26	6.322	6.268	6.127	6.117	6.15	6.414	6.134	6.118	6.136	6.367	6.136	6.121	6.154	6.12	6.151	6.117	6.128	6.103	6.113	6.103	6.136	6.105	6.116	6.121	6.154	6.268	6.134	Atp6v1b1
ENSMUSG00000006270	5.978	6.073	5.966	5.938	5.965	6.113	5.962	6.106	6.211	6.155	5.971	6.143	5.991	5.916	5.975	5.943	5.976	5.943	6.143	5.941	6.148	6.079	5.98	5.901	5.929	5.838	5.927	6.19	5.925	6.185	6.169	5.877	6.092	5.827	5.919	6.285	5.978	5.916	5.966	5.943	5.965	6.113	6.143	5.941	6.148	6.079	5.971	6.143	Vax1
ENSMUSG00000006273	11.45	11.492	11.546	11.577	11.455	11.422	11.516	11.649	11.404	11.348	11.415	11.387	11.418	11.407	11.435	11.643	11.441	11.457	11.528	11.596	11.474	11.392	11.402	11.339	11.419	11.677	11.391	11.623	11.304	11.438	11.364	11.631	11.324	11.515	11.262	11.489	11.419	11.492	11.435	11.623	11.441	11.438	11.516	11.631	11.404	11.392	11.402	11.387	Atp6v1b2
ENSMUSG00000006276	11.024	11.314	10.991	11.061	11.008	11.041	11.05	11.083	10.955	11.355	11.101	11.309	11.019	11.199	11.06	11.082	11.109	11.057	11.099	11.154	11.211	11.295	11.078	11.322	10.944	11.446	10.902	11.116	10.96	11.179	10.931	11.132	10.978	11.444	10.96	11.427	11.019	11.314	10.991	11.082	11.008	11.057	11.05	11.132	10.978	11.355	11.078	11.322	Eps15l1
ENSMUSG00000006281	10.098	10.507	10.035	10.126	10.06	10.247	10.099	10.114	10.133	10.478	10.179	10.418	10.163	10.672	10.114	10.34	10.159	10.416	10.17	10.202	10.294	10.55	10.18	10.317	9.875	10.679	10.119	10.293	10.091	10.362	10.088	10.251	10.147	10.644	10.152	10.443	10.098	10.672	10.114	10.293	10.091	10.362	10.099	10.202	10.147	10.55	10.179	10.418	Tep1
ENSMUSG00000006288	11.077	10.89	11.152	11.162	11.186	10.983	11.208	11.063	11.118	10.981	11.139	10.938	11.11	10.785	11.107	11.011	11.11	10.849	11.153	10.899	11.094	10.941	11.215	10.929	11.1	10.808	11.172	10.972	11.051	11.002	11.189	10.966	11.116	10.928	11.2	10.944	11.1	10.808	11.152	11.011	11.11	10.983	11.189	10.966	11.116	10.941	11.2	10.938	Ttc5
ENSMUSG00000006289	9.991	10.023	9.974	9.841	9.946	9.491	9.96	9.825	10.026	10.017	10.042	10.022	10.161	10.002	9.971	9.734	9.963	9.586	9.986	9.756	10.206	10.048	9.989	9.928	9.867	10.102	9.918	9.844	9.914	9.573	9.927	9.764	9.753	10.431	9.919	10.216	9.991	10.023	9.971	9.841	9.946	9.573	9.96	9.764	10.026	10.048	9.989	10.022	Osgep
ENSMUSG00000006299	11.917	11.591	11.919	11.927	11.864	12.061	11.917	11.959	11.862	11.629	11.815	11.592	11.858	11.609	11.889	11.91	11.884	12.069	11.891	11.799	12.043	11.6	11.845	11.532	11.878	11.741	11.902	11.83	11.787	12.097	11.876	11.838	11.854	11.594	11.858	11.674	11.878	11.609	11.902	11.91	11.864	12.069	11.891	11.838	11.862	11.6	11.845	11.592	Aamp
ENSMUSG00000006301	9.836	10.181	9.8	10.014	9.673	10.106	9.636	10.051	9.79	9.831	9.757	9.853	9.779	10.085	9.78	10.027	9.849	9.935	9.74	9.999	9.777	9.848	9.646	9.731	9.746	10.233	9.816	10.102	9.767	10.18	9.77	10.023	9.775	9.609	9.796	9.47	9.779	10.181	9.8	10.027	9.767	10.106	9.74	10.023	9.777	9.831	9.757	9.731	Tmbim1
ENSMUSG00000006304	11.779	11.398	11.817	11.775	11.845	11.839	11.839	11.757	11.746	11.389	11.806	11.408	11.748	11.382	11.853	11.698	11.85	11.916	11.865	11.684	11.73	11.39	11.787	11.414	11.789	11.458	11.806	11.703	11.785	12.035	11.849	11.612	11.819	11.288	11.767	11.38	11.779	11.398	11.817	11.703	11.845	11.916	11.849	11.684	11.746	11.389	11.787	11.408	Arpc2
ENSMUSG00000006307	12.162	11.944	12.13	12.051	12.201	12.206	12.181	12.038	12.123	11.826	12.161	11.906	12.008	11.902	12.203	11.998	12.207	12.182	12.15	11.999	12.231	11.815	12.083	11.904	12.081	12.042	12.06	11.981	12.113	12.132	12.063	12.011	12.091	11.986	12.212	11.928	12.081	11.944	12.13	11.998	12.201	12.182	12.15	12.011	12.123	11.826	12.161	11.906	Kmt2b
ENSMUSG00000006310	10.528	11.301	10.412	10.778	10.441	10.583	10.479	10.779	10.549	11.316	10.556	11.614	10.497	11.101	10.439	10.747	10.568	10.771	10.51	10.792	10.601	11.72	10.598	11.512	10.402	11.179	10.636	10.706	10.506	10.709	10.543	10.788	10.769	11.317	10.74	11.377	10.497	11.179	10.439	10.747	10.506	10.709	10.51	10.788	10.601	11.317	10.598	11.512	Zbtb32
ENSMUSG00000006311	7.278	7.26	7.261	6.983	7.108	7.302	7.321	7.114	7.143	7.089	7.248	7.223	7.178	7.115	7.118	7.164	7.082	7.208	7.384	7.085	7.114	6.868	7.206	7.286	7.344	7.093	7.198	7.088	7.498	6.962	7.199	6.983	7.235	6.988	7.335	7.185	7.278	7.115	7.198	7.088	7.108	7.208	7.321	7.085	7.143	6.988	7.248	7.223	Etv2
ENSMUSG00000006313	8.508	8.84	8.689	8.698	8.815	8.644	8.792	8.595	8.494	9.274	8.653	9.292	8.329	8.449	8.508	8.46	8.575	8.479	8.781	8.609	8.638	9.098	8.545	9.181	8.537	8.831	8.499	8.45	8.488	8.253	8.631	8.651	8.494	9.401	8.763	9.152	8.508	8.831	8.508	8.46	8.575	8.479	8.781	8.609	8.494	9.274	8.653	9.181	Upk1a
ENSMUSG00000006315	9.707	9.884	9.866	9.778	9.82	9.65	9.884	9.783	9.932	10.05	9.68	9.961	9.808	9.797	9.763	9.863	9.675	9.845	9.68	9.801	9.987	10.031	9.989	9.877	9.738	10.006	9.877	9.84	9.854	9.602	9.876	9.761	9.877	10.003	9.755	9.877	9.738	9.884	9.866	9.84	9.82	9.65	9.876	9.783	9.932	10.031	9.755	9.877	Tmem147
ENSMUSG00000006333	14.31	13.639	14.319	14.019	14.257	14.023	14.211	14.097	14.247	13.958	14.221	13.894	14.278	13.638	14.23	13.998	14.203	14.064	14.295	14.111	14.258	13.931	14.219	13.975	14.263	13.861	14.264	13.936	14.231	13.914	14.182	13.887	14.265	14.066	14.255	14.046	14.278	13.639	14.264	13.998	14.231	14.023	14.211	14.097	14.258	13.958	14.221	13.975	Rps9
ENSMUSG00000006335	9.495	9.67	9.567	9.393	9.534	9.424	9.587	9.586	9.456	9.791	9.389	9.563	9.259	9.539	9.471	9.512	9.409	9.463	9.401	9.548	9.452	9.681	9.399	9.54	9.368	9.698	9.348	9.476	9.247	9.432	9.455	9.562	9.338	9.763	9.413	9.713	9.368	9.67	9.471	9.476	9.409	9.432	9.455	9.562	9.452	9.763	9.399	9.563	Tfpt
ENSMUSG00000006342	9.258	9.274	9.174	9.198	9.237	8.904	9.094	9.141	9.124	9.199	9.116	9.274	9.569	9.575	9.192	9.025	9.239	8.923	9.253	9.07	9.508	9.38	9.257	9.349	9.287	9.458	9.199	9.067	9.217	8.972	9.24	9.274	9.29	9.379	9.237	9.301	9.287	9.458	9.192	9.067	9.237	8.923	9.24	9.141	9.29	9.379	9.237	9.301	Susd2
ENSMUSG00000006344	6.836	7.107	6.997	6.766	6.667	6.881	6.809	6.634	6.935	6.982	6.567	7.081	6.889	6.974	6.782	6.772	6.668	7.101	6.719	6.898	6.739	7.043	6.743	7.092	6.761	7.063	6.626	7.012	6.727	7.022	6.807	6.846	6.754	6.995	6.739	6.91	6.836	7.063	6.782	6.772	6.668	7.022	6.807	6.846	6.754	6.995	6.739	7.081	Ggt5
ENSMUSG00000006345	9.768	10.615	9.734	9.872	9.731	10.095	9.661	10.168	9.899	10.773	9.712	10.873	10.053	10.665	9.742	10.239	9.544	10.206	9.747	10.204	10.002	10.836	9.856	10.529	9.753	10.696	9.773	10.22	9.705	10.522	9.578	10.265	9.777	10.514	9.852	10.59	9.768	10.665	9.742	10.22	9.705	10.206	9.661	10.204	9.899	10.773	9.852	10.59	Ggt1
ENSMUSG00000006356	9.843	9.182	9.972	9.862	9.912	9.834	10.06	9.829	9.845	9.104	9.906	9.204	9.892	9.084	10.035	9.742	9.946	9.714	10.014	9.935	9.986	8.9	9.833	9.182	10.084	9.161	10.054	9.647	10.08	9.396	10.029	9.697	10.07	8.91	10.177	9.179	9.892	9.161	10.035	9.742	9.946	9.714	10.029	9.829	9.986	8.91	9.906	9.182	Crip2
ENSMUSG00000006360	9.487	8.945	9.59	9.212	9.528	9.085	9.551	9.087	9.423	9.241	9.202	9.245	9.399	8.87	9.491	9.289	9.45	9.058	9.44	9.171	9.554	8.916	9.331	9.011	9.376	9.157	9.385	9.118	9.428	8.756	9.549	9.174	9.456	9.126	9.455	9.144	9.399	8.945	9.491	9.212	9.45	9.058	9.549	9.171	9.456	9.126	9.331	9.144	Crip1
ENSMUSG00000006362	6.99	7.096	7.315	7.159	7.12	7.177	7.239	6.978	7.202	6.87	7.177	6.999	7.219	6.887	7.366	7.363	7.279	7.245	7.335	7.287	7.247	7.129	7.232	7.222	7.339	7.02	7.563	7.361	7.332	7.08	7.398	6.992	7.427	6.603	7.499	6.762	7.219	7.02	7.366	7.361	7.279	7.177	7.335	6.992	7.247	6.87	7.232	6.999	Cbfa2t3
ENSMUSG00000006369	9.568	9.982	9.457	9.402	9.312	9.268	9.403	9.614	9.443	9.908	9.55	10.137	9.89	9.836	9.514	9.636	9.495	9.409	9.512	9.799	9.791	10.008	9.632	10.278	9.332	10.256	9.406	9.532	9.411	9.52	9.383	9.603	9.392	10.35	9.471	10.387	9.568	9.982	9.457	9.532	9.411	9.409	9.403	9.614	9.443	10.008	9.55	10.278	Fbln1
ENSMUSG00000006373	10.781	10.382	10.637	10.689	10.739	10.867	10.702	10.818	10.765	10.283	10.738	10.218	10.705	10.393	10.664	10.76	10.697	10.926	10.764	10.638	10.764	10.152	10.778	10.188	10.755	10.387	10.777	10.754	10.778	10.787	10.835	10.788	10.71	10.126	10.619	10.24	10.755	10.387	10.664	10.754	10.739	10.867	10.764	10.788	10.764	10.152	10.738	10.218	Pgrmc1
ENSMUSG00000006378	9.554	9.134	9.578	9.247	9.648	9.181	9.46	9.186	9.665	9.363	9.685	9.439	9.903	9.312	9.581	9.39	9.635	9.3	9.659	9.366	9.845	9.438	9.763	9.652	9.683	9.471	9.677	9.44	9.692	9.178	9.572	9.197	9.665	9.426	9.65	9.617	9.683	9.312	9.581	9.39	9.648	9.181	9.572	9.197	9.665	9.426	9.685	9.617	Gcat
ENSMUSG00000006386	8.882	9.388	8.865	9.052	8.897	8.879	9.005	9.009	8.914	8.814	9.014	8.912	8.952	9.373	8.916	8.667	8.868	8.722	8.835	8.714	8.784	8.69	8.856	8.624	9.228	8.964	8.943	8.729	8.971	8.741	9.051	8.753	9.058	8.549	9.088	8.676	8.952	9.373	8.916	8.729	8.897	8.741	9.005	8.753	8.914	8.69	9.014	8.676	Tek
ENSMUSG00000006389	6.297	6.426	6.134	6.399	6.134	6.152	6.136	6.157	6.132	6.467	6.13	6.19	6.335	6.334	6.295	6.149	6.127	6.486	6.297	6.15	6.285	6.185	6.504	6.177	6.411	6.22	6.331	6.19	6.161	6.372	6.164	6.194	6.166	6.227	6.165	6.571	6.335	6.334	6.295	6.19	6.134	6.372	6.164	6.157	6.166	6.227	6.165	6.19	Mpl
ENSMUSG00000006390	8.83	8.807	9.029	8.757	8.715	8.862	8.734	9.041	8.822	8.638	8.901	8.724	8.962	9.03	8.755	8.86	8.821	9.016	8.967	8.939	8.883	8.94	8.872	8.956	8.929	8.678	8.939	8.877	9.032	9.001	8.874	8.901	8.941	8.769	8.877	8.928	8.929	8.807	8.939	8.86	8.821	9.001	8.874	8.939	8.883	8.769	8.877	8.928	Elovl1
ENSMUSG00000006392	10.131	9.954	10.272	10.191	10.253	10.056	10.261	10.219	10.155	10.035	10.203	9.994	10.058	9.916	10.272	10.14	10.192	10.076	10.175	10.043	10.12	10.128	10.087	10.041	10.128	10.037	10.074	10.037	10.21	10.048	10.192	10.029	10.211	10.128	10.148	10.107	10.128	9.954	10.272	10.14	10.21	10.056	10.192	10.043	10.155	10.128	10.148	10.041	Med8
ENSMUSG00000006395	6.974	7.542	7.126	6.867	6.928	7.098	7.051	7.074	7.099	7.351	7.027	7.231	7.207	7.637	6.907	6.958	6.953	7.047	6.963	7.079	7.254	7.414	7.18	7.383	6.89	7.44	7.114	7.164	7.247	7.094	7.325	7.276	6.836	7.309	6.99	7.272	6.974	7.542	7.114	6.958	6.953	7.094	7.051	7.079	7.099	7.351	7.027	7.272	Hyi
ENSMUSG00000006398	11.961	11.533	11.924	11.654	11.938	11.845	11.974	11.707	11.908	11.333	11.867	11.385	11.905	11.473	11.902	11.641	11.907	11.761	11.99	11.842	12.089	11.406	11.911	11.553	11.944	11.567	11.893	11.647	11.958	11.657	11.996	11.732	11.93	11.559	11.887	11.526	11.944	11.533	11.902	11.647	11.938	11.761	11.99	11.732	11.93	11.406	11.887	11.526	Cdc20
ENSMUSG00000006403	7.524	8.114	7.558	7.746	7.572	7.857	7.682	7.712	7.673	8.235	7.645	8.16	7.719	7.914	7.579	7.861	7.752	7.782	7.588	7.974	7.674	8.189	7.676	8.263	7.692	8.035	7.602	7.723	7.672	7.739	7.541	8.069	7.706	8.101	7.649	8.248	7.692	8.035	7.579	7.746	7.672	7.782	7.588	7.974	7.674	8.189	7.649	8.248	Adamts4
ENSMUSG00000006411	7.455	7.256	7.385	7.333	7.348	7.566	7.247	7.452	7.364	7.221	7.42	7.45	7.35	7.511	7.293	7.605	7.356	7.905	7.386	7.329	7.48	7.223	7.462	7.263	7.547	7.092	7.519	7.389	7.713	7.92	7.542	7.383	7.56	6.753	7.387	7.283	7.455	7.256	7.385	7.389	7.356	7.905	7.386	7.383	7.48	7.221	7.42	7.283	Nectin4
ENSMUSG00000006412	11.31	10.919	11.497	10.988	11.376	11.067	11.475	11.044	11.387	11.216	11.253	11.162	11.247	10.839	11.353	10.981	11.196	11.066	11.192	10.999	11.49	11.255	11.347	11.415	11.402	11.126	11.372	10.999	11.333	10.887	11.393	10.787	11.332	11.234	11.391	11.245	11.31	10.919	11.372	10.988	11.333	11.066	11.393	10.999	11.387	11.234	11.347	11.245	Pfdn2
ENSMUSG00000006418	10.473	10.369	10.503	10.657	10.461	10.655	10.469	10.828	10.37	10.217	10.372	10.263	10.358	10.287	10.506	10.646	10.54	10.753	10.499	10.773	10.439	10.189	10.351	10.23	10.36	10.416	10.454	10.621	10.349	10.768	10.349	10.744	10.316	10.369	10.315	10.431	10.36	10.369	10.503	10.646	10.461	10.753	10.469	10.773	10.37	10.217	10.351	10.263	Rnf114
ENSMUSG00000006423	9.58	9.426	9.628	9.647	9.575	9.603	9.614	9.704	9.522	9.417	9.6	9.412	9.481	9.415	9.593	9.734	9.71	9.72	9.617	9.599	9.429	9.269	9.56	9.256	9.578	9.599	9.529	9.691	9.502	9.622	9.517	9.597	9.513	9.396	9.497	9.335	9.578	9.426	9.593	9.691	9.575	9.622	9.614	9.599	9.513	9.396	9.56	9.335	Steep1
ENSMUSG00000006435	9.796	9.6	9.698	9.784	9.666	9.66	9.751	9.84	9.737	9.716	9.74	9.66	9.951	9.847	9.816	9.858	9.886	9.866	9.76	9.973	9.934	9.838	9.85	9.91	9.74	9.738	9.767	9.881	9.803	9.886	9.71	10.028	9.794	9.734	9.835	9.926	9.796	9.738	9.767	9.858	9.803	9.866	9.751	9.973	9.794	9.734	9.835	9.91	Neurl1a
ENSMUSG00000006442	12.896	12.065	13.018	12.686	13.051	12.644	13.016	12.758	12.901	12.506	12.897	12.46	12.693	11.95	12.91	12.585	12.927	12.455	12.938	12.728	12.918	12.366	12.793	12.524	12.998	12.136	12.905	12.428	12.955	12.227	12.967	12.466	12.981	12.586	13.009	12.558	12.896	12.065	12.91	12.585	12.955	12.455	12.967	12.728	12.918	12.506	12.897	12.524	Srm
ENSMUSG00000006445	10.577	9.362	10.597	10.427	10.792	11.095	10.564	10.356	10.539	9.057	10.523	8.994	10.46	9.381	10.544	10.398	10.682	11.047	10.637	10.283	10.6	8.996	10.438	9.021	10.688	9.328	10.6	10.294	10.762	10.871	10.591	10.353	10.553	9.045	10.502	9.11	10.577	9.362	10.597	10.398	10.762	11.047	10.591	10.353	10.553	9.045	10.502	9.021	Epha2
ENSMUSG00000006456	11.188	10.489	11.28	10.92	11.305	10.942	11.257	10.79	11.267	10.607	11.168	10.549	10.859	10.035	11.19	10.742	11.132	10.688	11.148	10.842	10.934	10.339	10.88	10.53	11.031	10.726	11.077	10.505	11.047	10.544	11.057	10.434	11.097	10.729	11.092	10.681	11.031	10.489	11.19	10.742	11.132	10.688	11.148	10.79	11.097	10.607	11.092	10.549	Rbm14
ENSMUSG00000006457	10.478	9.815	10.42	10.294	10.333	9.936	10.386	10.345	10.563	10.25	10.578	10.253	10.524	9.846	10.433	10.401	10.353	9.9	10.464	10.325	10.616	10.136	10.536	9.947	10.222	10.002	10.39	10.519	10.394	10.147	10.185	10.439	10.292	10.468	10.334	10.013	10.478	9.846	10.42	10.401	10.353	9.936	10.386	10.345	10.563	10.25	10.536	10.013	Actn3
ENSMUSG00000006462	6.155	6.235	6.167	6.196	6.169	6.37	6.171	6.203	6.336	6.254	6.162	6.252	6.142	6.453	6.326	6.191	6.157	6.19	6.397	6.367	6.149	6.574	6.394	6.233	6.204	6.296	6.207	6.251	6.209	6.258	6.213	6.576	6.216	6.307	6.215	6.299	6.155	6.296	6.207	6.196	6.169	6.258	6.213	6.367	6.216	6.307	6.215	6.252	A530013C23Rik
ENSMUSG00000006463	9.408	9.758	9.411	9.58	9.537	9.438	9.384	9.674	9.336	9.682	9.41	9.689	9.595	9.863	9.568	9.852	9.287	9.456	9.344	9.712	9.433	9.696	9.628	9.622	9.324	9.863	9.373	9.718	9.157	9.639	9.255	9.885	9.35	9.802	9.368	9.888	9.408	9.863	9.411	9.718	9.287	9.456	9.344	9.712	9.35	9.696	9.41	9.689	Zdhhc24
ENSMUSG00000006464	8.605	8.706	8.379	8.953	8.557	8.8	8.626	8.895	8.615	8.65	8.652	8.492	8.51	8.75	8.74	8.894	8.526	8.713	8.653	8.86	8.542	8.529	8.656	8.737	8.516	8.738	8.599	8.921	8.508	8.899	8.661	8.84	8.607	8.57	8.525	8.675	8.516	8.738	8.599	8.921	8.526	8.8	8.653	8.86	8.607	8.57	8.652	8.675	Bbs1
ENSMUSG00000006469	7.185	6.911	6.871	6.845	6.982	6.887	6.792	6.992	7.024	6.877	6.993	7.08	7.018	7.107	6.846	7.025	6.909	7.138	6.868	6.988	6.996	6.671	6.987	7.171	6.845	7.019	7.018	6.945	6.832	6.986	7.071	7.199	6.954	6.988	7.052	6.749	7.018	7.019	6.871	6.945	6.909	6.986	6.868	6.992	6.996	6.877	6.993	7.08	Slc34a3
ENSMUSG00000006471	10.399	10.005	10.378	10.362	10.451	10.479	10.485	10.371	10.451	10.042	10.486	9.918	10.34	10.076	10.469	10.438	10.415	10.407	10.454	10.454	10.43	10.017	10.418	10.025	10.459	9.86	10.474	10.267	10.541	10.282	10.58	10.48	10.625	9.885	10.559	10.012	10.399	10.005	10.469	10.362	10.451	10.407	10.485	10.454	10.451	10.017	10.486	10.012	Ndor1
ENSMUSG00000006476	7.944	7.925	7.935	7.794	7.807	7.825	7.735	7.698	7.989	7.833	7.843	7.642	8.447	8.411	8.029	7.872	8.078	7.924	7.951	7.898	8.302	8.133	8.195	8.145	8.225	7.955	8.152	7.916	8.117	8.336	7.99	7.845	7.99	7.877	8.106	7.849	8.225	7.955	8.029	7.872	8.078	7.924	7.951	7.845	7.99	7.877	8.106	7.849	Nsmf
ENSMUSG00000006490	6.247	6.385	6.076	6.079	6.076	6.079	6.076	6.079	6.076	6.084	6.075	6.269	6.073	6.248	6.075	6.078	6.075	6.247	6.244	6.253	6.074	6.084	6.075	6.265	6.258	6.265	6.08	6.084	6.08	6.085	6.256	6.085	6.081	6.298	6.081	6.089	6.247	6.265	6.076	6.079	6.076	6.085	6.244	6.085	6.076	6.084	6.075	6.265	Prl8a9
ENSMUSG00000006494	12.173	11.223	12.154	11.996	12.159	11.891	12.111	11.993	12.055	11.45	12.107	11.381	12.028	11.226	11.827	11.75	12.018	11.587	11.986	11.69	11.904	11.263	11.869	11.047	12.103	10.907	12.161	11.979	12.1	11.611	12.01	11.963	12.038	11.265	12.01	11.063	12.103	11.223	12.154	11.979	12.1	11.611	12.01	11.963	12.038	11.265	12.01	11.063	Pdk1
ENSMUSG00000006498	13.409	12.759	13.51	13.275	13.538	13.294	13.604	13.208	13.432	12.803	13.484	12.848	13.338	12.588	13.484	13.205	13.52	13.221	13.541	13.254	13.41	12.681	13.338	12.771	13.446	12.849	13.442	13.037	13.45	12.984	13.456	13.106	13.419	12.998	13.422	12.98	13.409	12.759	13.484	13.205	13.52	13.221	13.541	13.208	13.419	12.803	13.422	12.848	Ptbp1
ENSMUSG00000006517	10.011	10.01	10.221	9.769	10.074	9.682	9.994	9.601	10.102	10.06	10.098	10.194	10.288	9.954	9.994	9.751	9.999	9.843	10.078	9.679	10.344	10.338	10.079	10.473	10.075	10.137	10.058	9.775	9.93	9.662	10.002	9.642	10.118	10.464	10.141	10.433	10.075	10.01	10.058	9.769	9.999	9.682	10.002	9.642	10.118	10.338	10.098	10.433	Mvd
ENSMUSG00000006519	8.812	8.768	8.746	8.66	8.678	8.4	8.593	8.57	8.848	8.908	8.898	8.731	9.118	8.726	8.848	8.675	8.81	8.67	8.733	8.747	9.021	8.555	8.969	8.869	8.978	8.524	8.93	8.923	8.902	8.627	8.938	8.579	8.979	8.517	8.768	8.831	8.978	8.726	8.848	8.675	8.81	8.627	8.733	8.579	8.979	8.555	8.898	8.831	Cyba
ENSMUSG00000006522	6.823	7.205	6.665	6.858	6.799	6.784	7.05	6.945	6.898	7.052	6.683	7.03	6.821	7.074	6.789	6.93	6.804	6.587	6.959	6.843	6.645	7.242	6.771	7.132	6.825	7.034	6.658	7.022	6.913	6.871	6.683	6.87	6.695	7.288	6.69	7.047	6.823	7.074	6.665	6.93	6.804	6.784	6.959	6.87	6.695	7.242	6.69	7.047	Itih3
ENSMUSG00000006526	9.31	9.197	9.195	9.137	9.298	8.952	9.084	9.068	9.312	9.262	9.273	9.332	9.277	9.512	9.262	9.024	9.151	9.124	9.249	9.064	9.279	9.392	9.255	9.523	9.175	9.43	9.154	9.12	9.25	9.163	9.144	9.141	9.214	9.455	9.129	9.476	9.277	9.43	9.195	9.12	9.25	9.124	9.144	9.068	9.279	9.392	9.255	9.476	Stimate
ENSMUSG00000006527	9.678	10.153	9.975	9.91	9.836	9.647	9.911	10.138	9.879	10.124	9.873	10.223	9.692	10.062	9.862	9.953	9.88	9.656	9.806	9.926	9.705	10.296	9.704	10.138	9.712	10.267	9.885	10.015	9.786	9.612	9.926	9.981	9.791	9.995	9.744	10.136	9.692	10.153	9.885	9.953	9.836	9.647	9.911	9.981	9.791	10.124	9.744	10.138	Sfmbt1
ENSMUSG00000006529	6.538	6.647	6.266	6.496	6.268	6.496	6.273	6.336	6.26	6.774	6.557	6.692	6.216	6.364	6.485	6.552	6.423	6.549	6.248	6.562	6.46	6.418	6.407	6.759	6.517	6.519	6.343	6.431	6.522	6.443	6.355	6.443	6.535	6.541	6.358	6.526	6.517	6.519	6.343	6.496	6.423	6.496	6.273	6.443	6.46	6.541	6.407	6.692	Itih1
ENSMUSG00000006538	6.178	6.174	6.1	6.144	6.313	5.972	6.268	6.172	6.279	5.674	6.081	5.94	6.062	6.124	6.427	5.977	6.185	6.047	6.25	5.978	6.26	5.693	6.18	6.034	6.34	6.115	6.362	5.931	6.231	5.976	6.312	6.152	6.273	5.858	6.153	5.58	6.178	6.124	6.362	5.977	6.231	5.976	6.268	6.152	6.273	5.693	6.153	5.94	Ihh
ENSMUSG00000006542	6.455	6.479	6.769	6.383	6.777	6.843	6.323	6.751	6.688	6.8	6.562	6.779	6.713	6.808	6.528	6.611	6.643	6.607	6.629	7.023	6.551	6.967	6.758	7.047	6.712	6.628	6.651	6.769	6.842	6.842	6.599	6.533	6.856	6.654	6.606	6.837	6.712	6.628	6.651	6.611	6.777	6.842	6.599	6.751	6.688	6.8	6.606	6.837	Prkag3
ENSMUSG00000006546	6.08	6.483	6.082	6.087	6.33	6.087	6.083	6.088	6.082	6.096	6.082	6.096	6.078	6.091	6.081	6.086	6.259	6.086	6.081	6.086	6.079	6.364	6.08	6.275	6.267	6.103	6.089	6.274	6.264	6.097	6.09	6.097	6.09	6.105	6.09	6.104	6.08	6.103	6.082	6.087	6.264	6.087	6.083	6.088	6.082	6.105	6.082	6.104	Cryba2
ENSMUSG00000006567	8.259	8.198	7.801	8.187	8.068	8.064	8.055	8.434	8.119	8.004	8.158	8.05	8.366	8.109	8.053	8.267	8.163	8.283	8.138	8.379	8.321	8.09	8.156	8.22	8.185	7.903	8.222	8.287	8.134	8.276	8.153	8.592	8.098	8.048	8.249	8.101	8.259	8.109	8.053	8.267	8.134	8.276	8.138	8.434	8.119	8.048	8.158	8.101	Atp7b
ENSMUSG00000006574	7.038	7.675	7.301	7.267	7.077	7.465	7.312	7.277	7.264	7.836	7.115	8.075	7.368	7.797	7.191	7.438	7.195	7.398	7.063	7.369	7.247	7.978	7.409	8.223	7.022	7.734	7.315	7.529	7.031	7.223	7.009	7.579	7.417	7.975	7.307	8.169	7.038	7.734	7.301	7.438	7.077	7.398	7.063	7.369	7.264	7.975	7.307	8.169	Slc4a1
ENSMUSG00000006575	10.05	10.561	10.382	10.485	10.438	10.291	10.404	10.564	10.311	10.847	10.373	10.818	10.306	10.525	10.473	10.457	10.333	10.165	10.361	10.589	10.303	10.591	10.294	10.788	10.298	10.47	10.314	10.554	10.28	10.206	10.414	10.592	10.431	10.568	10.431	10.737	10.298	10.525	10.382	10.485	10.333	10.206	10.404	10.589	10.311	10.591	10.373	10.788	Rundc3a
ENSMUSG00000006576	8.616	8.484	8.75	8.506	8.44	8.564	8.58	8.508	8.549	8.416	8.651	8.545	8.722	8.805	8.653	8.731	8.665	8.521	8.764	8.767	8.964	8.73	8.679	8.798	8.86	8.456	8.65	8.646	8.778	8.697	8.701	8.869	8.873	8.302	8.786	8.521	8.722	8.484	8.653	8.646	8.665	8.564	8.701	8.767	8.873	8.416	8.679	8.545	Slc4a3
ENSMUSG00000006585	12.212	11.688	12.294	12.031	12.274	12.058	12.318	12.056	12.28	11.787	12.319	11.719	12.203	11.551	12.324	12.039	12.331	12.05	12.316	12.121	12.402	11.737	12.169	11.847	12.253	11.782	12.27	11.951	12.264	11.968	12.272	11.956	12.297	11.892	12.316	11.823	12.212	11.688	12.294	12.031	12.274	12.05	12.316	12.056	12.297	11.787	12.316	11.823	Cdt1
ENSMUSG00000006586	6.774	6.592	6.808	6.733	7.087	6.869	7.078	6.792	7.031	6.923	7.043	6.953	6.813	6.737	6.881	6.607	6.636	6.831	6.637	6.717	6.781	6.638	6.729	6.641	6.882	6.761	6.602	6.709	6.812	6.834	6.64	6.78	6.663	6.986	6.645	6.924	6.813	6.737	6.808	6.709	6.812	6.834	6.64	6.78	6.781	6.923	6.729	6.924	Runx1t1
ENSMUSG00000006587	7.324	8.58	7.283	7.32	7.128	7.587	7.213	7.23	7.422	8.836	7.521	8.946	7.603	8.728	7.467	7.368	7.435	7.452	7.27	7.337	7.667	8.951	7.645	8.975	7.355	8.471	7.335	7.357	7.545	7.589	7.416	7.351	7.696	8.879	7.501	8.995	7.355	8.58	7.335	7.357	7.435	7.587	7.27	7.337	7.667	8.879	7.521	8.975	Snai3
ENSMUSG00000006589	11.367	10.24	11.539	11.044	11.49	10.989	11.552	10.981	11.501	10.723	11.358	10.602	11.282	10.273	11.435	11.006	11.35	10.956	11.472	10.916	11.396	10.541	11.375	10.683	11.538	10.293	11.539	10.803	11.556	10.538	11.605	10.779	11.557	10.586	11.538	10.734	11.367	10.273	11.539	11.006	11.49	10.956	11.552	10.916	11.501	10.586	11.375	10.683	Aprt
ENSMUSG00000006599	10.909	10.252	10.902	10.72	10.918	10.687	10.888	10.839	10.883	10.107	10.912	10.126	10.726	10.24	11.057	10.913	10.912	10.755	10.995	10.894	10.796	10.094	10.843	10.087	10.933	10.344	10.894	10.856	10.919	10.749	10.846	10.773	10.79	10.163	10.756	10.144	10.909	10.252	10.902	10.856	10.918	10.749	10.888	10.839	10.796	10.107	10.843	10.126	Gtf2h1
ENSMUSG00000006611	7.179	7.622	7.259	7.328	7.29	7.213	7.015	7.193	7.112	7.641	7.371	7.635	7.18	7.715	7.267	7.387	7.026	7.461	7.273	7.356	7.207	7.771	7.058	7.566	7.424	7.608	7.168	7.189	7.41	7.38	7.339	7.457	7.072	7.543	6.971	7.625	7.18	7.622	7.259	7.328	7.29	7.38	7.273	7.356	7.112	7.641	7.058	7.625	Hfe
ENSMUSG00000006638	7.89	8.475	7.808	7.92	7.891	8.102	7.799	7.887	7.95	8.251	8.108	8.373	7.973	8.495	7.98	8.167	7.969	8.222	7.953	8.192	7.819	8.514	7.888	8.182	7.698	8.45	7.947	8.229	7.892	8.247	7.779	8.364	7.692	8.353	7.84	8.46	7.89	8.475	7.947	8.167	7.892	8.222	7.799	8.192	7.819	8.353	7.888	8.373	Abhd1
ENSMUSG00000006641	9.163	9.464	9.258	9.05	9.291	9.153	9.253	9.063	9.214	9.347	9.308	9.444	8.965	9.29	9.14	9.026	9.164	9.062	9.149	9.099	9.27	9.297	9.189	9.381	9.176	9.549	9.045	9.049	9.084	9.018	9.096	8.985	9.162	9.498	9.038	9.569	9.163	9.464	9.14	9.049	9.164	9.062	9.149	9.063	9.214	9.347	9.189	9.444	Slc5a6
ENSMUSG00000006642	6.523	6.976	6.495	6.534	6.444	6.693	6.499	6.704	6.434	6.696	6.559	6.672	6.717	6.632	6.558	6.734	6.49	6.874	6.597	6.689	6.499	6.796	6.626	6.462	6.6	6.97	6.664	6.61	6.64	6.668	6.604	6.721	6.558	6.583	6.507	6.365	6.6	6.97	6.558	6.61	6.49	6.693	6.597	6.704	6.499	6.696	6.559	6.462	Tcf23
ENSMUSG00000006649	12.544	11.377	12.459	12.532	12.506	12.626	12.461	12.366	12.523	12.254	12.555	11.842	12.441	11.299	12.265	12.409	12.362	12.604	12.322	12.418	12.44	11.996	12.272	11.629	12.206	11.447	12.46	12.568	12.407	12.739	12.3	12.407	12.359	11.932	12.48	11.663	12.441	11.377	12.459	12.532	12.407	12.626	12.322	12.407	12.44	11.996	12.48	11.663	Nphs1
ENSMUSG00000006651	11.917	11.031	11.992	12.032	11.945	11.767	11.934	11.942	12.014	11.676	12.02	11.526	11.886	11.157	11.899	11.999	11.953	11.663	11.944	12.006	11.956	11.567	11.811	11.579	11.928	11.314	12.021	12.011	11.926	11.726	11.954	11.96	11.936	11.459	11.922	11.399	11.917	11.157	11.992	12.011	11.945	11.726	11.944	11.96	11.956	11.567	11.922	11.526	Aplp1
ENSMUSG00000006673	11.502	11.424	11.526	11.567	11.583	11.516	11.614	11.575	11.555	11.42	11.637	11.488	11.414	11.399	11.541	11.486	11.563	11.467	11.604	11.676	11.559	11.376	11.434	11.413	11.544	11.483	11.555	11.509	11.486	11.528	11.574	11.629	11.496	11.398	11.428	11.438	11.502	11.424	11.541	11.509	11.563	11.516	11.604	11.629	11.555	11.398	11.434	11.438	Qrich1
ENSMUSG00000006675	8.732	8.982	8.697	9.085	8.643	9.029	8.633	9.13	8.559	8.831	8.734	8.685	8.682	8.781	8.818	9.296	8.732	9.275	8.808	9.421	8.81	8.772	8.632	8.685	8.522	8.75	8.822	9.329	8.695	9.436	8.755	9.568	8.571	8.691	8.674	8.515	8.682	8.781	8.818	9.296	8.695	9.275	8.755	9.421	8.571	8.772	8.674	8.685	P4htm
ENSMUSG00000006676	11.645	11.661	11.734	11.82	11.708	11.911	11.742	11.947	11.636	11.569	11.668	11.64	11.592	11.64	11.687	11.835	11.723	11.896	11.658	11.771	11.741	11.619	11.716	11.598	11.657	11.671	11.648	11.732	11.707	11.915	11.69	11.896	11.668	11.611	11.652	11.675	11.645	11.661	11.687	11.82	11.708	11.911	11.69	11.896	11.668	11.611	11.668	11.64	Usp19
ENSMUSG00000006678	11.214	10.675	11.201	11.102	11.182	11.175	11.257	11.216	11.227	10.86	11.237	10.833	11.184	10.71	11.213	11.125	11.174	11.087	11.164	11.067	11.111	10.898	11.256	10.589	11.11	10.885	11.173	11.2	11.176	11.114	11.064	11.168	11.076	10.956	10.985	10.783	11.184	10.71	11.201	11.125	11.176	11.114	11.164	11.168	11.111	10.898	11.237	10.783	Pola1
ENSMUSG00000006699	12.442	11.839	12.445	12.195	12.423	12.147	12.427	12.239	12.362	11.936	12.459	11.903	12.416	11.827	12.433	12.16	12.469	12.091	12.507	12.177	12.217	11.801	12.366	11.802	12.422	11.982	12.429	12.144	12.324	12.158	12.338	12.091	12.305	11.881	12.31	11.993	12.422	11.839	12.433	12.16	12.423	12.147	12.427	12.177	12.305	11.881	12.366	11.903	Cdc42
ENSMUSG00000006705	9.939	9.952	10.137	10.205	10.102	10.207	10.244	10.304	10.07	9.982	9.989	10.022	9.941	9.99	10.208	10.202	10.075	10.088	10.099	10.277	9.919	10.03	9.992	10.011	10.151	9.926	10.16	10.154	10.268	9.894	10.2	10.283	10.152	9.718	10.271	9.851	9.941	9.952	10.16	10.202	10.102	10.088	10.2	10.283	10.07	9.982	9.992	10.011	Pknox1
ENSMUSG00000006711	6.877	7.11	6.928	6.894	6.915	6.896	6.995	6.827	6.822	6.77	7.002	6.978	6.948	6.86	6.988	6.871	6.745	6.998	6.778	6.834	6.815	6.916	6.845	6.837	6.772	7.013	6.637	7.012	6.735	6.942	6.743	7.097	6.745	7	6.885	6.87	6.877	7.013	6.928	6.894	6.745	6.942	6.778	6.834	6.815	6.916	6.885	6.87	D130043K22Rik
ENSMUSG00000006715	11.271	10.58	11.183	11.174	11.193	11.215	11.211	11.172	11.23	10.96	11.181	10.813	11.22	10.732	11.119	11.18	11.197	11.07	11.296	11.088	11.111	10.827	11.142	10.712	11.165	10.821	11.236	11.173	11.123	11.29	11.179	11.184	11.142	10.607	11.164	10.732	11.22	10.732	11.183	11.174	11.193	11.215	11.211	11.172	11.142	10.827	11.164	10.732	Gmnn
ENSMUSG00000006717	8.858	8.572	8.879	8.695	8.668	8.511	8.7	8.64	8.608	8.736	8.83	8.819	9.05	8.669	8.712	8.748	8.749	8.402	8.833	8.733	8.84	8.956	8.881	8.972	8.79	8.554	8.808	8.74	8.76	8.537	8.842	8.631	8.843	8.985	8.75	9.009	8.858	8.572	8.808	8.74	8.749	8.511	8.833	8.64	8.84	8.956	8.83	8.972	Acot13
ENSMUSG00000006720	8.54	9.027	8.445	8.604	8.574	8.623	8.531	8.873	8.547	9.094	8.449	9.148	8.597	9.085	8.378	8.785	8.571	8.804	8.545	8.732	8.537	9.223	8.418	8.915	8.385	9.193	8.391	8.862	8.485	8.815	8.478	8.885	8.296	9.145	8.409	9.076	8.54	9.085	8.391	8.785	8.571	8.804	8.531	8.873	8.537	9.145	8.418	9.076	Zfp184
ENSMUSG00000006724	7.182	7.346	7.099	7.255	7.13	7.085	7.203	7.158	7.158	7.341	7.305	7.638	7.06	7.103	7.105	7.324	7.019	7.212	7.181	7.207	7.109	7.54	7.152	7.63	7.24	7.416	7.198	7.273	7.281	7.081	7.274	6.866	7.094	7.428	7.179	7.419	7.182	7.346	7.105	7.273	7.13	7.085	7.203	7.158	7.109	7.428	7.179	7.63	Cyp27b1
ENSMUSG00000006728	12.584	11.731	12.504	12.324	12.502	12.305	12.509	12.216	12.515	12.05	12.562	11.927	12.51	11.718	12.561	12.32	12.58	12.262	12.59	12.191	12.547	11.932	12.488	11.849	12.615	11.96	12.572	12.162	12.532	12.08	12.528	12.128	12.532	11.973	12.531	11.988	12.584	11.731	12.561	12.32	12.532	12.262	12.528	12.191	12.532	11.973	12.531	11.927	Cdk4
ENSMUSG00000006731	8.569	8.55	8.647	8.757	8.525	8.822	8.606	8.717	8.719	8.756	8.74	8.673	8.781	8.871	8.806	8.841	8.711	8.739	8.829	8.98	8.889	8.743	8.74	8.901	8.633	8.772	8.776	8.941	8.763	8.982	8.782	8.843	8.705	8.605	8.562	8.924	8.633	8.772	8.776	8.841	8.711	8.822	8.782	8.843	8.719	8.743	8.74	8.901	B4galnt1
ENSMUSG00000006732	9.652	9.239	9.701	9.802	9.641	9.56	9.648	9.777	9.627	9.316	9.654	9.311	9.498	9.127	9.581	9.675	9.603	9.557	9.687	9.622	9.606	9.377	9.548	9.401	9.669	9.222	9.784	9.476	9.656	9.66	9.604	9.693	9.537	9.286	9.687	9.264	9.652	9.222	9.701	9.675	9.641	9.56	9.648	9.693	9.606	9.316	9.654	9.311	Mettl1
ENSMUSG00000006736	10.587	10.605	10.547	10.502	10.479	10.384	10.441	10.547	10.483	10.791	10.628	10.701	10.499	10.51	10.597	10.566	10.587	10.434	10.592	10.463	10.542	10.71	10.474	10.794	10.448	10.7	10.413	10.452	10.381	10.456	10.372	10.597	10.556	10.847	10.518	10.868	10.499	10.605	10.547	10.502	10.479	10.434	10.441	10.547	10.542	10.791	10.518	10.794	Tspan31
ENSMUSG00000006740	12.035	11.772	12.107	12.171	12.094	12.195	12.144	12.142	12.089	11.752	12.1	11.742	12.007	11.666	12.088	12.15	12.038	12.096	12.073	12.053	11.9	11.661	12.055	11.689	12.122	11.761	12.072	12.052	12.104	12.057	12.119	12.122	12.03	11.72	12.048	11.567	12.035	11.761	12.088	12.15	12.094	12.096	12.119	12.122	12.03	11.72	12.055	11.689	Kif5b
ENSMUSG00000006763	9.742	9.104	9.568	9.39	9.561	9.432	9.663	9.585	9.691	9.433	9.567	9.304	9.767	9.355	9.652	9.554	9.595	9.385	9.677	9.424	9.684	9.494	9.696	9.526	9.702	9.321	9.799	9.329	9.666	9.477	9.67	9.344	9.723	9.367	9.751	9.456	9.742	9.321	9.652	9.39	9.595	9.432	9.67	9.424	9.691	9.433	9.696	9.456	Saal1
ENSMUSG00000006764	6.699	7.43	6.993	7.011	7.026	7.183	7.208	7.117	6.977	7.293	6.999	7.525	7.048	7.351	6.991	6.953	7.09	7.32	7.218	7.128	6.923	7.38	6.83	7.334	7.051	7.285	7.162	7.105	7.026	7.195	7.008	7.24	6.801	7.44	6.947	7.279	7.048	7.351	6.993	7.011	7.026	7.195	7.208	7.128	6.923	7.38	6.947	7.334	Tph2
ENSMUSG00000006777	6.72	7.115	6.679	6.71	6.797	6.655	6.798	6.922	6.568	6.997	6.882	8.082	6.935	7.289	6.782	6.69	6.614	6.77	6.756	6.399	6.684	7.192	6.831	7.9	6.609	7.283	6.438	6.862	6.618	6.881	6.629	6.571	6.635	7.063	7.043	8.083	6.72	7.283	6.679	6.71	6.618	6.77	6.756	6.571	6.635	7.063	6.882	8.082	Krt23
ENSMUSG00000006782	10.457	11.42	10.466	10.609	10.479	10.602	10.517	10.531	10.436	11.31	10.484	11.311	10.423	11.421	10.41	10.652	10.374	10.695	10.433	10.618	10.502	11.411	10.436	11.276	10.285	11.66	10.282	10.738	10.36	10.842	10.329	10.52	10.336	11.441	10.428	11.255	10.423	11.421	10.41	10.652	10.374	10.695	10.433	10.531	10.436	11.411	10.436	11.276	Cnp
ENSMUSG00000006784	8.795	9.959	8.308	8.853	8.621	8.707	8.475	8.881	8.657	9.635	8.667	9.765	8.859	9.588	8.555	8.984	8.697	8.776	8.735	8.765	8.832	9.72	8.924	9.543	8.573	9.563	8.67	9.073	8.663	9.129	8.668	9.207	8.592	9.545	8.628	9.404	8.795	9.588	8.555	8.984	8.663	8.776	8.668	8.881	8.657	9.635	8.667	9.543	Odad4
ENSMUSG00000006800	11.484	10.867	11.406	11.171	11.393	11.189	11.464	11.192	11.483	10.746	11.6	10.726	11.541	10.813	11.616	11.236	11.629	11.207	11.615	11.314	11.658	10.73	11.508	10.861	11.596	10.799	11.555	11.208	11.629	11.058	11.638	11.301	11.562	10.746	11.623	10.75	11.541	10.813	11.555	11.208	11.629	11.189	11.615	11.301	11.562	10.746	11.6	10.75	Sulf2
ENSMUSG00000006818	12.206	11.553	12.333	12.016	12.314	11.899	12.362	11.977	12.269	11.776	12.227	11.703	12.047	11.467	12.302	12.022	12.294	11.88	12.391	12.083	12.176	11.495	12.229	11.714	12.319	11.756	12.264	11.879	12.235	11.633	12.31	11.805	12.291	11.67	12.305	11.773	12.206	11.553	12.302	12.016	12.294	11.88	12.362	11.977	12.269	11.67	12.229	11.714	Sod2
ENSMUSG00000006850	9.467	9.68	9.58	9.374	9.554	9.426	9.625	9.4	9.589	9.632	9.664	9.629	9.74	9.648	9.635	9.519	9.556	9.264	9.457	9.539	9.693	9.747	9.676	9.764	9.679	9.582	9.675	9.656	9.648	9.552	9.524	9.344	9.549	9.666	9.66	9.528	9.679	9.648	9.635	9.519	9.556	9.426	9.524	9.4	9.589	9.666	9.664	9.629	Tmco6
ENSMUSG00000006906	7.541	7.183	7.311	7.455	7.559	7.501	7.436	7.576	7.259	7.372	7.452	7.528	7.522	7.52	7.553	7.179	7.344	7.577	7.371	7.445	7.353	7.495	7.458	7.43	7.576	7.29	7.375	7.474	7.383	7.662	7.359	7.424	7.528	7.429	7.333	7.377	7.541	7.29	7.375	7.455	7.383	7.577	7.371	7.445	7.353	7.429	7.452	7.43	Stambp
ENSMUSG00000006920	11.572	12.56	11.703	11.967	11.714	12.093	11.649	12.058	11.656	12.657	11.689	12.612	11.789	12.457	11.57	11.906	11.662	12.213	11.541	11.998	11.682	12.675	11.685	12.534	11.497	12.573	11.447	12.077	11.579	12.566	11.45	12.09	11.666	12.568	11.54	12.553	11.572	12.56	11.57	11.967	11.662	12.213	11.541	12.058	11.666	12.657	11.685	12.553	Ezh1
ENSMUSG00000006930	12.736	13.03	12.797	13.072	12.716	12.686	12.818	12.987	12.789	13.43	12.778	13.201	12.586	13.015	12.806	13.106	12.783	12.719	12.742	12.982	12.829	13.398	12.848	13.15	12.6	13.104	12.771	13.142	12.663	12.923	12.788	13.149	12.691	13.248	12.826	12.993	12.6	13.03	12.797	13.106	12.716	12.719	12.788	12.987	12.789	13.398	12.826	13.15	Hap1
ENSMUSG00000006931	9.604	8.805	9.701	9.776	9.605	9.934	9.773	9.926	9.62	9.173	9.624	9.007	9.271	9.051	9.597	9.696	9.447	9.77	9.373	9.744	9.257	9.165	9.399	9.014	9.499	8.935	9.609	9.502	9.556	9.724	9.64	9.862	9.643	8.899	9.537	9.039	9.499	8.935	9.609	9.696	9.556	9.77	9.64	9.862	9.62	9.165	9.537	9.014	P3h4
ENSMUSG00000006932	13.408	13.105	13.38	13.275	13.391	13.275	13.397	13.189	13.393	12.987	13.407	12.964	13.484	13.098	13.411	13.242	13.422	13.283	13.446	13.146	13.464	12.992	13.431	12.955	13.482	13.215	13.426	13.129	13.399	13.212	13.376	13.04	13.397	13.142	13.376	13.104	13.482	13.105	13.411	13.242	13.399	13.275	13.397	13.146	13.397	12.992	13.407	12.964	Ctnnb1
ENSMUSG00000006941	9.104	8.863	9.13	8.97	9.021	8.851	9.107	8.944	8.974	9	9.086	8.88	9.023	8.83	9.197	8.82	9.195	8.761	9.249	8.931	9.076	8.965	9.012	9.132	9.021	9.037	9.159	8.98	9.136	8.759	9.155	8.803	9.091	8.944	9.033	8.996	9.023	8.863	9.159	8.97	9.136	8.761	9.155	8.931	9.076	8.965	9.033	8.996	Eif1b
ENSMUSG00000006948	6.104	6.138	6.282	6.121	6.11	6.121	6.111	6.125	6.108	6.146	6.258	6.145	6.099	6.131	6.105	6.29	6.105	6.119	6.274	6.12	6.101	6.142	6.103	6.137	6.125	6.164	6.126	6.145	6.127	6.148	6.129	6.148	6.13	6.169	6.129	6.166	6.104	6.138	6.126	6.145	6.11	6.121	6.129	6.125	6.108	6.146	6.129	6.145	Klk4
ENSMUSG00000006958	7.938	7.188	8.072	7.919	8.149	7.732	8.173	8.129	7.812	7.222	7.826	7.347	7.927	7.183	7.918	7.885	7.928	7.8	7.902	8.081	7.872	7.386	7.929	7.328	8.071	7.204	7.959	7.806	8.097	7.722	8.057	7.898	8.046	7.325	7.909	7.18	7.938	7.188	7.959	7.885	8.097	7.732	8.057	8.081	7.872	7.325	7.909	7.328	Chrd
ENSMUSG00000006998	13.335	13.347	13.365	13.439	13.36	13.388	13.395	13.417	13.36	13.497	13.307	13.492	13.286	13.338	13.375	13.38	13.345	13.334	13.39	13.267	13.407	13.51	13.422	13.377	13.306	13.477	13.301	13.364	13.317	13.408	13.3	13.321	13.269	13.568	13.284	13.538	13.306	13.347	13.365	13.38	13.345	13.388	13.39	13.321	13.36	13.51	13.307	13.492	Psmd2
ENSMUSG00000007021	7.84	7.664	7.834	7.517	7.733	7.783	7.876	7.789	7.88	7.7	7.796	7.538	8.186	7.693	7.807	7.495	7.884	7.652	7.884	7.977	8.044	7.806	8.02	7.852	7.904	7.321	7.899	7.788	7.908	7.809	7.949	8.045	7.872	7.666	7.823	7.999	7.904	7.664	7.834	7.517	7.884	7.783	7.884	7.977	7.88	7.7	7.823	7.852	Syngr3
ENSMUSG00000007029	13.127	12.572	13.205	12.975	13.222	12.893	13.267	12.91	13.182	12.836	13.145	12.827	13.102	12.649	13.188	12.88	13.13	12.779	13.165	12.858	13.26	12.911	13.157	12.892	13.119	12.752	13.122	12.87	13.197	12.67	13.155	12.879	13.183	12.977	13.208	12.909	13.119	12.649	13.188	12.88	13.197	12.779	13.165	12.879	13.183	12.911	13.157	12.892	Vars
ENSMUSG00000007030	7.234	7.542	7.289	7.172	7.464	7.193	7.281	7.288	7.368	7.374	7.355	7.206	7.21	7.408	7.222	7.102	7.191	7.17	7.243	7.165	7.101	7.525	7.278	7.327	7.478	7.328	7.294	7.039	7.319	7.203	7.14	7.271	7.204	7.14	7.528	7.305	7.234	7.408	7.289	7.102	7.319	7.193	7.243	7.271	7.204	7.374	7.355	7.305	Vwa7
ENSMUSG00000007033	6.364	6.417	6.367	6.527	6.067	6.243	6.365	6.496	6.067	6.457	6.494	6.436	6.375	6.619	6.402	6.238	6.502	6.306	6.306	6.56	6.5	6.337	6.407	6.612	6.504	6.246	6.239	6.422	6.418	6.539	6.496	6.386	6.557	6.363	6.464	6.354	6.375	6.417	6.367	6.422	6.418	6.306	6.365	6.496	6.5	6.363	6.464	6.436	Hspa1l
ENSMUSG00000007034	8.273	8.465	8.213	8.407	8.233	8.341	8.195	8.176	8.429	8.453	8.541	8.472	8.428	8.343	8.186	8.202	8.49	8.549	8.413	8.396	8.479	8.407	8.224	8.414	8.188	8.58	8.403	8.454	8.174	8.735	8.255	8.294	8.409	8.429	8.171	8.243	8.273	8.465	8.213	8.407	8.233	8.549	8.255	8.294	8.429	8.429	8.224	8.414	Slc44a4
ENSMUSG00000007035	7.942	8.346	7.784	7.861	7.663	7.68	7.566	7.623	7.789	8.081	7.791	8.155	8.225	8.279	7.776	7.772	7.577	7.821	7.663	8.101	7.908	8.409	7.864	8.187	7.679	8.154	7.864	7.947	7.596	8.112	7.806	8.061	7.719	8.335	7.73	8.131	7.942	8.279	7.784	7.861	7.596	7.821	7.663	8.061	7.789	8.335	7.791	8.155	Msh5
ENSMUSG00000007036	9.571	9.143	9.717	9.653	9.643	9.618	9.588	9.587	9.593	9.155	9.593	9.323	9.508	9.32	9.526	9.396	9.492	9.415	9.53	9.633	9.421	9.354	9.461	9.443	9.518	9.307	9.55	9.593	9.353	9.49	9.49	9.584	9.673	9.279	9.552	9.316	9.518	9.307	9.55	9.593	9.492	9.49	9.53	9.587	9.593	9.279	9.552	9.323	Abhd16a
ENSMUSG00000007038	8.838	8.642	8.883	8.851	8.956	8.692	8.679	8.563	8.93	8.568	8.86	8.75	9.308	8.742	8.996	8.767	8.916	8.746	8.996	8.941	9.266	8.942	9.071	8.836	8.927	8.671	9.083	8.911	9.106	8.771	9.122	8.874	9.026	8.608	8.905	8.845	8.927	8.671	8.996	8.851	8.956	8.746	8.996	8.874	9.026	8.608	8.905	8.836	Neu1
ENSMUSG00000007039	11.375	11.394	11.356	11.317	11.226	11.071	11.213	11.168	11.355	11.829	11.331	11.768	11.69	11.527	11.137	11.307	11.128	11.313	11.201	11.28	11.596	11.913	11.468	11.817	11.188	11.859	11.255	11.397	11.119	11.435	10.952	11.226	11.372	12.091	11.174	11.803	11.375	11.527	11.255	11.317	11.128	11.313	11.201	11.226	11.372	11.913	11.331	11.803	Ddah2
ENSMUSG00000007041	9.54	9.123	9.363	9.448	9.289	9.529	9.265	9.371	9.434	9.037	9.441	8.901	9.76	9.371	9.294	9.423	9.461	9.441	9.328	9.43	9.62	9.079	9.442	8.894	9.6	9.18	9.456	9.628	9.358	9.527	9.27	9.529	9.329	8.947	9.383	9.133	9.6	9.18	9.363	9.448	9.358	9.527	9.27	9.43	9.434	9.037	9.441	8.901	Clic1
ENSMUSG00000007050	10.934	10.453	11.104	10.745	11.08	10.691	11.006	10.706	10.954	10.685	10.921	10.687	10.753	10.299	10.973	10.721	10.904	10.533	10.933	10.733	10.899	10.525	10.835	10.663	10.948	10.635	10.925	10.573	10.959	10.257	10.981	10.57	10.958	10.677	10.953	10.725	10.934	10.453	10.973	10.721	10.959	10.533	10.981	10.706	10.954	10.677	10.921	10.687	Lsm2
ENSMUSG00000007080	12.248	12.066	12.113	12.192	12.1	12.181	12.075	12.176	12.245	12.167	12.251	12.269	12.132	12.111	12.128	12.191	12.171	12.178	12.109	12.1	12.191	12.145	12.178	12.05	12.007	12.165	12.097	12.282	12.113	12.301	12.097	12.228	12.098	12.206	12.095	12.069	12.132	12.111	12.113	12.192	12.113	12.181	12.097	12.176	12.191	12.167	12.178	12.069	Pole
ENSMUSG00000007097	8.173	8.376	8.049	8.23	8.138	8.179	8.055	8.083	8.262	8.423	8.252	8.334	8.568	8.448	7.798	7.921	8.057	8.08	7.98	8.016	8.394	8.594	8.3	8.508	7.818	8.789	8.081	8.236	8.015	8.252	8.027	8.26	7.921	8.429	8.225	8.555	8.173	8.448	8.049	8.23	8.057	8.179	8.027	8.083	8.262	8.429	8.252	8.508	Atp1a2
ENSMUSG00000007107	6.676	6.349	6.973	6.846	6.897	7.022	6.922	6.699	6.898	6.495	6.724	6.556	6.544	6.265	6.587	6.827	6.746	6.763	6.851	6.955	6.546	6.104	6.564	6.417	6.494	6.115	6.607	6.89	6.977	6.543	6.891	6.739	6.885	6.478	6.683	6.608	6.544	6.265	6.607	6.846	6.897	6.763	6.891	6.739	6.885	6.478	6.683	6.556	Atp1a4
ENSMUSG00000007122	7.184	6.9	7.224	7.171	7.249	7.359	7.226	7.011	7.108	6.787	7.29	6.667	7.309	6.938	7.139	7.027	6.952	7.349	7.227	7.169	7.091	6.802	6.874	6.893	7.085	6.883	6.999	6.906	7.299	7.486	7.306	7.039	7.133	6.727	7.017	7.085	7.184	6.9	7.139	7.027	7.249	7.359	7.227	7.039	7.108	6.787	7.017	6.893	Casq1
ENSMUSG00000007207	8.257	8.585	8.359	8.36	8.561	8.332	8.538	8.189	8.333	8.3	8.453	8.381	8.504	8.771	8.421	8.323	8.324	8.437	8.462	8.384	8.558	8.454	8.563	8.697	8.395	8.629	8.533	8.199	8.397	8.364	8.385	8.331	8.661	8.599	8.521	8.5	8.395	8.629	8.421	8.323	8.397	8.364	8.462	8.331	8.558	8.454	8.521	8.5	Stx1a
ENSMUSG00000007209	6.986	6.951	6.871	7.159	7.067	6.972	7.111	7.061	6.969	7.325	7.05	7.154	6.922	6.753	6.793	7.127	7.039	6.968	7.011	7.102	7.058	6.95	6.997	6.898	6.898	6.858	7.088	7.261	6.947	7.081	6.998	6.908	6.968	6.895	6.931	7.154	6.922	6.858	6.871	7.159	7.039	6.972	7.011	7.061	6.969	6.95	6.997	7.154	Ceacam9
ENSMUSG00000007216	8.675	9.004	8.682	8.835	8.517	8.729	8.648	8.739	8.596	8.834	8.577	8.71	8.667	9.156	8.458	8.765	8.632	8.724	8.493	8.791	8.749	8.928	8.581	8.913	8.737	8.814	8.624	8.811	8.594	8.996	8.495	8.828	8.517	8.913	8.685	8.813	8.675	9.004	8.624	8.811	8.594	8.729	8.495	8.791	8.596	8.913	8.581	8.813	Zfp775
ENSMUSG00000007279	6.93	7.167	6.821	6.95	6.643	6.763	6.712	6.919	6.835	6.99	6.96	6.665	6.715	6.892	6.735	6.969	6.701	6.704	6.68	7.088	7.042	6.772	6.64	7.023	6.88	6.918	7.022	7.014	6.629	6.668	6.827	6.933	6.727	6.97	6.972	6.693	6.88	6.918	6.821	6.969	6.643	6.704	6.712	6.933	6.835	6.97	6.96	6.693	Scube2
ENSMUSG00000007338	10.403	10.084	10.487	10.696	10.561	10.61	10.522	10.759	10.441	10.315	10.516	10.14	10.349	10.143	10.606	10.81	10.536	10.637	10.559	10.792	10.436	10.161	10.448	10.15	10.475	10.33	10.505	10.752	10.456	10.588	10.391	10.762	10.354	10.231	10.417	10.24	10.403	10.143	10.505	10.752	10.536	10.61	10.522	10.762	10.436	10.231	10.448	10.15	Mrpl49
ENSMUSG00000007379	10.567	10.988	10.478	10.759	10.449	10.588	10.507	10.758	10.506	10.863	10.512	10.981	10.599	10.97	10.464	10.797	10.513	10.573	10.528	10.716	10.497	10.962	10.535	10.846	10.476	10.969	10.55	10.894	10.59	10.631	10.469	10.759	10.428	10.804	10.507	10.915	10.567	10.97	10.478	10.797	10.513	10.588	10.507	10.758	10.497	10.863	10.512	10.915	Dennd2c
ENSMUSG00000007411	11.322	11.188	11.328	11.424	11.423	11.373	11.442	11.391	11.348	11.255	11.307	11.173	11.328	11.076	11.412	11.401	11.421	11.374	11.352	11.413	11.298	11.289	11.353	11.173	11.388	10.995	11.433	11.501	11.41	11.269	11.364	11.529	11.335	11.283	11.354	11.084	11.328	11.076	11.412	11.424	11.421	11.373	11.364	11.413	11.335	11.283	11.353	11.173	Mark3
ENSMUSG00000007415	10.618	10.253	10.579	10.652	10.592	10.644	10.747	10.618	10.579	10.276	10.577	10.138	10.546	10.323	10.63	10.617	10.574	10.689	10.612	10.43	10.504	10.274	10.593	10.17	10.656	10.246	10.649	10.642	10.671	10.761	10.679	10.478	10.562	10.1	10.522	10.133	10.618	10.253	10.63	10.642	10.592	10.689	10.679	10.478	10.562	10.274	10.577	10.138	Gatad1
ENSMUSG00000007440	6.085	6.277	6.088	6.094	6.088	6.269	6.089	6.096	6.087	6.495	6.087	6.366	6.082	6.471	6.254	6.093	6.086	6.262	6.086	6.093	6.084	6.433	6.085	6.102	6.274	6.292	6.096	6.357	6.097	6.36	6.098	6.107	6.098	6.118	6.098	6.116	6.085	6.292	6.096	6.094	6.088	6.269	6.089	6.096	6.087	6.433	6.087	6.116	Pcdha10
ENSMUSG00000007457	6.378	6.1	6.362	6.435	6.078	6.289	6.197	6.277	6.081	6.203	6.314	6.258	6.29	6.528	6.421	6.109	6.391	6.282	6.332	6.293	6.336	6.051	6.223	6.247	6.283	6.573	6.225	6.24	6.268	6.448	6.225	6.212	6.253	6.232	6.138	6.189	6.29	6.528	6.362	6.24	6.268	6.289	6.225	6.277	6.253	6.203	6.223	6.247	NA
ENSMUSG00000007458	12.125	11.995	12.074	12.072	12.018	11.93	12.076	12.1	12.156	12.06	12.142	12.112	12.063	11.995	12.125	12.041	12.144	12.005	12.167	12.059	12.162	11.998	12.041	12.085	12.01	12.245	12.056	12.092	11.948	12.09	11.952	12.076	12.02	12.103	11.976	12.173	12.063	11.995	12.074	12.072	12.018	12.005	12.076	12.076	12.156	12.06	12.041	12.112	M6pr
ENSMUSG00000007476	8.211	8.192	8.232	8.183	8.285	8.093	8.331	8.242	8.074	8.027	8.097	8.211	8.072	8.38	8.119	8.208	8.02	8.023	8.217	8.174	8.059	8.288	8.228	8.244	8.153	8.545	8.12	8.036	8.109	8.285	8.154	7.984	8.023	8.436	7.957	8.174	8.153	8.38	8.12	8.183	8.109	8.093	8.217	8.174	8.059	8.288	8.097	8.211	Lrrc8a
ENSMUSG00000007480	7.132	7.299	7.22	7.217	7.297	7.071	7.336	7.294	7.183	7.352	7.115	7.422	7.007	7.038	7.207	6.956	6.905	6.984	6.957	6.995	7.005	7.057	6.827	7.198	7.214	7.138	7.116	6.94	7.132	6.887	7.145	7.028	7.035	7.273	7.197	7.021	7.132	7.138	7.207	6.956	7.132	6.984	7.145	7.028	7.035	7.273	7.115	7.198	Mc5r
ENSMUSG00000007564	12.223	11.769	12.246	12.224	12.257	12.08	12.255	12.22	12.262	11.98	12.295	11.902	12.254	11.752	12.35	12.104	12.312	12.028	12.331	12.041	12.366	11.937	12.212	11.83	12.279	11.945	12.244	12.023	12.23	11.927	12.272	12.089	12.263	12.034	12.23	12.023	12.254	11.769	12.246	12.104	12.257	12.028	12.272	12.089	12.263	11.98	12.23	11.902	Ppp2r1a
ENSMUSG00000007570	9.907	9.542	9.929	9.409	9.83	9.42	9.792	9.413	9.944	9.601	9.875	9.703	10.093	9.625	9.815	9.447	9.855	9.368	9.852	9.487	10.006	9.691	10.005	9.789	9.938	9.756	9.934	9.395	9.815	9.422	9.905	9.446	9.934	9.726	10.017	9.512	9.938	9.625	9.929	9.409	9.83	9.42	9.852	9.446	9.944	9.691	10.005	9.703	Fance
ENSMUSG00000007589	10.142	10.382	9.971	9.866	9.903	9.959	9.906	9.835	10.094	10.185	10.101	10.282	10.271	10.277	10.054	10.022	10.12	9.987	10.098	10.094	10.224	10.294	10.163	10.414	9.942	10.478	9.926	10.035	9.972	10.091	10.016	10.046	10.018	10.468	10.007	10.441	10.142	10.382	9.971	10.022	9.972	9.987	10.016	10.046	10.094	10.294	10.101	10.414	Tinf2
ENSMUSG00000007591	6.327	6.3	6.318	6.294	6.218	6.375	6.423	6.188	6.54	6.23	6.316	6.214	5.996	6.163	6.355	6.192	6.417	6.191	6.318	6.34	5.99	6.091	6.227	6.276	6.375	6.104	6.278	6.146	6.182	6.36	6.454	6.522	6.417	6.138	6.107	5.851	6.327	6.163	6.318	6.192	6.218	6.36	6.423	6.34	6.417	6.138	6.227	6.214	Tssk4
ENSMUSG00000007594	8.366	8.084	8.366	8.255	8.46	8.371	8.512	8.327	8.503	8.166	8.434	8.274	8.38	8.186	8.534	8.474	8.572	8.696	8.571	8.531	8.471	8.285	8.62	8.277	8.668	7.668	8.612	8.58	8.505	8.632	8.47	8.524	8.672	8.264	8.572	7.966	8.38	8.084	8.534	8.474	8.505	8.632	8.512	8.524	8.503	8.264	8.572	8.274	Hapln4
ENSMUSG00000007603	10.981	10.377	11.081	11.031	11.189	10.965	11.183	10.994	10.979	10.523	10.981	10.482	10.699	10.153	11.057	10.851	10.962	10.818	11.058	11.062	10.961	10.318	10.777	10.518	10.98	10.291	11.015	10.782	11.042	10.645	11.041	10.809	11.072	10.488	11.071	10.558	10.98	10.291	11.057	10.851	11.042	10.818	11.058	10.994	10.979	10.488	10.981	10.518	Dus3l
ENSMUSG00000007610	9.816	10.118	10.092	9.869	10.057	9.989	10.06	9.778	9.971	9.943	9.967	10.073	10.004	10.127	10.032	9.863	9.987	10.038	10.049	9.907	10.174	9.991	10.13	10.25	10.034	10.226	9.929	9.886	10.055	10.132	9.974	9.717	10.046	10.01	10.059	10.155	10.004	10.127	10.032	9.869	10.055	10.038	10.049	9.778	10.046	9.991	10.059	10.155	Gtpbp3
ENSMUSG00000007613	9.634	9.93	9.778	9.84	9.766	9.825	9.761	9.846	9.6	9.777	9.515	9.836	9.534	9.839	9.746	9.844	9.578	9.808	9.693	9.685	9.36	9.773	9.563	9.712	9.676	10.053	9.589	9.68	9.609	9.851	9.656	9.671	9.617	9.691	9.597	9.651	9.634	9.93	9.746	9.84	9.609	9.825	9.693	9.685	9.6	9.773	9.563	9.712	Tgfbr1
ENSMUSG00000007617	9.693	9.857	9.548	9.605	9.534	9.479	9.613	9.633	9.658	9.753	9.525	9.732	9.876	10.048	9.561	9.592	9.618	9.647	9.533	9.579	9.552	9.88	9.763	9.742	9.566	9.902	9.705	9.527	9.643	9.584	9.626	9.615	9.524	9.867	9.702	9.916	9.693	9.902	9.561	9.592	9.618	9.584	9.613	9.615	9.552	9.867	9.702	9.742	Homer1
ENSMUSG00000007646	10.581	11.45	10.533	10.639	10.458	10.708	10.399	10.723	10.63	11.535	10.636	11.747	10.69	11.313	10.502	10.76	10.536	10.691	10.576	10.794	10.643	11.805	10.743	11.66	10.531	11.527	10.475	10.941	10.411	10.91	10.261	10.882	10.635	11.559	10.53	11.644	10.581	11.45	10.502	10.76	10.458	10.708	10.399	10.794	10.635	11.559	10.636	11.66	Rad51c
ENSMUSG00000007653	6.456	6.244	6.345	6.448	6.42	6.201	6.42	6.56	6.511	6.539	6.429	6.445	6.413	6.224	6.4	6.367	6.413	6.488	6.402	6.198	6.436	6.522	6.398	6.241	6.211	6.307	6.595	6.79	6.215	6.445	6.22	6.266	6.223	6.613	6.399	6.31	6.413	6.244	6.4	6.448	6.413	6.445	6.402	6.266	6.436	6.539	6.399	6.31	Gabrb2
ENSMUSG00000007655	5.942	6.077	5.925	5.885	6.098	5.886	5.919	6.123	6.1	5.999	6.147	6.176	5.96	5.855	6.105	6.063	6.117	6.062	5.937	5.89	6.115	6.007	5.945	5.833	5.874	5.745	5.87	6.308	6.17	6.051	6.109	5.799	5.857	6.024	6.11	6.09	5.942	5.855	5.925	6.063	6.117	6.051	5.937	5.89	6.1	6.007	6.11	6.09	Cav1
ENSMUSG00000007656	11.105	10.363	11.09	10.796	11.071	10.865	10.983	10.699	11.011	10.463	10.87	10.354	10.87	10.272	10.941	10.764	10.839	10.688	10.933	10.816	10.972	10.286	10.968	10.485	11.201	10.297	11.182	10.733	11.024	10.419	11.118	10.643	11.071	10.183	11.103	10.314	11.105	10.297	11.09	10.764	11.024	10.688	10.983	10.699	11.011	10.286	10.968	10.354	Arpp19
ENSMUSG00000007659	9.748	9.458	9.8	9.67	9.835	9.606	9.869	9.634	9.837	9.152	9.704	9.303	9.554	9.348	9.714	9.681	9.709	9.518	9.807	9.605	9.794	9.158	9.715	9.255	9.792	9.326	9.848	9.622	9.85	9.331	9.86	9.516	9.771	9.16	9.791	9.344	9.748	9.348	9.8	9.67	9.835	9.518	9.86	9.605	9.794	9.158	9.715	9.303	Bcl2l1
ENSMUSG00000007670	12.021	11.999	12.154	12.195	12.171	12.239	12.209	12.181	12.086	12.041	12.025	12.037	12.131	11.925	12.138	12.136	12.11	12.173	12.074	12.041	12.145	11.966	12.089	11.968	12.107	12.075	12.114	12.03	12.073	12.095	12.064	12.093	12.039	12.142	12.076	12.112	12.107	11.999	12.138	12.136	12.11	12.173	12.074	12.093	12.086	12.041	12.076	12.037	Khsrp
ENSMUSG00000007682	6.217	6.025	6.215	6.035	6.041	6.21	6.041	6.033	6.042	6.021	6.043	6.021	6.048	6.03	6.044	6.036	6.044	6.036	6.213	6.036	6.046	6.023	6.045	6.026	6.033	6.011	6.032	6.272	6.032	6.02	6.031	6.02	6.03	6.008	6.03	6.212	6.048	6.025	6.044	6.036	6.041	6.036	6.041	6.033	6.042	6.021	6.043	6.026	Dio2
ENSMUSG00000007721	10.411	9.824	10.671	10.325	10.716	10.339	10.686	10.301	10.512	10.06	10.402	10.052	10.435	9.763	10.557	10.211	10.447	10.279	10.491	10.351	10.622	10.111	10.505	10.312	10.68	9.801	10.616	10.109	10.655	10.12	10.704	10.009	10.608	10.182	10.756	10.03	10.435	9.801	10.616	10.211	10.655	10.279	10.686	10.301	10.608	10.111	10.505	10.052	Ccdc124
ENSMUSG00000007739	14.602	15.137	14.759	15.16	14.799	15.126	14.819	15.28	14.729	15.475	14.612	15.38	14.597	15.04	14.693	15.129	14.631	15.074	14.723	14.908	14.567	15.368	14.74	15.083	14.645	15.124	14.597	15.086	14.563	15.243	14.599	15.124	14.627	15.402	14.561	15.296	14.602	15.124	14.693	15.129	14.631	15.126	14.723	15.124	14.627	15.402	14.612	15.296	Cct4
ENSMUSG00000007777	10.032	10.017	10.19	10.306	10.155	10.222	10.144	10.445	10.123	10.211	9.957	10.228	9.941	9.951	10.111	10.404	10.131	10.197	10.19	10.41	9.991	10.26	9.87	10.183	10.181	10.157	10.097	10.302	10.072	10.225	10.093	10.162	10.078	10.134	10.047	10.146	10.032	10.017	10.111	10.306	10.131	10.222	10.144	10.41	10.078	10.211	9.957	10.183	0610009B22Rik
ENSMUSG00000007783	9.295	8.625	9.089	8.81	9.103	9.078	9.016	8.853	9.077	8.183	9.042	8.386	9.424	8.816	9.243	8.831	9.206	8.994	9.147	8.993	9.314	8.285	9.288	8.724	9.431	8.41	9.389	8.635	9.395	8.868	9.413	8.726	9.493	8.277	9.472	8.462	9.424	8.625	9.243	8.81	9.206	8.994	9.147	8.853	9.314	8.277	9.288	8.462	Cpt1c
ENSMUSG00000007805	5.944	6.183	6.1	6.062	6.1	6.137	6.165	5.878	5.931	6.321	6.237	6.13	6.18	6.384	6.107	5.895	5.941	5.896	5.939	5.893	6.28	6.245	6.117	6.152	6.233	5.75	5.873	6.312	6.22	5.982	6.04	6.063	6.248	6.095	6.296	6.148	6.18	6.183	6.1	6.062	6.1	5.982	6.04	5.893	6.248	6.245	6.237	6.148	Twist2
ENSMUSG00000007812	10.882	10.486	10.754	11.149	10.668	11.123	10.797	11.237	10.871	10.465	10.734	10.461	10.826	10.589	10.888	11.336	10.893	11.226	10.892	11.254	10.671	10.532	10.746	10.465	10.76	10.487	10.915	11.435	10.751	11.352	10.792	11.414	10.753	10.357	10.66	10.352	10.826	10.487	10.888	11.336	10.751	11.226	10.797	11.254	10.753	10.465	10.734	10.461	Zfp655
ENSMUSG00000007815	12.724	12.479	12.699	12.603	12.717	12.623	12.75	12.595	12.691	12.581	12.756	12.559	12.743	12.581	12.698	12.56	12.689	12.531	12.729	12.445	12.572	12.533	12.751	12.541	12.736	12.687	12.696	12.543	12.668	12.533	12.657	12.526	12.612	12.53	12.648	12.644	12.736	12.581	12.698	12.56	12.689	12.533	12.729	12.526	12.612	12.533	12.751	12.559	Rhoa
ENSMUSG00000007817	8.819	10.083	8.659	8.585	8.738	8.731	8.565	8.519	8.695	9.357	8.798	9.386	8.644	9.707	8.7	8.562	8.68	8.821	8.8	8.749	8.733	9.22	8.645	9.389	8.46	10.002	8.603	8.65	8.789	8.919	8.672	8.645	8.685	9.134	8.825	9.283	8.644	10.002	8.659	8.585	8.738	8.821	8.672	8.645	8.695	9.22	8.798	9.386	Zmiz1
ENSMUSG00000007827	10.163	10.532	10.277	10.343	10.209	10.5	10.134	10.236	10.25	10.604	10.151	10.66	10.224	10.594	10.259	10.351	10.233	10.33	10.197	10.228	10.163	10.702	10.255	10.646	10.158	10.568	10.154	10.407	10.242	10.58	10.22	10.198	10.294	10.548	10.383	10.354	10.163	10.568	10.259	10.351	10.233	10.5	10.197	10.228	10.25	10.604	10.255	10.646	Ankrd26
ENSMUSG00000007833	11.25	11.347	11.282	11.293	11.2	11.189	11.287	11.385	11.311	11.42	11.248	11.373	11.303	11.315	11.366	11.363	11.296	11.229	11.298	11.307	11.379	11.341	11.246	11.365	11.22	11.354	11.233	11.33	11.302	11.187	11.316	11.457	11.234	11.464	11.267	11.347	11.25	11.347	11.282	11.33	11.296	11.189	11.298	11.385	11.311	11.42	11.248	11.365	Aldh16a1
ENSMUSG00000007836	12.752	12.322	12.793	12.803	12.873	12.708	12.892	12.836	12.969	12.318	12.821	12.214	12.959	12.248	12.914	12.781	12.804	12.654	12.869	12.709	12.936	12.308	13.046	12.29	12.884	12.316	12.831	12.765	12.878	12.578	12.953	12.669	12.953	12.358	12.924	12.358	12.884	12.316	12.831	12.781	12.873	12.654	12.892	12.709	12.953	12.318	12.924	12.29	Hnrnpa0
ENSMUSG00000007837	8.174	8.017	8.317	7.917	8.139	7.908	8.06	8.069	8.052	7.637	7.977	7.763	8.058	7.667	8.003	7.812	8.039	8.029	8.086	8.288	8.207	7.684	8.036	8.164	8.021	7.939	8.076	8.026	8.02	7.837	8.183	8.033	8.18	7.784	8.046	7.908	8.058	7.939	8.076	7.917	8.039	7.908	8.086	8.069	8.18	7.684	8.036	7.908	Prrg2
ENSMUSG00000007850	14.582	14.889	14.781	14.969	14.773	15.014	14.797	14.99	14.664	15.157	14.662	15.144	14.309	14.649	14.624	14.828	14.621	14.857	14.616	14.71	14.308	14.946	14.471	14.787	14.493	14.778	14.488	14.663	14.499	14.865	14.555	14.772	14.611	15.084	14.582	15.137	14.493	14.778	14.624	14.828	14.621	14.865	14.616	14.772	14.611	15.084	14.582	15.137	Hnrnph1
ENSMUSG00000007867	8.504	8.169	8.283	8.357	8.214	8.25	8.334	8.241	8.664	8.266	8.501	8.163	8.605	8.086	8.519	8.328	8.62	8.367	8.424	8.287	8.632	8.157	8.519	8.33	8.262	8.176	8.65	8.406	8.627	8.093	8.538	8.45	8.414	8.355	8.481	8.23	8.504	8.169	8.519	8.357	8.62	8.25	8.424	8.287	8.632	8.266	8.501	8.23	Ift43
ENSMUSG00000007872	9.186	9.782	9.167	8.766	9.109	8.873	9.109	8.66	9.32	9.847	9.261	10.072	8.354	9.561	9.048	8.574	8.84	8.559	9.022	8.452	8.783	9.78	8.764	10.066	9.082	9.203	9.077	8.5	9.133	8.492	9.244	8.434	9.244	9.717	9.137	9.908	9.082	9.561	9.077	8.574	9.109	8.559	9.109	8.452	9.244	9.78	9.137	10.066	Id3
ENSMUSG00000007877	6.372	6.329	6.421	6.253	6.251	6.078	6.374	6.327	6.075	6.279	6.227	6.268	6.382	6.414	6.312	6.248	6.075	6.247	6.075	6.253	6.238	6.083	6.583	6.264	6.436	6.088	6.079	6.084	6.255	6.393	6.255	6.268	6.427	6.089	6.434	6.373	6.382	6.329	6.312	6.248	6.251	6.247	6.255	6.268	6.238	6.089	6.434	6.268	Tcap
ENSMUSG00000007880	12.924	12.795	12.963	12.772	12.951	12.686	12.967	12.745	12.889	12.751	12.889	12.859	12.686	12.657	12.915	12.675	12.891	12.586	12.836	12.794	12.87	12.67	12.764	12.826	12.792	12.759	12.812	12.641	12.922	12.336	12.899	12.69	12.925	12.921	12.976	12.86	12.792	12.759	12.915	12.675	12.922	12.586	12.899	12.745	12.889	12.751	12.889	12.859	Arid1a
ENSMUSG00000007888	7.023	6.224	7.095	6.631	7.131	6.928	6.921	6.752	7.066	6.223	6.925	6.323	6.813	5.994	6.823	6.87	7.089	6.902	6.977	6.957	6.757	6.134	6.826	6.386	6.946	5.812	6.925	6.868	7.177	7.085	7.029	7.126	6.953	5.883	6.828	6.152	6.946	5.994	6.925	6.868	7.131	6.928	6.977	6.957	6.953	6.134	6.828	6.323	Crlf1
ENSMUSG00000007891	11.455	11.071	11.359	11.526	11.264	11.484	11.319	11.583	11.24	11.021	11.313	10.911	11.456	11.165	11.415	11.583	11.388	11.64	11.472	11.567	11.471	10.888	11.277	10.908	11.425	11.136	11.35	11.622	11.296	11.558	11.395	11.649	11.343	10.882	11.319	11.003	11.455	11.136	11.359	11.583	11.296	11.558	11.395	11.583	11.343	10.888	11.313	10.911	Ctsd
ENSMUSG00000007892	14.473	13.832	14.544	14.003	14.505	14.041	14.468	13.937	14.502	14.206	14.311	14.129	14.519	13.846	14.418	14.135	14.258	14.247	14.418	14.136	14.563	14.074	14.536	14.409	14.566	14.072	14.574	13.937	14.499	13.812	14.495	13.783	14.532	14.347	14.541	14.252	14.519	13.846	14.544	14.003	14.499	14.041	14.468	13.937	14.532	14.206	14.536	14.252	Rplp1
ENSMUSG00000007907	6.382	6.298	6.296	6.113	6.211	6.171	6.202	6.031	5.915	5.777	6.346	6.041	6.294	6.167	5.924	5.874	6.282	6.168	6.162	6.221	5.939	5.791	6.519	6.067	6.252	6.107	6.191	6.135	6.197	6.207	6.19	6.032	6.136	6.203	6.015	5.909	6.294	6.167	6.191	6.113	6.211	6.171	6.19	6.032	5.939	5.791	6.346	6.041	Cabs1
ENSMUSG00000007908	6.654	6.773	6.466	6.59	6.432	6.65	6.392	6.497	6.47	6.491	6.693	6.305	6.572	6.958	6.544	6.587	6.565	6.91	6.564	6.594	6.652	6.555	6.418	6.568	6.745	6.259	6.554	6.768	6.659	6.713	6.594	6.792	6.794	6.356	6.561	6.542	6.654	6.773	6.544	6.59	6.565	6.713	6.564	6.594	6.652	6.491	6.561	6.542	Hmgcll1
ENSMUSG00000007944	7.538	7.236	7.465	7.509	7.489	7.385	7.488	7.347	7.53	7.497	7.41	7.257	7.656	7.516	7.533	7.257	7.546	7.338	7.606	7.326	7.771	7.441	7.444	7.656	7.506	7.572	7.628	7.338	7.432	7.307	7.638	7.149	7.632	7.59	7.583	7.491	7.538	7.516	7.533	7.338	7.489	7.338	7.606	7.326	7.632	7.497	7.444	7.491	Ttc9b
ENSMUSG00000007946	7.645	8.203	7.756	7.617	7.684	7.86	7.461	7.586	7.847	7.914	7.557	8.192	7.939	8.326	7.721	7.737	7.724	7.92	7.673	7.852	7.888	8.116	7.884	8.205	7.599	7.951	7.773	7.794	7.886	8.085	7.696	7.723	7.729	8.323	7.653	8.286	7.645	8.203	7.756	7.737	7.724	7.92	7.673	7.723	7.847	8.116	7.653	8.205	Phox2a
ENSMUSG00000007950	8.757	8.43	8.989	8.347	8.851	8.456	8.873	8.503	8.981	8.61	8.878	8.562	9.052	8.838	8.952	8.449	8.925	8.343	8.969	8.6	9.19	8.81	8.938	8.934	8.869	8.535	9.158	8.633	9.042	8.248	9.138	8.461	8.968	8.797	8.982	8.789	8.869	8.535	8.989	8.449	8.925	8.343	8.969	8.503	8.981	8.797	8.938	8.789	Abhd8
ENSMUSG00000007987	8.476	8.783	8.74	8.706	8.816	8.869	8.893	8.73	8.58	8.935	8.733	8.652	8.596	8.498	8.695	8.712	8.706	8.884	8.809	8.684	8.616	8.812	8.448	8.782	8.752	8.604	8.748	8.628	8.779	8.815	8.886	8.403	8.655	8.762	8.643	8.857	8.596	8.604	8.74	8.706	8.779	8.869	8.886	8.684	8.616	8.812	8.643	8.782	Ift22
ENSMUSG00000007989	8.688	9.676	8.724	8.896	8.622	8.99	8.704	9.044	8.745	9.476	8.759	9.638	8.893	9.624	8.695	9.022	8.751	9.014	8.779	9.094	8.845	9.779	8.864	9.593	8.671	9.617	8.544	9.12	8.767	9.404	8.597	9.045	8.696	9.603	8.761	9.663	8.688	9.624	8.695	9.022	8.751	9.014	8.704	9.045	8.745	9.603	8.761	9.638	Fzd3
ENSMUSG00000008028	7.42	7.84	7.176	7.372	7.218	7.402	7.434	7.406	7.377	7.833	7.37	7.792	7.35	7.726	7.355	7.506	7.404	7.328	7.263	7.394	7.679	7.577	7.286	7.672	7.342	7.607	7.376	7.322	7.333	7.269	7.584	7.553	7.591	7.522	7.442	7.741	7.35	7.726	7.355	7.372	7.333	7.328	7.434	7.406	7.591	7.577	7.37	7.741	1700008O03Rik
ENSMUSG00000008035	9.552	9.069	9.538	9.082	9.398	8.892	9.314	8.845	9.514	9.219	9.555	8.995	9.467	9.14	9.219	8.951	9.302	8.606	9.234	8.987	9.532	9.032	9.545	9.178	9.43	9.224	9.45	8.832	9.453	8.595	9.539	8.849	9.421	9.367	9.372	9.083	9.467	9.14	9.45	8.951	9.398	8.606	9.314	8.849	9.514	9.219	9.545	9.083	Mid1ip1
ENSMUSG00000008036	10.87	10.29	10.925	10.488	10.85	10.588	10.93	10.517	10.833	10.673	10.772	10.498	10.74	10.235	10.897	10.439	10.799	10.541	10.906	10.676	10.953	10.43	10.708	10.714	10.855	10.51	10.918	10.376	10.817	10.484	10.781	10.442	10.783	10.614	10.893	10.616	10.855	10.29	10.918	10.439	10.817	10.541	10.906	10.517	10.833	10.614	10.772	10.616	Ap2s1
ENSMUSG00000008090	8.905	9.328	9.081	9.152	9.084	9.06	9.13	9.382	8.933	9.351	8.914	9.415	8.986	9.56	9.024	9.312	9.24	9.107	9.032	9.524	9.044	9.647	9.054	9.627	8.883	9.438	9.189	9.432	8.899	9.196	9.054	9.52	8.985	9.635	9.082	9.317	8.905	9.438	9.081	9.312	9.084	9.107	9.054	9.52	8.985	9.635	9.054	9.415	Fgfrl1
ENSMUSG00000008129	8.978	8.853	8.841	9.122	8.729	8.998	8.751	9.097	9.013	9.412	9.089	9.337	8.946	8.906	8.894	9.087	9.032	9.112	8.796	9.218	9.107	9.256	8.938	9.2	8.636	9.065	8.846	9.301	8.942	9.214	8.876	9.189	8.95	9.12	8.976	9.234	8.946	8.906	8.846	9.122	8.942	9.112	8.796	9.189	9.013	9.256	8.976	9.234	Brme1
ENSMUSG00000008136	6.519	6.727	6.587	6.32	6.706	6.788	6.359	6.419	6.605	6.392	6.723	6.598	6.734	6.629	6.675	6.47	6.605	6.509	6.73	6.485	6.48	6.419	6.583	6.361	6.603	6.427	6.636	6.408	6.793	6.505	6.678	6.567	6.632	6.496	6.669	6.386	6.603	6.629	6.636	6.408	6.706	6.509	6.678	6.485	6.605	6.419	6.669	6.386	Fhl2
ENSMUSG00000008140	10.887	10.209	11.076	10.674	10.964	10.377	11.041	10.643	11.058	10.44	11.005	10.51	10.824	10.087	10.94	10.546	10.841	10.297	10.944	10.756	11.025	10.352	10.817	10.602	10.806	10.214	10.905	10.701	10.84	10.375	10.91	10.611	10.875	10.602	10.9	10.549	10.824	10.209	10.94	10.674	10.841	10.375	10.944	10.643	11.025	10.44	10.9	10.549	Emc10
ENSMUSG00000008153	10.546	10.266	10.573	10.604	10.628	10.699	10.562	10.574	10.562	10.188	10.655	10.268	10.4	10.163	10.527	10.573	10.675	10.544	10.53	10.522	10.574	10.099	10.408	10.239	10.705	10.012	10.618	10.418	10.674	10.325	10.604	10.45	10.829	10.138	10.746	10.172	10.546	10.163	10.573	10.573	10.674	10.544	10.562	10.522	10.574	10.138	10.655	10.239	Clstn3
ENSMUSG00000008167	9.382	9.169	9.236	9.211	9.3	9.286	9.301	9.172	9.225	8.845	9.268	8.818	9.358	9.101	9.379	9.272	9.395	9.459	9.318	9.494	9.41	8.904	9.314	9.029	9.39	9.11	9.426	9.14	9.447	9.226	9.427	9.28	9.259	8.937	9.364	9.094	9.382	9.11	9.379	9.211	9.395	9.286	9.318	9.28	9.259	8.904	9.314	9.029	Fbxw9
ENSMUSG00000008193	6.791	6.523	6.912	6.989	6.791	6.818	6.794	6.76	6.796	6.65	6.789	6.489	6.825	6.816	6.818	6.748	6.781	6.726	6.774	6.819	6.794	6.663	6.867	6.473	6.89	6.708	6.625	6.805	6.897	6.851	6.833	6.688	6.704	6.673	6.703	6.744	6.825	6.708	6.818	6.805	6.791	6.818	6.794	6.76	6.794	6.663	6.789	6.489	Spib
ENSMUSG00000008200	12.268	12.207	12.321	12.288	12.326	12.272	12.377	12.347	12.322	12.322	12.405	12.32	12.292	12.199	12.306	12.259	12.38	12.204	12.339	12.395	12.328	12.392	12.31	12.392	12.166	12.259	12.28	12.22	12.267	12.345	12.251	12.406	12.358	12.446	12.257	12.472	12.268	12.207	12.306	12.259	12.326	12.272	12.339	12.395	12.328	12.392	12.31	12.392	Fnbp4
ENSMUSG00000008206	9.662	10.212	9.612	9.687	9.514	9.473	9.681	9.551	9.567	10.288	9.658	10.261	9.977	10.276	9.451	9.527	9.528	9.451	9.618	9.46	9.768	10.567	9.777	10.234	9.656	10.351	9.626	9.607	9.523	9.686	9.603	9.542	9.76	10.335	9.512	10.247	9.662	10.276	9.612	9.607	9.523	9.473	9.618	9.542	9.76	10.335	9.658	10.247	Cers4
ENSMUSG00000008226	9.363	9.505	9.536	9.789	9.484	9.701	9.576	9.761	9.404	9.44	9.418	9.412	9.374	9.496	9.415	9.734	9.499	9.687	9.409	9.649	9.253	9.384	9.263	9.342	9.606	9.168	9.45	9.627	9.532	9.762	9.414	9.776	9.499	9.151	9.567	9.316	9.374	9.496	9.45	9.734	9.499	9.701	9.414	9.761	9.404	9.384	9.418	9.342	Scrn3
ENSMUSG00000008301	10.195	9.774	10.263	10.146	10.264	10.059	10.366	10.25	10.198	9.828	10.163	9.738	9.943	9.746	10.131	9.957	10.15	9.91	10.197	10.163	10.037	9.943	10.011	9.938	10.149	9.775	10.121	10.002	10.123	9.98	10.159	10.145	10.165	9.894	10.162	9.824	10.149	9.774	10.131	10.002	10.15	9.98	10.197	10.163	10.165	9.894	10.162	9.824	Phax
ENSMUSG00000008305	10.121	10.461	10.125	9.931	10.147	9.786	10.218	9.876	10.141	10.367	10.182	10.494	10.062	10.264	10.173	9.865	10.099	9.774	10.133	9.967	10.041	10.437	10.076	10.52	9.984	10.602	10.089	9.916	9.996	9.785	10.06	9.949	10.052	10.493	10.049	10.457	10.062	10.461	10.125	9.916	10.099	9.785	10.133	9.949	10.052	10.437	10.076	10.494	Tle1
ENSMUSG00000008307	7.253	7.447	7.102	6.915	7.216	7.16	7.271	6.904	7.193	7.583	7.142	7.635	7.208	7.318	7.271	7.05	7.056	7.056	7.235	7.281	7.122	7.363	7.277	7.261	7.068	7.503	7.029	6.975	7.189	7.015	7.343	7.288	7.155	7.188	7.122	7.64	7.208	7.447	7.102	6.975	7.189	7.056	7.271	7.281	7.155	7.363	7.142	7.635	1700109H08Rik
ENSMUSG00000008318	8.14	8.408	8.141	7.939	8.02	8.118	7.932	7.96	8.04	8.294	8.026	8.116	8.203	8.213	8.06	8.094	8.064	8.094	8.119	8.166	8.262	8.249	8.131	8.424	8.155	8.404	8.134	8.219	8.214	8.014	7.977	8.074	8.167	8.137	8.152	8.14	8.155	8.404	8.134	8.094	8.064	8.094	7.977	8.074	8.167	8.249	8.131	8.14	Relt
ENSMUSG00000008333	11.087	10.642	11.221	10.907	11.219	10.897	11.168	11.08	11.155	10.844	11.156	10.924	11.001	10.627	11.063	10.879	11.123	10.835	11.168	10.922	10.909	10.927	11.126	10.972	11.118	10.754	11.136	10.819	11.106	10.899	11.058	10.793	11.101	10.944	11.094	10.936	11.087	10.642	11.136	10.879	11.123	10.897	11.168	10.922	11.101	10.927	11.126	10.936	Snrpb2
ENSMUSG00000008348	10.005	10.005	10.056	10.075	10.027	10.076	10.058	9.867	9.906	9.807	9.98	9.931	10.064	10.265	10.057	10.121	10.108	10.614	9.93	10.146	9.825	10.112	9.979	9.878	10.134	10.062	9.95	10.204	9.945	10.307	9.887	9.993	9.948	10.137	9.978	10.006	10.064	10.062	10.056	10.121	10.027	10.307	9.93	9.993	9.906	10.112	9.979	9.931	Ubc
ENSMUSG00000008373	11.435	11.364	11.51	11.531	11.428	11.574	11.442	11.542	11.439	11.528	11.496	11.55	11.238	11.202	11.474	11.51	11.453	11.583	11.506	11.511	11.459	11.446	11.366	11.45	11.292	11.517	11.396	11.435	11.369	11.605	11.369	11.447	11.31	11.642	11.352	11.57	11.292	11.364	11.474	11.51	11.428	11.583	11.442	11.511	11.439	11.528	11.366	11.55	Prpf31
ENSMUSG00000008384	7.986	7.919	7.982	8.006	8.011	7.982	8.143	8.178	8.11	7.583	7.994	7.67	8.14	8.159	8.226	8.199	8.112	7.976	8.209	8.338	8.211	7.592	7.914	7.783	8.16	8.298	8.113	8.057	8.103	7.594	8.199	7.969	8.048	7.734	8.102	8.078	8.14	8.159	8.113	8.057	8.103	7.976	8.199	8.178	8.11	7.592	7.994	7.783	Sertad1
ENSMUSG00000008393	10.501	10.259	10.558	10.722	10.491	10.692	10.509	10.527	10.441	9.976	10.429	9.967	10.531	10.39	10.547	10.79	10.524	10.844	10.516	10.545	10.5	9.946	10.47	9.993	10.566	10.214	10.534	10.705	10.593	10.708	10.527	10.696	10.482	9.897	10.591	9.942	10.531	10.259	10.547	10.722	10.524	10.708	10.516	10.545	10.482	9.946	10.47	9.967	Carhsp1
ENSMUSG00000008398	8.348	7.474	8.55	8.181	8.617	8.011	8.547	8.157	8.346	7.602	8.537	7.218	8.461	7.802	8.496	8.174	8.573	7.84	8.566	8.284	8.569	7.412	8.5	7.536	8.594	7.475	8.702	8.1	8.702	7.55	8.751	8.412	8.653	7.407	8.531	7.383	8.461	7.475	8.55	8.174	8.617	7.84	8.566	8.284	8.569	7.412	8.531	7.383	Elk3
ENSMUSG00000008429	8.959	9.167	8.713	8.816	8.762	8.79	8.722	8.769	8.879	9.013	8.862	8.992	9.087	9.171	8.807	8.867	8.923	8.797	8.804	8.852	8.932	9.17	8.992	9.2	8.817	9.226	8.893	8.861	8.698	9.078	8.674	8.955	8.808	9.217	8.752	9.152	8.959	9.171	8.807	8.861	8.762	8.797	8.722	8.852	8.879	9.17	8.862	9.152	Herpud2
ENSMUSG00000008435	9.303	9.074	9.438	9.479	9.527	9.456	9.45	9.487	9.302	9.003	9.272	9.123	9.246	9.137	9.323	9.346	9.378	9.335	9.352	9.299	9.338	9.11	9.231	9.175	9.356	9.19	9.33	9.376	9.36	9.247	9.332	9.566	9.315	9.059	9.365	8.989	9.303	9.137	9.33	9.376	9.378	9.335	9.352	9.487	9.315	9.059	9.272	9.123	Rdh13
ENSMUSG00000008438	6.494	6.618	6.215	6.432	6.392	6.684	6.675	6.659	6.382	6.619	6.469	6.524	6.333	6.456	6.537	6.699	6.508	6.725	6.495	6.252	6.515	6.659	6.364	6.57	6.522	6.405	6.274	6.59	6.452	6.527	6.53	6.666	6.46	6.63	6.639	6.41	6.494	6.456	6.274	6.59	6.452	6.684	6.53	6.659	6.46	6.63	6.469	6.524	Adam21
ENSMUSG00000008450	11.535	10.873	11.639	11.361	11.678	11.353	11.692	11.126	11.589	11.111	11.626	11.191	11.429	10.801	11.528	11.214	11.549	11.104	11.619	11.175	11.561	11.127	11.582	11.157	11.607	11.055	11.517	11.178	11.601	10.934	11.606	11.041	11.545	11.291	11.531	11.265	11.535	10.873	11.528	11.214	11.601	11.104	11.619	11.126	11.561	11.127	11.582	11.191	Nutf2
ENSMUSG00000008461	7.375	6.609	7.156	7.214	7.186	7.107	7.127	7.318	7.1	7.281	7.48	6.845	7.281	6.786	7.189	7.2	7.125	6.994	7.128	7.02	7.257	7.293	7.347	7.008	7.217	6.804	7.081	7.055	7.353	6.989	7.292	7.337	7.144	7.254	6.975	7.264	7.281	6.786	7.156	7.2	7.186	6.994	7.128	7.318	7.144	7.281	7.347	7.008	Fut1
ENSMUSG00000008475	10.781	10.618	10.775	10.711	10.837	10.719	10.949	10.705	10.822	10.601	10.835	10.566	10.779	10.545	10.908	10.694	10.885	10.622	10.885	10.596	10.742	10.51	10.865	10.527	10.867	10.641	10.999	10.57	10.961	10.448	11.003	10.513	10.829	10.512	10.95	10.478	10.781	10.618	10.908	10.694	10.885	10.622	10.949	10.596	10.822	10.512	10.865	10.527	Arpc5
ENSMUSG00000008482	6.59	6.287	6.682	6.25	6.566	6.497	6.739	6.248	6.676	6.524	6.739	6.661	6.516	6.434	6.357	6.568	6.659	6.383	6.526	6.556	6.614	6.404	6.56	6.35	6.561	6.635	6.294	6.535	6.549	6.226	6.69	6.459	6.762	6.31	6.817	6.156	6.561	6.434	6.357	6.535	6.566	6.383	6.69	6.459	6.676	6.404	6.739	6.35	Rnf151
ENSMUSG00000008489	10.117	9.638	10.393	10.269	10.408	10.164	10.436	10.283	10.235	10.009	10.22	10.007	10.137	9.71	10.222	10.038	10.177	9.919	10.167	9.969	9.997	10.032	10.116	9.764	10.303	9.828	10.09	9.987	10.042	9.864	10.222	10.155	10.223	10.065	10.148	9.893	10.137	9.71	10.222	10.038	10.177	9.919	10.222	10.155	10.223	10.032	10.148	9.893	Elavl2
ENSMUSG00000008496	8.743	8.246	8.716	8.925	8.679	8.546	8.713	8.895	8.75	8.316	8.608	8.479	8.55	8.348	8.598	8.894	8.506	8.647	8.598	8.872	8.295	8.267	8.629	8.49	8.492	8.197	8.552	8.766	8.623	8.673	8.54	8.909	8.583	8.292	8.632	8.704	8.55	8.246	8.598	8.894	8.623	8.647	8.598	8.895	8.583	8.292	8.629	8.49	Pou2f2
ENSMUSG00000008540	6.828	6.676	6.77	6.589	6.681	6.593	6.708	6.562	6.671	6.68	6.832	6.76	6.855	6.623	6.682	6.482	6.803	6.695	6.742	6.495	6.797	6.773	6.87	6.803	6.895	6.734	6.706	6.613	6.873	6.632	6.576	6.675	6.652	6.578	6.727	6.851	6.855	6.676	6.706	6.589	6.803	6.632	6.708	6.562	6.671	6.68	6.832	6.803	Mgst1
ENSMUSG00000008575	7.938	8.38	7.992	8.126	8.034	8.074	7.776	8.249	7.812	8.403	8.037	8.548	8.063	8.201	7.797	8.218	7.858	8.033	7.698	8.05	8.023	8.438	8.089	8.234	7.888	8.708	7.789	8.354	7.763	8.041	7.683	8.221	7.673	8.199	7.857	8.568	7.938	8.38	7.797	8.218	7.858	8.041	7.698	8.221	7.812	8.403	8.037	8.548	Nfib
ENSMUSG00000008590	6.044	6.024	6.041	6.034	6.215	6.034	6.04	6.207	6.042	6.295	6.256	6.339	6.314	6.195	6.043	6.035	6.043	6.035	6.212	6.035	6.046	6.212	6.044	6.024	6.032	6.537	6.202	6.327	6.03	6.018	6.029	6.018	6.029	6.006	6.029	6.008	6.044	6.195	6.043	6.035	6.043	6.034	6.04	6.035	6.042	6.212	6.044	6.024	Htr3b
ENSMUSG00000008601	7.617	7.062	7.585	7.553	7.832	7.47	7.813	7.357	7.848	7.309	7.802	7.376	7.956	7.303	7.675	7.574	7.719	7.131	7.773	7.357	7.842	7.291	7.753	7.375	7.802	7.259	7.61	7.487	7.824	7.32	7.682	7.391	7.854	7.502	7.71	7.278	7.802	7.259	7.61	7.553	7.824	7.32	7.773	7.357	7.848	7.309	7.753	7.375	Rab25
ENSMUSG00000008604	12.467	11.769	12.458	12.356	12.493	12.234	12.526	12.452	12.419	11.897	12.557	11.87	12.53	11.92	12.592	12.338	12.589	12.227	12.59	12.437	12.54	11.853	12.476	11.937	12.546	11.87	12.533	12.336	12.534	12.21	12.59	12.401	12.523	11.876	12.587	11.875	12.53	11.87	12.533	12.338	12.534	12.227	12.59	12.437	12.523	11.876	12.557	11.875	Ubqln4
ENSMUSG00000008658	6.172	5.948	6.234	5.787	6.235	6.091	6.012	5.946	6.025	6.05	6.074	5.927	6.17	5.74	6.035	5.797	5.87	5.799	5.867	6.042	6.12	5.681	6.049	5.706	6.125	5.965	6.104	5.974	6.062	5.906	6.141	5.972	6.168	5.547	5.924	5.563	6.17	5.948	6.104	5.797	6.062	5.906	6.012	5.972	6.12	5.681	6.049	5.706	Rbfox1
ENSMUSG00000008668	14.438	14.003	14.332	14.295	14.249	14.26	14.277	14.261	14.314	14.388	14.267	14.305	14.392	14.071	14.279	14.374	14.328	14.413	14.359	14.196	14.496	14.363	14.372	14.154	14.392	14.191	14.361	14.285	14.249	14.275	14.265	14.128	14.353	14.407	14.353	14.357	14.392	14.071	14.332	14.295	14.249	14.275	14.277	14.196	14.353	14.388	14.353	14.305	Rps18
ENSMUSG00000008682	14.51	14.206	14.419	14.484	14.394	14.438	14.409	14.544	14.431	14.552	14.439	14.456	14.52	14.281	14.416	14.477	14.461	14.463	14.531	14.303	14.462	14.518	14.474	14.19	14.468	14.343	14.399	14.388	14.363	14.424	14.373	14.379	14.442	14.541	14.421	14.559	14.51	14.281	14.416	14.477	14.394	14.438	14.409	14.379	14.442	14.541	14.439	14.456	Rpl10
ENSMUSG00000008683	13.887	13.311	13.819	13.493	13.652	13.481	13.679	13.53	13.72	13.812	13.726	13.66	13.718	13.317	13.698	13.595	13.682	13.653	13.817	13.62	13.701	13.593	13.686	13.644	13.725	13.556	13.763	13.484	13.638	13.378	13.689	13.374	13.783	13.806	13.734	13.758	13.725	13.317	13.763	13.493	13.652	13.481	13.689	13.53	13.72	13.806	13.726	13.66	Rps15a
ENSMUSG00000008690	11.867	11.896	11.691	11.779	11.744	11.855	11.761	11.683	11.803	11.779	11.868	11.784	11.947	11.924	11.837	11.852	11.927	11.889	11.931	11.772	11.974	11.856	11.906	11.619	11.834	11.899	11.842	11.843	11.836	11.929	11.784	11.885	11.828	11.771	11.828	11.814	11.867	11.899	11.837	11.843	11.836	11.889	11.784	11.772	11.828	11.779	11.868	11.784	Ncaph2
ENSMUSG00000008730	9.925	9.97	10.045	10.046	9.994	9.914	10.02	10.077	9.968	9.832	9.981	9.794	10.035	10.019	9.95	10.035	9.863	10.032	9.905	9.934	10.041	9.893	10.023	9.952	10.093	9.933	9.896	10.125	10.02	9.933	9.939	10.157	9.993	9.763	9.971	9.841	10.035	9.97	9.95	10.046	9.994	9.933	9.939	10.077	9.993	9.832	9.981	9.841	Hipk1
ENSMUSG00000008734	8.11	8.273	8.083	7.916	8.166	7.846	8.134	7.843	8.12	7.719	8.088	8.01	8.461	8.494	8.188	7.946	8.134	7.84	8.118	7.909	8.287	8.211	8.255	8.112	8.457	8.024	8.397	7.991	8.362	7.843	8.4	7.882	8.423	7.616	8.345	7.88	8.457	8.273	8.188	7.946	8.166	7.843	8.134	7.882	8.287	7.719	8.255	8.01	Gprc5b
ENSMUSG00000008763	9.888	10.46	10.009	10.086	10.109	10.006	10.023	10.1	10.01	10.448	10.037	10.486	9.891	10.413	9.979	10.003	10.022	9.886	9.953	9.891	9.874	10.504	9.92	10.45	10.005	10.433	9.956	9.942	10.024	10.009	9.936	9.93	9.944	10.481	9.963	10.448	9.891	10.433	9.979	10.003	10.024	10.006	9.953	9.93	9.944	10.481	9.963	10.45	Man1a2
ENSMUSG00000008789	6.093	5.789	6.246	6.202	6.073	6.378	5.894	6.234	5.906	5.954	6.061	5.947	6.319	5.819	5.915	6.371	5.918	6.156	6.084	6.163	5.931	6.103	5.924	5.793	6.019	5.69	6.007	6.231	6.081	6.503	6.074	6.302	5.822	5.672	6.074	6.135	6.093	5.789	6.007	6.231	6.073	6.378	6.074	6.234	5.906	5.954	6.061	5.947	Ceacam5
ENSMUSG00000008813	6.093	6.117	6.096	6.105	6.097	6.105	6.097	6.107	6.095	6.122	6.095	6.121	6.089	6.111	6.094	6.103	6.093	6.103	6.094	6.104	6.091	6.119	6.432	6.116	6.107	6.135	6.108	6.121	6.109	6.123	6.11	6.123	6.111	6.138	6.11	6.136	6.093	6.117	6.096	6.105	6.097	6.105	6.097	6.107	6.095	6.122	6.11	6.121	Tppp2
ENSMUSG00000008822	8.049	8.489	7.807	8.164	7.969	8.282	7.877	8.421	7.916	9.024	7.918	8.923	8.14	8.545	7.823	8.42	7.846	8.387	7.958	8.635	8.039	8.995	8.051	8.782	7.819	8.812	7.894	8.313	7.991	8.397	7.928	8.576	7.811	9.197	7.687	8.847	8.049	8.545	7.823	8.313	7.969	8.387	7.928	8.576	7.916	9.024	7.918	8.847	Acyp1
ENSMUSG00000008843	6.545	6.573	6.608	6.265	6.223	6.614	6.4	6.276	6.513	6.55	6.516	6.67	6.491	6.534	6.498	6.258	6.384	6.495	6.447	6.435	6.683	6.341	6.579	6.638	6.278	6.852	6.624	6.746	6.588	6.36	6.291	6.36	6.296	6.436	6.545	6.424	6.491	6.573	6.608	6.265	6.384	6.495	6.4	6.36	6.513	6.436	6.545	6.638	Cldn13
ENSMUSG00000008845	5.978	6.481	5.769	5.933	5.766	5.936	5.93	5.968	6.074	6.626	5.786	6.395	5.843	6.524	5.964	5.996	5.8	6.149	5.964	6.046	5.989	6.495	5.982	6.557	5.662	6.498	5.654	6.024	5.896	6.213	5.812	6.112	6.015	6.637	5.986	6.464	5.843	6.498	5.769	5.996	5.8	6.149	5.93	6.046	6.015	6.626	5.982	6.464	Cd163
ENSMUSG00000008855	11.345	11.806	11.448	11.331	11.385	11.353	11.415	11.294	11.509	11.803	11.406	11.731	11.5	11.832	11.425	11.375	11.461	11.37	11.381	11.458	11.633	11.634	11.515	11.929	11.5	11.708	11.391	11.486	11.418	11.442	11.316	11.384	11.531	11.879	11.403	11.829	11.5	11.806	11.425	11.375	11.418	11.37	11.381	11.384	11.531	11.803	11.406	11.829	Hdac5
ENSMUSG00000008859	10.767	10.53	10.637	10.626	10.57	10.253	10.687	10.544	10.641	10.682	10.649	10.657	10.683	10.465	10.657	10.674	10.71	10.246	10.633	10.594	10.582	10.64	10.683	10.698	10.718	10.55	10.7	10.686	10.606	10.287	10.658	10.532	10.61	10.641	10.655	10.592	10.718	10.53	10.657	10.674	10.606	10.253	10.658	10.544	10.61	10.641	10.655	10.657	Rala
ENSMUSG00000008892	11.422	10.964	11.427	11.271	11.369	11.355	11.408	11.252	11.414	11.184	11.47	11.184	11.403	10.953	11.398	11.197	11.439	11.362	11.515	11.279	11.346	11.143	11.395	11.135	11.356	11.127	11.45	11.193	11.378	11.387	11.369	11.184	11.341	11.164	11.297	11.328	11.403	10.964	11.427	11.197	11.378	11.362	11.408	11.252	11.346	11.164	11.395	11.184	Vdac3
ENSMUSG00000008932	6.902	7.256	6.826	6.799	6.834	6.846	6.589	6.872	6.735	7.486	6.862	7.478	6.852	7.409	6.815	6.776	6.803	6.77	6.666	6.788	6.95	7.614	6.864	7.298	6.526	7.299	6.776	7.15	6.788	7.102	6.982	6.887	6.952	7.417	6.56	7.128	6.852	7.299	6.815	6.799	6.803	6.846	6.666	6.872	6.95	7.486	6.862	7.298	Slc1a7
ENSMUSG00000008958	10.427	9.649	10.484	10.608	10.483	10.72	10.513	10.705	10.39	10.11	10.428	10.015	10.444	9.777	10.453	10.662	10.467	10.715	10.442	10.822	10.498	10.219	10.35	9.984	10.495	9.81	10.517	10.759	10.476	10.774	10.512	10.792	10.462	9.794	10.457	9.879	10.444	9.777	10.484	10.662	10.476	10.72	10.512	10.792	10.462	10.11	10.428	9.984	Vps72
ENSMUSG00000008976	11.989	11.967	12.075	12.113	12.125	12.083	12.123	12.085	12.043	11.915	12.056	11.936	11.999	11.869	11.993	12.022	11.943	11.959	12.059	11.979	11.883	11.903	12.033	11.851	12.045	11.939	12.064	12.117	12.042	12.012	12.03	12.059	11.971	11.853	11.937	11.768	11.999	11.939	12.064	12.113	12.042	12.012	12.059	12.059	11.971	11.903	12.033	11.851	Gabpa
ENSMUSG00000008999	7.679	7.811	7.518	7.772	7.388	7.609	7.504	7.66	7.495	7.626	7.538	7.813	8.036	8.108	7.493	7.655	7.518	7.628	7.623	7.848	7.676	7.828	7.627	7.96	7.654	7.786	7.641	7.563	7.866	7.765	7.708	7.632	7.718	7.792	7.727	7.802	7.679	7.811	7.518	7.655	7.518	7.628	7.623	7.66	7.676	7.792	7.627	7.813	Bmp7
ENSMUSG00000009013	12.468	12.114	12.567	12.225	12.571	12.221	12.512	12.251	12.471	12.207	12.486	12.197	12.336	12.039	12.427	12.142	12.451	12.116	12.593	12.282	12.391	12.069	12.313	12.274	12.487	12.285	12.483	12.009	12.428	12.105	12.415	11.889	12.463	12.352	12.392	12.387	12.468	12.114	12.483	12.142	12.451	12.116	12.512	12.251	12.463	12.207	12.392	12.274	Dynll1
ENSMUSG00000009030	10.157	10.889	10.186	10.365	10.108	10.433	10.152	10.479	10.156	10.851	10.128	10.801	10.293	10.799	10.091	10.309	9.986	10.251	10.119	10.251	10.208	10.863	10.186	10.578	10.107	11.107	10.005	10.311	9.975	10.357	10.033	10.267	10.023	11.005	10.027	10.868	10.157	10.889	10.091	10.311	9.986	10.357	10.119	10.267	10.156	10.863	10.128	10.801	Pdcl
ENSMUSG00000009035	10.718	10.719	10.814	10.849	10.854	10.821	10.91	10.847	10.726	10.392	10.788	10.471	10.963	10.796	10.964	10.892	10.93	10.93	10.982	11.099	11.01	10.632	10.915	10.699	10.862	10.625	10.896	10.908	11.015	11.018	10.96	10.974	10.959	10.375	11.047	10.561	10.862	10.719	10.896	10.892	10.93	10.93	10.96	10.974	10.959	10.392	10.915	10.561	Tmem184b
ENSMUSG00000009070	6.064	6.49	6.41	6.453	6.366	6.239	6.408	6.239	6.406	6.338	6.434	6.063	6.409	6.23	6.301	6.513	6.372	6.064	6.303	6.311	6.348	6.332	6.305	6.063	6.242	6.457	6.235	6.37	6.239	6.371	6.239	6.063	6.237	6.477	6.37	6.264	6.242	6.457	6.301	6.453	6.366	6.239	6.303	6.239	6.348	6.338	6.37	6.063	Rsph14
ENSMUSG00000009073	13.478	12.777	13.52	13.498	13.487	13.472	13.537	13.464	13.488	13.101	13.505	12.955	13.264	12.781	13.477	13.364	13.487	13.341	13.498	13.413	13.38	12.821	13.349	12.758	13.39	12.852	13.487	13.366	13.465	13.246	13.524	13.457	13.476	12.881	13.416	12.851	13.39	12.781	13.487	13.366	13.487	13.341	13.524	13.457	13.476	12.881	13.416	12.851	Nf2
ENSMUSG00000009075	9.173	9.527	9.224	9.077	9.273	9.126	9.298	9.284	9.204	9.552	9.294	9.575	9.23	9.507	9.544	9.219	9.49	9.338	9.394	9.171	9.483	9.737	9.418	9.806	9.243	9.486	9.39	9.31	9.353	9.193	9.245	9.18	9.424	9.765	9.511	9.611	9.23	9.507	9.39	9.219	9.353	9.193	9.298	9.18	9.424	9.737	9.418	9.611	Cabp7
ENSMUSG00000009076	10	10.465	10.178	10.019	10.126	9.936	10.209	10.08	10.162	10.588	10.109	10.486	9.976	10.224	10.141	10.184	10.191	10.074	10.046	10.247	9.928	10.423	9.915	10.669	10	10.455	9.884	10.067	10.009	10.254	9.949	9.953	9.957	10.785	9.936	10.684	10	10.455	10.141	10.067	10.126	10.074	10.046	10.08	9.957	10.588	9.936	10.669	Zmat5
ENSMUSG00000009079	13.895	13.612	13.849	13.714	13.824	13.697	13.84	13.718	13.914	14.055	13.891	13.933	13.651	13.552	13.769	13.715	13.76	13.671	13.744	13.592	13.816	14.023	13.749	13.847	13.697	13.64	13.715	13.713	13.713	13.665	13.732	13.723	13.804	14.032	13.792	13.957	13.697	13.612	13.769	13.714	13.76	13.671	13.744	13.718	13.816	14.032	13.792	13.933	Ewsr1
ENSMUSG00000009090	11.974	12.378	12.142	12.333	12.103	12.344	12.128	12.323	12.1	12.43	12.042	12.504	11.93	12.221	12.075	12.31	12.057	12.251	12.063	12.281	12.035	12.503	11.997	12.368	11.972	12.395	11.915	12.384	11.974	12.496	11.931	12.311	11.927	12.536	11.937	12.404	11.972	12.378	12.075	12.333	12.057	12.344	12.063	12.311	12.035	12.503	11.997	12.404	Ap1b1
ENSMUSG00000009092	7.871	8.073	7.815	7.666	7.955	8.324	7.853	7.787	7.896	7.658	7.746	7.62	7.93	8.023	7.816	7.77	7.917	8.182	7.815	8.121	7.922	7.7	7.841	7.711	7.932	7.97	7.922	7.798	7.829	8.069	7.855	7.655	8.097	7.743	7.813	7.953	7.93	8.023	7.816	7.77	7.917	8.182	7.853	7.787	7.922	7.7	7.813	7.711	Derl3
ENSMUSG00000009093	6.799	6.665	6.847	6.873	6.73	6.872	6.682	6.55	6.656	7.068	6.619	7.041	6.867	6.6	6.682	6.747	6.695	6.673	6.685	6.512	6.79	7.078	6.753	6.972	6.807	6.88	6.564	6.721	6.818	6.743	6.584	6.742	6.595	6.918	6.842	6.891	6.807	6.665	6.682	6.747	6.73	6.743	6.682	6.55	6.656	7.068	6.753	6.972	Gstt4
ENSMUSG00000009097	6.425	7.057	6.541	6.552	6.243	6.581	6.379	6.467	6.295	6.519	6.303	6.829	6.359	7.114	6.413	6.614	6.401	6.631	6.479	7.036	6.174	6.804	6.423	6.884	6.443	7.09	6.388	6.664	6.272	6.705	6.49	6.484	6.51	6.961	6.216	6.655	6.425	7.09	6.413	6.614	6.272	6.631	6.479	6.484	6.295	6.804	6.303	6.829	Tbx1
ENSMUSG00000009108	7.6	7.411	7.513	7.31	7.298	7.379	7.483	7.134	7.592	7.651	7.7	7.857	7.617	7.462	7.635	7.305	7.573	7.487	7.388	7.295	7.745	7.68	7.492	7.61	7.509	7.5	7.528	7.326	7.399	7.61	7.533	7.162	7.639	7.653	7.625	7.621	7.6	7.462	7.528	7.31	7.399	7.487	7.483	7.162	7.639	7.653	7.625	7.621	Gnat2
ENSMUSG00000009112	10.21	10.252	10.204	10.404	10.179	10.184	10.231	10.313	10.189	10.094	10.35	10.046	10.339	10.177	10.165	10.326	10.158	10.253	10.348	10.291	10.288	10.067	10.217	10.098	10.271	10.133	10.35	10.476	10.336	10.227	10.261	10.531	10.171	9.908	10.189	9.94	10.271	10.177	10.204	10.404	10.179	10.227	10.261	10.313	10.189	10.067	10.217	10.046	Bcl2l13
ENSMUSG00000009114	6.008	6.305	6.173	6.228	6.302	6.285	5.997	6.152	6.453	6.378	6.504	6.129	6.424	6.203	6.296	6.464	6.185	6.323	6.481	6.231	6.378	6.373	6.389	6.139	6.333	6.414	6.356	5.945	6.276	6.627	6.32	6.308	6.269	6.117	6.276	6.263	6.333	6.305	6.296	6.228	6.276	6.323	6.32	6.231	6.378	6.373	6.389	6.139	2610028H24Rik
ENSMUSG00000009115	6.347	6.249	5.995	6.221	6.169	6.15	6.29	6.217	6.168	6.129	6.261	6.196	6.321	5.96	6.001	5.978	6.18	6.218	6.001	5.977	6.008	6.13	6.005	5.948	5.969	6.21	5.967	5.936	5.966	6.184	6.138	6.298	5.961	6.105	6.269	6.187	6.321	6.21	5.995	5.978	6.169	6.184	6.138	6.217	6.008	6.129	6.261	6.187	Spatc1l
ENSMUSG00000009145	7.273	7.734	6.983	7.111	7.188	7.06	7.109	7.411	7.202	7.452	7.197	7.573	7.397	7.693	7.214	7.431	7.206	7.343	7.163	7.322	7.341	7.488	7.317	7.647	7.204	7.496	7.362	7.348	7.27	7.287	7.328	7.448	7.339	7.395	7.478	7.25	7.273	7.693	7.214	7.348	7.206	7.287	7.163	7.411	7.339	7.452	7.317	7.573	Dqx1
[truncated: 39,036 more rows]
[truncated: 1 more columns]

## Sheet: ruv_vst_tefamilies
gene_id	PC1	PC2	PC3	PC4	PC5	PC6	PC7	PC8	PC9	PC10	PC11	PC12	PC13	PC14	PC15	PC16	PC17	PC18	PC19	PC20	PC21	PC22	PC23	PC24	PC25	PC26	PC27	PC28	PC29	PC30	PC31	PC32	PC33	PC34	PC35	PC36	sgGal4_neg	sgGal4_pos	sgMERVL1_neg	sgMERVL1_pos	sgMERVL2_neg	sgMERVL2_pos	sgMERVL3_neg	sgMERVL3_pos	sgDUX1_neg	sgDUX1_pos	sgDUX2_neg	sgDUX2_pos
[truncated: 1,220 more rows]
